# Supplementary material for: Performance of Different Saccharomyces Strains on Secondary Fermentation during the Production of Beer
Source: Foods. 2024 Aug 19;13(16):2593. doi: 10.3390/foods13162593 (PMC11354207; doi:10.3390/foods13162593)
Supplement: Supplementary file 1 [file foods-13-02593-s001.zip]

Archive with 3 entries (3 files):
- Supplementary material.pdf
- Supplementary Table S4.xlsx
- Supplementary Table S5.xlsx
