# Supplementary material for: Performance of Different Saccharomyces Strains on Secondary Fermentation during the Production of Beer
Source: Foods. 2024 Aug 19;13(16):2593. doi: 10.3390/foods13162593 (PMC11354207; doi:10.3390/foods13162593)
Supplement: Supplementary file 1 [file foods-13-02593-s001.zip › Supplementary Table S4.xlsx]

## Sheet: 20231208_Ale-Brewing-2_candidat
Supplementary Table S4. Significantly (adj. p-value) abundance changes (Log2 ≥ 0.58) in Ale brewing yeast 2
Comparison (group1/group2)	ProteinGroups	AVG Log2 Ratio	Absolute AVG Log2 Ratio	Pvalue	adj. p-value	# of Ratios	UniProtIds	Genes	ProteinDescriptions	ProteinNames	# Unique Total Peptides	% Change	Ratio
D60 / D14	P00924	1.13215	1.13215	1.52933e-25	9.79079e-22	24	P00924	ENO1	Enolase 1	ENO1_YEAST	43	119.186	2.19186
D90 / D14	P07267	1.76713	1.76713	8.41562e-25	2.69384e-21	24	P07267	PEP4	Saccharopepsin	CARP_YEAST	19	240.377	3.40377
D60 / D14	P39073	2.34799	2.34799	2.48185e-22	5.29627e-19	24	P39073	SSN3	Meiotic mRNA stability protein kinase SSN3	SSN3_YEAST	1	409.116	5.09116
D90 / D14	P32324	0.895399	0.895399	1.48332e-21	1.89924e-18	24	P32324	EFT1	Elongation factor 2	EF2_YEAST	52	86.0124	1.86012
D90 / D14	P25619	1.74782	1.74782	2.33093e-21	2.4871e-18	24	P25619	HSP30	30 kDa heat shock protein	HSP30_YEAST	4	235.85	3.3585
D60 / D14	P07267	1.10639	1.10639	3.30937e-21	2.64833e-18	24	P07267	PEP4	Saccharopepsin	CARP_YEAST	19	115.307	2.15307
D60 / D14	P16140	0.685189	0.685189	2.99382e-21	2.64833e-18	24	P16140	VMA2	V-type proton ATPase subunit B	VATB_YEAST	40	60.7912	1.60791
D120 / D30	P12709	-0.806425	0.806425	4.3899e-21	2.87526e-18	24	P12709	PGI1	Glucose-6-phosphate isomerase	G6PI_YEAST	26	-42.8203	0.571797
D120 / D90	P32324	-0.812023	0.812023	4.49119e-21	2.87526e-18	24	P32324	EFT1	Elongation factor 2	EF2_YEAST	52	-43.0417	0.569583
D90 / D14	P0CX55;P0CX56	1.04073	1.04073	4.94543e-21	2.87824e-18	24	P0CX55;P0CX56	RPS18A;RPS18B	40S ribosomal protein S18-A;40S ribosomal protein S18-B	RS18A_YEAST;RS18B_YEAST	14	105.727	2.05727
D90 / D30	P53252	0.972687	0.972687	1.05246e-20	5.22316e-18	24	P53252	PIL1	Sphingolipid long chain base-responsive protein PIL1	PIL1_YEAST	18	96.2493	1.96249
D60 / D120	P12709	1.20798	1.20798	1.39715e-20	6.38896e-18	24	P12709	PGI1	Glucose-6-phosphate isomerase	G6PI_YEAST	26	131.014	2.31014
D90 / D30	P06634	0.880736	0.880736	1.62401e-20	6.93128e-18	24	P06634	DED1	ATP-dependent RNA helicase DED1	DED1_YEAST	29	84.1315	1.84131
D120 / D90	P00950	-2.19642	2.19642	2.22715e-20	8.3872e-18	24	P00950	GPM1	Phosphoglycerate mutase 1	PMG1_YEAST	27	-78.1822	0.218178
D60 / D14	P60010	1.05507	1.05507	2.15459e-20	8.3872e-18	24	P60010	ACT1	Actin	ACT_YEAST	24	107.782	2.07782
D60 / D14	P10081	0.889276	0.889276	2.81938e-20	1.00276e-17	24	P10081	TIF1	ATP-dependent RNA helicase eIF4A	IF4A_YEAST	30	85.2246	1.85225
D90 / D14	P53252	1.00495	1.00495	3.09501e-20	1.04286e-17	24	P53252	PIL1	Sphingolipid long chain base-responsive protein PIL1	PIL1_YEAST	18	100.688	2.00688
D60 / D14	P38158;P53341	0.870089	0.870089	3.92537e-20	1.25651e-17	24	P38158;P53341	MAL32;MAL12	Alpha-glucosidase MAL32;Alpha-glucosidase MAL12	MAL32_YEAST;MAL12_YEAST	26	82.7775	1.82778
D120 / D90	P32288	-1.3934	1.3934	4.44781e-20	1.35595e-17	24	P32288	GLN1	Glutamine synthetase	GLNA_YEAST	14	-61.9335	0.380665
D60 / D14	P17967	0.80882	0.80882	4.73743e-20	1.37859e-17	24	P17967	PDI1	Protein disulfide-isomerase	PDI_YEAST	26	75.1778	1.75178
D90 / D30	P22217	-1.33887	1.33887	6.17603e-20	1.71909e-17	24	P22217	TRX1	Thioredoxin-1	TRX1_YEAST	4	-60.467	0.39533
D90 / D30	P32324	0.834116	0.834116	7.27329e-20	1.94015e-17	24	P32324	EFT1	Elongation factor 2	EF2_YEAST	52	78.2764	1.78276
D60 / D30	P10081	0.808114	0.808114	7.82755e-20	2.00448e-17	24	P10081	TIF1	ATP-dependent RNA helicase eIF4A	IF4A_YEAST	30	75.0921	1.75092
D90 / D14	P40442	1.60555	1.60555	8.65594e-20	2.13136e-17	24	P40442	CSS1	Secreted protein CSS1	CSS1_YEAST	6	204.311	3.04311
D90 / D14	P07262	0.640012	0.640012	1.73233e-19	3.97801e-17	24	P07262	GDH1	NADP-specific glutamate dehydrogenase 1	DHE4_YEAST	28	55.8342	1.55834
D60 / D30	P38158;P53341	0.733182	0.733182	1.73984e-19	3.97801e-17	24	P38158;P53341	MAL32;MAL12	Alpha-glucosidase MAL32;Alpha-glucosidase MAL12	MAL32_YEAST;MAL12_YEAST	26	66.2302	1.6623
D60 / D30	P17967	0.742041	0.742041	1.91633e-19	4.23046e-17	24	P17967	PDI1	Protein disulfide-isomerase	PDI_YEAST	26	67.254	1.67254
D90 / D14	P12695	-0.727857	0.727857	2.34045e-19	4.99451e-17	24	P12695	LAT1	Dihydrolipoyllysine-residue acetyltransferase component of pyruvate dehydrogenase complex, mitochondrial	ODP2_YEAST	29	-39.62	0.6038
D90 / D14	P06634	0.892634	0.892634	2.64751e-19	5.13617e-17	24	P06634	DED1	ATP-dependent RNA helicase DED1	DED1_YEAST	29	85.6563	1.85656
D120 / D14	P22803	-1.30155	1.30155	2.51042e-19	5.13617e-17	24	P22803	TRX2	Thioredoxin-2	TRX2_YEAST	7	-59.4309	0.405691
D60 / D120	Q03180	1.42985	1.42985	3.34422e-19	6.29697e-17	24	Q03180	PIR3	Cell wall mannoprotein PIR3	PIR3_YEAST	3	169.418	2.69418
D120 / D90	P0CT04	-1.57507	1.57507	3.70808e-19	6.78261e-17	24	P0CT04	PBI2	Protease B inhibitor 2	IPB2_YEAST	11	-66.4373	0.335627
D90 / D30	P41807	0.705696	0.705696	3.8516e-19	6.84942e-17	24	P41807	VMA13	V-type proton ATPase subunit H	VATH_YEAST	25	63.0931	1.63093
D90 / D30	P34167	0.875219	0.875219	4.0123e-19	6.94237e-17	24	P34167	TIF3	Eukaryotic translation initiation factor 4B	IF4B_YEAST	26	83.4287	1.83429
D90 / D14	P40075	-1.58671	1.58671	4.1306e-19	6.95897e-17	24	P40075	SCS2	Vesicle-associated membrane protein-associated protein SCS2	SCS2_YEAST	10	-66.707	0.33293
D90 / D30	P12695	-0.608004	0.608004	4.25947e-19	6.99208e-17	24	P12695	LAT1	Dihydrolipoyllysine-residue acetyltransferase component of pyruvate dehydrogenase complex, mitochondrial	ODP2_YEAST	29	-34.3896	0.656104
D90 / D30	P41811	0.682828	0.682828	6.1485e-19	9.84067e-17	24	P41811	SEC27	Coatomer subunit beta'	COPB2_YEAST	26	60.5284	1.60528
D120 / D90	P00360	-1.2774	1.2774	6.62335e-19	1.03421e-16	24	P00360	TDH1	Glyceraldehyde-3-phosphate dehydrogenase 1	G3P1_YEAST	19	-58.7462	0.412538
D60 / D30	P15646	1.07883	1.07883	6.80782e-19	1.03771e-16	24	P15646	NOP1	rRNA 2'-O-methyltransferase fibrillarin	FBRL_YEAST	17	111.232	2.11232
D60 / D30	P22217	-1.18554	1.18554	8.29965e-19	1.23568e-16	24	P22217	TRX1	Thioredoxin-1	TRX1_YEAST	4	-56.0339	0.439661
D90 / D14	P48589	0.736721	0.736721	1.00692e-18	1.46507e-16	24	P48589	RPS12	40S ribosomal protein S12	RS12_YEAST	9	66.6384	1.66638
D120 / D90	Q07551	-1.04592	1.04592	1.07711e-18	1.53237e-16	24	Q07551	YDL124W	NADPH-dependent alpha-keto amide reductase	KAR_YEAST	24	-51.5664	0.484336
D90 / D14	P16140	0.644335	0.644335	1.23313e-18	1.7162e-16	24	P16140	VMA2	V-type proton ATPase subunit B	VATB_YEAST	40	56.3019	1.56302
D120 / D14	P0C0V8	-0.969317	0.969317	1.30373e-18	1.77584e-16	24	P0C0V8	RPS21A	40S ribosomal protein S21-A	RS21A_YEAST	10	-48.9252	0.510748
D90 / D14	P30402	0.776067	0.776067	1.43078e-18	1.9083e-16	24	P30402	URA10	Orotate phosphoribosyltransferase 2	PYRX_YEAST	15	71.2456	1.71246
D60 / D30	P00360	1.61238	1.61238	1.67029e-18	2.0967e-16	24	P00360	TDH1	Glyceraldehyde-3-phosphate dehydrogenase 1	G3P1_YEAST	19	205.756	3.05756
D60 / D14	P36010	1.16941	1.16941	1.66801e-18	2.0967e-16	24	P36010	YNK1	Nucleoside diphosphate kinase	NDK_YEAST	8	124.92	2.2492
D90 / D30	P09938	0.78998	0.78998	1.7169e-18	2.11377e-16	24	P09938	RNR2	Ribonucleoside-diphosphate reductase small chain 1	RIR2_YEAST	20	72.905	1.72905
D90 / D14	P34167	0.856454	0.856454	1.91743e-18	2.31611e-16	24	P34167	TIF3	Eukaryotic translation initiation factor 4B	IF4B_YEAST	26	81.0583	1.81058
D60 / D14	P53252	0.882908	0.882908	2.39872e-18	2.79211e-16	24	P53252	PIL1	Sphingolipid long chain base-responsive protein PIL1	PIL1_YEAST	18	84.4088	1.84409
D60 / D120	P32288	1.16097	1.16097	2.59103e-18	2.9621e-16	24	P32288	GLN1	Glutamine synthetase	GLNA_YEAST	14	123.608	2.23608
D90 / D14	P17967	0.868234	0.868234	2.7852e-18	3.12822e-16	24	P17967	PDI1	Protein disulfide-isomerase	PDI_YEAST	26	82.5427	1.82543
D90 / D30	P23776	3.05697	3.05697	2.93082e-18	3.18019e-16	24	P23776	EXG1	Glucan 1,3-beta-glucosidase I/II	EXG1_YEAST	17	732.22	8.3222
D90 / D30	Q00764	0.929348	0.929348	2.89341e-18	3.18019e-16	24	Q00764	TPS1	Alpha,alpha-trehalose-phosphate synthase [UDP-forming] 56 kDa subunit	TPS1_YEAST	12	90.4415	1.90442
D90 / D14	P46655	0.580277	0.580277	3.15338e-18	3.36466e-16	24	P46655	GUS1	Glutamate--tRNA ligase, cytoplasmic	SYEC_YEAST	34	49.5136	1.49514
D60 / D30	P0CX55;P0CX56	1.0424	1.0424	3.36598e-18	3.53263e-16	24	P0CX55;P0CX56	RPS18A;RPS18B	40S ribosomal protein S18-A;40S ribosomal protein S18-B	RS18A_YEAST;RS18B_YEAST	14	105.965	2.05965
D90 / D14	P00830	0.754552	0.754552	3.51894e-18	3.6009e-16	24	P00830	ATP2	ATP synthase subunit beta, mitochondrial	ATPB_YEAST	30	68.7108	1.68711
D60 / D90	P01123	-1.00061	1.00061	3.54353e-18	3.6009e-16	24	P01123	YPT1	GTP-binding protein YPT1	YPT1_YEAST	11	-50.0212	0.499788
D90 / D30	P0C2H6	1.87962	1.87962	3.81951e-18	3.82071e-16	24	P0C2H6	RPL27A	60S ribosomal protein L27-A	RL27A_YEAST	8	267.979	3.67979
D60 / D14	P00925	0.924779	0.924779	5.04113e-18	4.96513e-16	24	P00925	ENO2	Enolase 2	ENO2_YEAST	23	89.8394	1.89839
D90 / D30	P00830	0.702885	0.702885	5.31284e-18	5.07654e-16	24	P00830	ATP2	ATP synthase subunit beta, mitochondrial	ATPB_YEAST	30	62.7756	1.62776
D60 / D30	P53252	0.850642	0.850642	5.5345e-18	5.13505e-16	24	P53252	PIL1	Sphingolipid long chain base-responsive protein PIL1	PIL1_YEAST	18	80.3303	1.8033
D120 / D90	P05748	-1.49097	1.49097	5.90447e-18	5.40006e-16	24	P05748	RPL15A	60S ribosomal protein L15-A	RL15A_YEAST	10	-64.4226	0.355774
D60 / D30	Q12512	1.12802	1.12802	6.43585e-18	5.80314e-16	24	Q12512	ZPS1	Protein ZPS1	ZPS1_YEAST	12	118.558	2.18558
D60 / D30	P36010	1.19955	1.19955	8.11839e-18	7.11971e-16	24	P36010	YNK1	Nucleoside diphosphate kinase	NDK_YEAST	8	129.668	2.29668
D60 / D30	P10127	1.41731	1.41731	8.89645e-18	7.68104e-16	24	P10127	ADH4	Alcohol dehydrogenase 4	ADH4_YEAST	21	167.087	2.67087
D60 / D120	Q12497	3.18307	3.18307	8.99841e-18	7.68104e-16	22	Q12497	FMP16	Protein FMP16, mitochondrial	FMP16_YEAST	3	808.24	9.0824
D90 / D14	P00925	0.84685	0.84685	9.32707e-18	7.85683e-16	24	P00925	ENO2	Enolase 2	ENO2_YEAST	23	79.8569	1.79857
D120 / D90	P00560	-0.783636	0.783636	9.56311e-18	7.95104e-16	24	P00560	PGK1	Phosphoglycerate kinase	PGK_YEAST	55	-41.9099	0.580901
D120 / D14	P12709	-0.844531	0.844531	1.04314e-17	8.34772e-16	24	P12709	PGI1	Glucose-6-phosphate isomerase	G6PI_YEAST	26	-44.3108	0.556892
D60 / D14	P21147	0.943581	0.943581	1.03725e-17	8.34772e-16	24	P21147	OLE1	Acyl-CoA desaturase 1	ACO1_YEAST	28	92.3297	1.9233
D90 / D30	P35691	0.939825	0.939825	1.02467e-17	8.34772e-16	24	P35691	TMA19	Translationally-controlled tumor protein homolog	TCTP_YEAST	12	91.8295	1.9183
D60 / D120	P00950	2.61891	2.61891	1.13191e-17	8.92925e-16	24	P00950	GPM1	Phosphoglycerate mutase 1	PMG1_YEAST	27	514.285	6.14285
D90 / D14	P07257	0.694018	0.694018	1.1437e-17	8.92925e-16	24	P07257	QCR2	Cytochrome b-c1 complex subunit 2, mitochondrial	QCR2_YEAST	25	61.7783	1.61778
D90 / D30	P17967	0.801455	0.801455	1.26395e-17	9.63313e-16	24	P17967	PDI1	Protein disulfide-isomerase	PDI_YEAST	26	74.2858	1.74286
D90 / D30	P19358	1.56871	1.56871	1.28632e-17	9.68823e-16	24	P19358	SAM2	S-adenosylmethionine synthase 2	METK2_YEAST	16	196.64	2.9664
D60 / D120	P32589	0.614506	0.614506	1.31951e-17	9.82269e-16	24	P32589	SSE1	Heat shock protein homolog SSE1	HSP7F_YEAST	41	53.1034	1.53103
D60 / D30	P0C2H6	1.80407	1.80407	1.3726e-17	1.01004e-15	24	P0C2H6	RPL27A	60S ribosomal protein L27-A	RL27A_YEAST	8	249.204	3.49204
D90 / D14	P39533	0.584182	0.584182	1.43899e-17	1.04687e-15	24	P39533	ACO2	Homocitrate dehydratase, mitochondrial	ACON2_YEAST	27	49.9189	1.49919
D90 / D30	P10081	1.14556	1.14556	1.49484e-17	1.07528e-15	24	P10081	TIF1	ATP-dependent RNA helicase eIF4A	IF4A_YEAST	30	121.231	2.21231
D90 / D14	P05318	-0.68469	0.68469	1.63123e-17	1.12291e-15	24	P05318	RPP1A	60S acidic ribosomal protein P1-alpha	RLA1_YEAST	1	-37.7861	0.622139
D90 / D30	P07267	1.69949	1.69949	1.6309e-17	1.12291e-15	24	P07267	PEP4	Saccharopepsin	CARP_YEAST	19	224.786	3.24786
D90 / D14	P10614	0.597565	0.597565	1.61803e-17	1.12291e-15	24	P10614	ERG11	Lanosterol 14-alpha demethylase CYP51	CP51_YEAST	18	51.316	1.51316
D60 / D14	P22803	-1.12834	1.12834	1.62251e-17	1.12291e-15	24	P22803	TRX2	Thioredoxin-2	TRX2_YEAST	7	-54.2559	0.457441
D60 / D120	P00360	1.80389	1.80389	1.66087e-17	1.13116e-15	24	P00360	TDH1	Glyceraldehyde-3-phosphate dehydrogenase 1	G3P1_YEAST	19	249.159	3.49159
D90 / D14	P38891	0.647269	0.647269	1.74589e-17	1.17655e-15	24	P38891	BAT1	Branched-chain-amino-acid aminotransferase, mitochondrial	BCA1_YEAST	17	56.62	1.5662
D90 / D14	P00560	0.631004	0.631004	1.78642e-17	1.17773e-15	24	P00560	PGK1	Phosphoglycerate kinase	PGK_YEAST	55	54.8642	1.54864
D60 / D14	P00560	0.836212	0.836212	1.80283e-17	1.17773e-15	24	P00560	PGK1	Phosphoglycerate kinase	PGK_YEAST	55	78.5357	1.78536
D90 / D30	P0CX55;P0CX56	1.14436	1.14436	1.78537e-17	1.17773e-15	24	P0CX55;P0CX56	RPS18A;RPS18B	40S ribosomal protein S18-A;40S ribosomal protein S18-B	RS18A_YEAST;RS18B_YEAST	14	121.048	2.21048
D60 / D14	P0CX55;P0CX56	0.938774	0.938774	1.82441e-17	1.17979e-15	24	P0CX55;P0CX56	RPS18A;RPS18B	40S ribosomal protein S18-A;40S ribosomal protein S18-B	RS18A_YEAST;RS18B_YEAST	14	91.6898	1.9169
D60 / D14	P34227	0.777813	0.777813	1.91178e-17	1.22392e-15	24	P34227	PRX1	Peroxiredoxin PRX1, mitochondrial	PRX1_YEAST	14	71.453	1.71453
D60 / D30	P46990	3.06707	3.06707	2.06231e-17	1.2944e-15	24	P46990	RPL17B	60S ribosomal protein L17-B	RL17B_YEAST	1	738.072	8.38072
D120 / D90	P0CX29;P0CX30	-1.93995	1.93995	2.13857e-17	1.31646e-15	24	P0CX29;P0CX30	RPS23A;RPS23B	40S ribosomal protein S23-A;40S ribosomal protein S23-B	RS23A_YEAST;RS23B_YEAST	6	-73.9375	0.260625
D60 / D30	P35691	0.771858	0.771858	2.12893e-17	1.31646e-15	24	P35691	TMA19	Translationally-controlled tumor protein homolog	TCTP_YEAST	12	70.7468	1.70747
D90 / D14	P07255	2.07959	2.07959	2.19064e-17	1.33566e-15	24	P07255	COX9	Cytochrome c oxidase subunit 9, mitochondrial	COX9_YEAST	1	322.687	4.22687
D90 / D14	Q12166	0.90179	0.90179	2.24646e-17	1.35678e-15	24	Q12166	LEU9	2-isopropylmalate synthase 2, mitochondrial	LEU9_YEAST	19	86.8382	1.86838
D90 / D30	Q08773	1.22217	1.22217	2.41385e-17	1.44425e-15	24	Q08773	ISW2	ISWI chromatin-remodeling complex ATPase ISW2	ISW2_YEAST	1	133.297	2.33297
D120 / D14	P05318	-0.875257	0.875257	2.46201e-17	1.44604e-15	24	P05318	RPP1A	60S acidic ribosomal protein P1-alpha	RLA1_YEAST	1	-45.4843	0.545157
D90 / D14	P36010	1.21888	1.21888	2.45236e-17	1.44604e-15	24	P36010	YNK1	Nucleoside diphosphate kinase	NDK_YEAST	8	132.765	2.32765
D90 / D14	P09938	0.692079	0.692079	2.49041e-17	1.44942e-15	24	P09938	RNR2	Ribonucleoside-diphosphate reductase small chain 1	RIR2_YEAST	20	61.561	1.61561
D120 / D90	P0C0V8	-1.18511	1.18511	2.56572e-17	1.4798e-15	24	P0C0V8	RPS21A	40S ribosomal protein S21-A	RS21A_YEAST	10	-56.0209	0.439791
D90 / D30	P25619	1.02776	1.02776	2.62286e-17	1.49925e-15	24	P25619	HSP30	30 kDa heat shock protein	HSP30_YEAST	4	103.886	2.03886
D90 / D14	P53173	2.06767	2.06767	3.41973e-17	1.93744e-15	22	P53173	ERV14	ER-derived vesicles protein ERV14	ERV14_YEAST	1	319.208	4.19208
D90 / D30	P06197	0.721379	0.721379	3.69867e-17	2.05904e-15	24	P06197	PIS1	CDP-diacylglycerol--inositol 3-phosphatidyltransferase	PIS_YEAST	4	64.8758	1.64876
D90 / D30	P07255	1.65548	1.65548	3.67117e-17	2.05904e-15	24	P07255	COX9	Cytochrome c oxidase subunit 9, mitochondrial	COX9_YEAST	1	215.027	3.15027
D60 / D90	Q12497	1.26491	1.26491	3.73682e-17	2.06234e-15	24	Q12497	FMP16	Protein FMP16, mitochondrial	FMP16_YEAST	3	140.312	2.40312
D60 / D14	Q12512	0.971486	0.971486	3.98257e-17	2.17918e-15	24	Q12512	ZPS1	Protein ZPS1	ZPS1_YEAST	12	96.0859	1.96086
D90 / D30	P0CX45;P0CX46	0.963551	0.963551	4.15225e-17	2.25277e-15	24	P0CX45;P0CX46	RPL2A;RPL2B	60S ribosomal protein L2-A;60S ribosomal protein L2-B	RL2A_YEAST;RL2B_YEAST	13	95.0105	1.9501
D90 / D30	P38891	0.656232	0.656232	4.20518e-17	2.26232e-15	24	P38891	BAT1	Branched-chain-amino-acid aminotransferase, mitochondrial	BCA1_YEAST	17	57.5961	1.57596
D60 / D120	P10127	1.47128	1.47128	4.63928e-17	2.43448e-15	24	P10127	ADH4	Alcohol dehydrogenase 4	ADH4_YEAST	21	177.268	2.77268
D60 / D120	P00560	0.988844	0.988844	6.31436e-17	3.23396e-15	24	P00560	PGK1	Phosphoglycerate kinase	PGK_YEAST	55	98.4595	1.98459
D90 / D14	P14020	0.69419	0.69419	6.28298e-17	3.23396e-15	24	P14020	DPM1	Dolichol-phosphate mannosyltransferase	DPM1_YEAST	11	61.7976	1.61798
D60 / D14	P35691	0.778775	0.778775	6.41268e-17	3.25825e-15	24	P35691	TMA19	Translationally-controlled tumor protein homolog	TCTP_YEAST	12	71.5673	1.71567
D90 / D30	P00635	0.705898	0.705898	7.30118e-17	3.68049e-15	24	P00635	PHO5	Repressible acid phosphatase	PPA5_YEAST	5	63.116	1.63116
D90 / D30	P14020	0.685345	0.685345	8.54354e-17	4.23998e-15	24	P14020	DPM1	Dolichol-phosphate mannosyltransferase	DPM1_YEAST	11	60.8087	1.60809
D60 / D120	P38061	2.11538	2.11538	8.48395e-17	4.23998e-15	24	P38061	RPL32	60S ribosomal protein L32	RL32_YEAST	10	333.304	4.33304
D90 / D14	P10081	1.22672	1.22672	8.67985e-17	4.25805e-15	24	P10081	TIF1	ATP-dependent RNA helicase eIF4A	IF4A_YEAST	30	134.034	2.34034
D60 / D120	P10591	0.678632	0.678632	8.71297e-17	4.25805e-15	24	P10591	SSA1	Heat shock protein SSA1	HSP71_YEAST	52	60.0622	1.60062
D90 / D14	P15646	1.20774	1.20774	9.06997e-17	4.39894e-15	24	P15646	NOP1	rRNA 2'-O-methyltransferase fibrillarin	FBRL_YEAST	17	130.975	2.30975
D60 / D14	P34760	1.28646	1.28646	9.55644e-17	4.60003e-15	24	P34760	TSA1	Peroxiredoxin TSA1	TSA1_YEAST	12	143.929	2.43929
D120 / D14	P0CX49;P0CX50	-1.18595	1.18595	9.85828e-17	4.7099e-15	24	P0CX49;P0CX50	RPL18A;RPL18B	60S ribosomal protein L18-A;60S ribosomal protein L18-B	RL18A_YEAST;RL18B_YEAST	10	-56.0466	0.439534
D90 / D14	P21147	1.31585	1.31585	1.07723e-16	5.10844e-15	24	P21147	OLE1	Acyl-CoA desaturase 1	ACO1_YEAST	28	148.949	2.48949
D90 / D30	P0CX39;P0CX40	1.08924	1.08924	1.10003e-16	5.17824e-15	24	P0CX39;P0CX40	RPS8A;RPS8B	40S ribosomal protein S8-A;40S ribosomal protein S8-B	RS8A_YEAST;RS8B_YEAST	11	112.762	2.12762
D60 / D14	P15646	1.08506	1.08506	1.1292e-16	5.27674e-15	24	P15646	NOP1	rRNA 2'-O-methyltransferase fibrillarin	FBRL_YEAST	17	112.147	2.12147
D60 / D30	P19358	1.23278	1.23278	1.17984e-16	5.46285e-15	24	P19358	SAM2	S-adenosylmethionine synthase 2	METK2_YEAST	16	135.019	2.35019
D60 / D14	Q12363	1.18356	1.18356	1.18609e-16	5.46285e-15	24	Q12363	WTM1	Transcriptional modulator WTM1	WTM1_YEAST	16	127.136	2.27136
D60 / D30	P21147	1.05992	1.05992	1.20018e-16	5.48825e-15	24	P21147	OLE1	Acyl-CoA desaturase 1	ACO1_YEAST	28	108.481	2.08481
D90 / D14	P00447	1.25136	1.25136	1.28692e-16	5.84318e-15	24	P00447	SOD2	Superoxide dismutase [Mn], mitochondrial	SODM_YEAST	7	138.065	2.38065
D60 / D14	P32324	0.643568	0.643568	1.37833e-16	6.21415e-15	24	P32324	EFT1	Elongation factor 2	EF2_YEAST	52	56.2188	1.56219
D120 / D14	P0CT04	-1.44322	1.44322	1.44695e-16	6.4779e-15	24	P0CT04	PBI2	Protease B inhibitor 2	IPB2_YEAST	11	-63.2255	0.367745
D120 / D90	P0CX49;P0CX50	-1.66929	1.66929	1.46532e-16	6.51458e-15	24	P0CX49;P0CX50	RPL18A;RPL18B	60S ribosomal protein L18-A;60S ribosomal protein L18-B	RL18A_YEAST;RL18B_YEAST	10	-68.5593	0.314407
D90 / D14	P00635	0.713019	0.713019	1.577e-16	6.92256e-15	24	P00635	PHO5	Repressible acid phosphatase	PPA5_YEAST	5	63.9231	1.63923
D60 / D90	P07267	-0.660741	0.660741	1.57872e-16	6.92256e-15	24	P07267	PEP4	Saccharopepsin	CARP_YEAST	19	-36.7446	0.632554
D90 / D14	Q05905	1.34644	1.34644	1.61622e-16	6.99919e-15	24	Q05905	HRI1	Protein HRI1	HRI1_YEAST	11	154.284	2.54284
D90 / D14	Q07551	0.66502	0.66502	1.62899e-16	6.99919e-15	24	Q07551	YDL124W	NADPH-dependent alpha-keto amide reductase	KAR_YEAST	24	58.5591	1.58559
D60 / D30	P00925	0.930586	0.930586	1.64313e-16	7.01266e-15	24	P00925	ENO2	Enolase 2	ENO2_YEAST	23	90.605	1.90605
D120 / D14	P17695	-1.32456	1.32456	1.73227e-16	7.24838e-15	24	P17695	GRX2	Glutaredoxin-2	GLRX2_YEAST	7	-60.073	0.39927
D60 / D14	P10127	1.45083	1.45083	1.78988e-16	7.4408e-15	24	P10127	ADH4	Alcohol dehydrogenase 4	ADH4_YEAST	21	173.366	2.73366
D120 / D90	P16140	-0.870906	0.870906	1.86102e-16	7.68663e-15	24	P16140	VMA2	V-type proton ATPase subunit B	VATB_YEAST	40	-45.3197	0.546803
D90 / D30	P07260	1.00258	1.00258	1.9865e-16	8.10038e-15	24	P07260	CDC33	Eukaryotic translation initiation factor 4E	IF4E_YEAST	10	100.358	2.00358
D120 / D90	P36010	-1.90317	1.90317	2.11921e-16	8.58683e-15	24	P36010	YNK1	Nucleoside diphosphate kinase	NDK_YEAST	8	-73.2645	0.267355
D60 / D120	P32775	0.966494	0.966494	2.15656e-16	8.63078e-15	24	P32775	GLC3	1,4-alpha-glucan-branching enzyme	GLGB_YEAST	35	95.4086	1.95409
D90 / D30	P38158;P53341	0.905796	0.905796	2.15702e-16	8.63078e-15	24	P38158;P53341	MAL32;MAL12	Alpha-glucosidase MAL32;Alpha-glucosidase MAL12	MAL32_YEAST;MAL12_YEAST	26	87.3578	1.87358
D90 / D14	P16387	0.686985	0.686985	2.18864e-16	8.70289e-15	24	P16387	PDA1	Pyruvate dehydrogenase E1 component subunit alpha, mitochondrial	ODPA_YEAST	27	60.9916	1.60992
D120 / D30	D6W196	-1.71314	1.71314	2.25629e-16	8.86184e-15	24	D6W196	SAL1	Truncated non-functional calcium-binding mitochondrial carrier SAL1-1	CMC1_YEAST	3	-69.5004	0.304996
D90 / D30	P30402	0.737282	0.737282	2.24522e-16	8.86184e-15	24	P30402	URA10	Orotate phosphoribosyltransferase 2	PYRX_YEAST	15	66.7032	1.66703
D60 / D30	P00560	0.894967	0.894967	2.27045e-16	8.86306e-15	24	P00560	PGK1	Phosphoglycerate kinase	PGK_YEAST	55	85.9568	1.85957
D90 / D14	P00360	1.01222	1.01222	2.37002e-16	9.19312e-15	24	P00360	TDH1	Glyceraldehyde-3-phosphate dehydrogenase 1	G3P1_YEAST	19	101.701	2.01701
D90 / D14	P22803	-1.34329	1.34329	2.38372e-16	9.19312e-15	24	P22803	TRX2	Thioredoxin-2	TRX2_YEAST	7	-60.5878	0.394122
D90 / D30	P26786	0.747375	0.747375	2.50856e-16	9.50283e-15	24	P26786	RPS7A	40S ribosomal protein S7-A	RS7A_YEAST	6	67.8735	1.67874
D90 / D30	P32288	1.11341	1.11341	2.62563e-16	9.82999e-15	24	P32288	GLN1	Glutamine synthetase	GLNA_YEAST	14	116.356	2.16356
D60 / D14	P00830	0.845927	0.845927	2.68348e-16	9.98815e-15	24	P00830	ATP2	ATP synthase subunit beta, mitochondrial	ATPB_YEAST	30	79.742	1.79742
D60 / D14	P15703	-1.303	1.303	2.74178e-16	1.01462e-14	24	P15703	BGL2	Glucan 1,3-beta-glucosidase	BGL2_YEAST	11	-59.4718	0.405282
D120 / D14	P05694	-0.840784	0.840784	2.88636e-16	1.06198e-14	24	P05694	MET6	5-methyltetrahydropteroyltriglutamate--homocysteine methyltransferase	METE_YEAST	55	-44.166	0.55834
D120 / D14	P12695	-0.722443	0.722443	3.26794e-16	1.18871e-14	24	P12695	LAT1	Dihydrolipoyllysine-residue acetyltransferase component of pyruvate dehydrogenase complex, mitochondrial	ODP2_YEAST	29	-39.393	0.60607
D60 / D120	P36010	1.85371	1.85371	3.30236e-16	1.19303e-14	24	P36010	YNK1	Nucleoside diphosphate kinase	NDK_YEAST	8	261.428	3.61428
D60 / D14	Q12166	0.789447	0.789447	3.31708e-16	1.19303e-14	24	Q12166	LEU9	2-isopropylmalate synthase 2, mitochondrial	LEU9_YEAST	19	72.8411	1.72841
D90 / D14	P23776	3.24916	3.24916	3.35388e-16	1.19953e-14	24	P23776	EXG1	Glucan 1,3-beta-glucosidase I/II	EXG1_YEAST	17	850.812	9.50812
D90 / D14	P18239	0.756232	0.756232	3.51488e-16	1.25013e-14	24	P18239	PET9	ADP,ATP carrier protein 2	ADT2_YEAST	7	68.9073	1.68907
D90 / D14	P25605	0.868093	0.868093	3.58261e-16	1.26717e-14	24	P25605	ILV6	Acetolactate synthase small subunit, mitochondrial	ILV6_YEAST	9	82.5248	1.82525
D90 / D14	P35691	0.946741	0.946741	3.79063e-16	1.3261e-14	24	P35691	TMA19	Translationally-controlled tumor protein homolog	TCTP_YEAST	12	92.7514	1.92751
D90 / D14	P38158;P53341	1.0427	1.0427	3.78753e-16	1.3261e-14	24	P38158;P53341	MAL32;MAL12	Alpha-glucosidase MAL32;Alpha-glucosidase MAL12	MAL32_YEAST;MAL12_YEAST	26	106.008	2.06008
D120 / D30	P22803	-0.912565	0.912565	3.81324e-16	1.32676e-14	24	P22803	TRX2	Thioredoxin-2	TRX2_YEAST	7	-46.876	0.53124
D90 / D14	P38626	0.64631	0.64631	3.99926e-16	1.38396e-14	24	P38626	CBR1	NADH-cytochrome b5 reductase 1	NCB5R_YEAST	15	56.5159	1.56516
D90 / D14	Q04336	0.801892	0.801892	4.15431e-16	1.42224e-14	24	Q04336	YMR196W	Uncharacterized protein YMR196W	YM54_YEAST	36	74.3386	1.74339
D120 / D30	Q08245	-1.44191	1.44191	4.25246e-16	1.4481e-14	24	Q08245	ZEO1	Protein ZEO1	ZEO1_YEAST	10	-63.1919	0.368081
D60 / D30	P16140	0.667896	0.667896	4.30301e-16	1.45756e-14	24	P16140	VMA2	V-type proton ATPase subunit B	VATB_YEAST	40	58.8754	1.58875
D90 / D14	P0CX45;P0CX46	1.16247	1.16247	4.92632e-16	1.63219e-14	24	P0CX45;P0CX46	RPL2A;RPL2B	60S ribosomal protein L2-A;60S ribosomal protein L2-B	RL2A_YEAST;RL2B_YEAST	13	123.841	2.23841
D120 / D90	P32589	-0.649293	0.649293	4.91516e-16	1.63219e-14	24	P32589	SSE1	Heat shock protein homolog SSE1	HSP7F_YEAST	41	-36.2407	0.637593
D90 / D30	P36010	1.24902	1.24902	4.87848e-16	1.63219e-14	24	P36010	YNK1	Nucleoside diphosphate kinase	NDK_YEAST	8	137.679	2.37679
D60 / D90	P14120	-1.1598	1.1598	5.00055e-16	1.64172e-14	24	P14120	RPL30	60S ribosomal protein L30	RL30_YEAST	8	-55.2425	0.447575
D60 / D30	P09938	0.771487	0.771487	5.32599e-16	1.73964e-14	24	P09938	RNR2	Ribonucleoside-diphosphate reductase small chain 1	RIR2_YEAST	20	70.7029	1.70703
D120 / D14	D6W196	-1.95683	1.95683	5.43823e-16	1.76729e-14	24	D6W196	SAL1	Truncated non-functional calcium-binding mitochondrial carrier SAL1-1	CMC1_YEAST	3	-74.2406	0.257594
D90 / D30	P16140	0.627043	0.627043	5.47868e-16	1.77144e-14	24	P16140	VMA2	V-type proton ATPase subunit B	VATB_YEAST	40	54.4396	1.5444
D90 / D14	O14467	-1.00945	1.00945	5.82448e-16	1.86442e-14	24	O14467	MBF1	Multiprotein-bridging factor 1	MBF1_YEAST	12	-50.3263	0.496737
D60 / D120	P16140	0.911759	0.911759	5.97548e-16	1.90324e-14	24	P16140	VMA2	V-type proton ATPase subunit B	VATB_YEAST	40	88.1338	1.88134
D60 / D120	P53058	-2.47996	2.47996	6.01603e-16	1.90666e-14	24	P53058	VEL1	Protein VEL1	VEL1_YEAST	3	-82.075	0.17925
D60 / D30	P38219	0.985078	0.985078	6.16919e-16	1.94557e-14	24	P38219	OLA1	Obg-like ATPase 1	OLA1_YEAST	26	97.942	1.97942
D60 / D30	P34227	0.90529	0.90529	7.03096e-16	2.1745e-14	24	P34227	PRX1	Peroxiredoxin PRX1, mitochondrial	PRX1_YEAST	14	87.2921	1.87292
D60 / D120	P04806	1.28571	1.28571	7.41784e-16	2.27512e-14	24	P04806	HXK1	Hexokinase-1	HXKA_YEAST	35	143.802	2.43802
D90 / D30	P10614	0.593916	0.593916	7.42736e-16	2.27512e-14	24	P10614	ERG11	Lanosterol 14-alpha demethylase CYP51	CP51_YEAST	18	50.9338	1.50934
D90 / D30	P25605	0.900927	0.900927	7.59683e-16	2.31595e-14	24	P25605	ILV6	Acetolactate synthase small subunit, mitochondrial	ILV6_YEAST	9	86.7266	1.86727
D120 / D90	P0C0T4;Q3E792	-1.94869	1.94869	7.64876e-16	2.32073e-14	24	P0C0T4;Q3E792	RPS25B;RPS25A	40S ribosomal protein S25-B;40S ribosomal protein S25-A	RS25B_YEAST;RS25A_YEAST	7	-74.0948	0.259052
D120 / D90	Q02486	-0.881477	0.881477	8.95135e-16	2.70314e-14	24	Q02486	ABF2	ARS-binding factor 2, mitochondrial	ABF2_YEAST	13	-45.7189	0.542811
D90 / D14	P18899	-1.1913	1.1913	9.46994e-16	2.84632e-14	24	P18899	DDR48	Stress protein DDR48	DDR48_YEAST	4	-56.2092	0.437908
D90 / D14	P47068	-0.807109	0.807109	9.74155e-16	2.91427e-14	24	P47068	BBC1	Myosin tail region-interacting protein MTI1	BBC1_YEAST	37	-42.8474	0.571526
D120 / D90	P04806	-1.35464	1.35464	1.00427e-15	2.9904e-14	24	P04806	HXK1	Hexokinase-1	HXKA_YEAST	35	-60.8967	0.391033
D90 / D14	P17536	0.818885	0.818885	1.01468e-15	3.00739e-14	24	P17536	TPM1	Tropomyosin-1	TPM1_YEAST	30	76.4042	1.76404
D60 / D30	P00358	0.723006	0.723006	1.08156e-15	3.19084e-14	24	P00358	TDH2	Glyceraldehyde-3-phosphate dehydrogenase 2	G3P2_YEAST	33	65.0617	1.65062
D90 / D30	P27476	0.78106	0.78106	1.12695e-15	3.26459e-14	24	P27476	NSR1	Nuclear localization sequence-binding protein	NSR1_YEAST	19	71.8393	1.71839
D60 / D14	P38219	0.933373	0.933373	1.12271e-15	3.26459e-14	24	P38219	OLA1	Obg-like ATPase 1	OLA1_YEAST	26	90.9736	1.90974
D90 / D30	Q07551	0.589519	0.589519	1.11882e-15	3.26459e-14	24	Q07551	YDL124W	NADPH-dependent alpha-keto amide reductase	KAR_YEAST	24	50.4745	1.50474
D120 / D14	P11632	-1.84179	1.84179	1.26925e-15	3.62756e-14	22	P11632	NHP6A	Non-histone chromosomal protein 6A	NHP6A_YEAST	3	-72.1024	0.278976
D120 / D30	P00950	-1.4519	1.4519	1.31026e-15	3.70112e-14	24	P00950	GPM1	Phosphoglycerate mutase 1	PMG1_YEAST	27	-63.446	0.36554
D90 / D30	P39533	0.701262	0.701262	1.30746e-15	3.70112e-14	24	P39533	ACO2	Homocitrate dehydratase, mitochondrial	ACON2_YEAST	27	62.5927	1.62593
D90 / D14	O13516;P05755	0.80047	0.80047	1.35255e-15	3.79782e-14	24	O13516;P05755	RPS9A;RPS9B	40S ribosomal protein S9-A;40S ribosomal protein S9-B	RS9A_YEAST;RS9B_YEAST	17	74.1668	1.74167
D90 / D30	P00360	1.0859	1.0859	1.40575e-15	3.92995e-14	24	P00360	TDH1	Glyceraldehyde-3-phosphate dehydrogenase 1	G3P1_YEAST	19	112.27	2.1227
D120 / D90	P38061	-2.17615	2.17615	1.4247e-15	3.96562e-14	24	P38061	RPL32	60S ribosomal protein L32	RL32_YEAST	10	-77.8734	0.221266
D90 / D14	P00445	-0.650882	0.650882	1.47247e-15	4.07119e-14	24	P00445	SOD1	Superoxide dismutase [Cu-Zn]	SODC_YEAST	15	-36.3109	0.636891
D60 / D30	P00830	0.79426	0.79426	1.47534e-15	4.07119e-14	24	P00830	ATP2	ATP synthase subunit beta, mitochondrial	ATPB_YEAST	30	73.4188	1.73419
D90 / D14	P41807	0.77877	0.77877	1.53796e-15	4.22575e-14	24	P41807	VMA13	V-type proton ATPase subunit H	VATH_YEAST	25	71.5667	1.71567
D120 / D30	P01094	-2.1116	2.1116	1.56311e-15	4.25831e-14	24	P01094	PAI3	Protease A inhibitor 3	IPA3_YEAST	4	-76.861	0.23139
D60 / D14	P46990	3.49241	3.49241	1.55674e-15	4.25831e-14	24	P46990	RPL17B	60S ribosomal protein L17-B	RL17B_YEAST	1	1025.43	11.2543
D90 / D14	P00427	1.01932	1.01932	1.57412e-15	4.27014e-14	24	P00427	COX6	Cytochrome c oxidase subunit 6, mitochondrial	COX6_YEAST	7	102.697	2.02697
D60 / D30	P06168	1.12415	1.12415	1.60094e-15	4.32457e-14	24	P06168	ILV5	Ketol-acid reductoisomerase, mitochondrial	ILV5_YEAST	27	117.974	2.17974
D60 / D90	Q12025	-1.23257	1.23257	1.64953e-15	4.43711e-14	24	Q12025	EMC10	Endoplasmic reticulum membrane protein complex subunit 10	EMC10_YEAST	3	-57.444	0.42556
D120 / D30	P0CX29;P0CX30	-1.21082	1.21082	1.77574e-15	4.7566e-14	24	P0CX29;P0CX30	RPS23A;RPS23B	40S ribosomal protein S23-A;40S ribosomal protein S23-B	RS23A_YEAST;RS23B_YEAST	6	-56.7976	0.432024
D60 / D14	P08067	-0.813142	0.813142	1.87821e-15	5.01012e-14	24	P08067	RIP1	Cytochrome b-c1 complex subunit Rieske, mitochondrial	UCRI_YEAST	6	-43.0859	0.569141
D60 / D14	P19358	0.950295	0.950295	1.89847e-15	5.04316e-14	24	P19358	SAM2	S-adenosylmethionine synthase 2	METK2_YEAST	16	93.2268	1.93227
D90 / D30	Q04336	0.675513	0.675513	1.92416e-15	5.07424e-14	24	Q04336	YMR196W	Uncharacterized protein YMR196W	YM54_YEAST	36	59.7165	1.59716
D90 / D30	Q12287	-3.28922	3.28922	1.92602e-15	5.07424e-14	24	Q12287	COX17	Cytochrome c oxidase copper chaperone	COX17_YEAST	3	-89.7707	0.102293
D120 / D30	P22217	-1.07308	1.07308	2.03268e-15	5.31151e-14	24	P22217	TRX1	Thioredoxin-1	TRX1_YEAST	4	-52.4696	0.475304
D90 / D30	Q12166	0.70983	0.70983	2.09746e-15	5.45852e-14	24	Q12166	LEU9	2-isopropylmalate synthase 2, mitochondrial	LEU9_YEAST	19	63.5611	1.63561
D90 / D30	P60010	0.786282	0.786282	2.14038e-15	5.54766e-14	24	P60010	ACT1	Actin	ACT_YEAST	24	72.4624	1.72462
D60 / D120	P00358	0.86595	0.86595	2.33064e-15	6.01644e-14	24	P00358	TDH2	Glyceraldehyde-3-phosphate dehydrogenase 2	G3P2_YEAST	33	82.2539	1.82254
D60 / D14	P07255	1.70557	1.70557	2.38478e-15	6.13146e-14	24	P07255	COX9	Cytochrome c oxidase subunit 9, mitochondrial	COX9_YEAST	1	226.157	3.26157
D90 / D30	P47068	-0.812923	0.812923	2.48075e-15	6.35271e-14	24	P47068	BBC1	Myosin tail region-interacting protein MTI1	BBC1_YEAST	37	-43.0773	0.569227
D60 / D30	P14540	0.639385	0.639385	2.60593e-15	6.62031e-14	24	P14540	FBA1	Fructose-bisphosphate aldolase	ALF_YEAST	25	55.7665	1.55767
D60 / D30	P07267	1.03875	1.03875	2.65956e-15	6.70789e-14	24	P07267	PEP4	Saccharopepsin	CARP_YEAST	19	105.444	2.05444
D120 / D90	P32775	-1.01802	1.01802	2.66136e-15	6.70789e-14	24	P32775	GLC3	1,4-alpha-glucan-branching enzyme	GLGB_YEAST	35	-50.6208	0.493792
D120 / D14	P32796	1.15197	1.15197	2.70751e-15	6.7709e-14	24	P32796	CAT2	Carnitine O-acetyltransferase, mitochondrial	CACP_YEAST	20	122.218	2.22218
D60 / D30	P34760	1.15683	1.15683	2.75857e-15	6.87175e-14	24	P34760	TSA1	Peroxiredoxin TSA1	TSA1_YEAST	12	122.967	2.22967
D60 / D120	P16474	0.651207	0.651207	2.79398e-15	6.93296e-14	24	P16474	KAR2	Endoplasmic reticulum chaperone BiP	BIP_YEAST	45	57.0481	1.57048
D90 / D30	Q04013	0.721518	0.721518	2.90283e-15	7.17526e-14	24	Q04013	YHM2	Citrate/oxoglutarate carrier protein	YHM2_YEAST	10	64.8917	1.64892
D60 / D120	Q04120	1.24366	1.24366	2.94017e-15	7.2396e-14	24	Q04120	TSA2	Peroxiredoxin TSA2	TSA2_YEAST	10	136.798	2.36798
D90 / D14	Q00764	0.84047	0.84047	3.02892e-15	7.42956e-14	24	Q00764	TPS1	Alpha,alpha-trehalose-phosphate synthase [UDP-forming] 56 kDa subunit	TPS1_YEAST	12	79.0633	1.79063
D90 / D30	Q07478	0.78901	0.78901	3.07863e-15	7.52267e-14	24	Q07478	SUB2	ATP-dependent RNA helicase SUB2	SUB2_YEAST	17	72.7889	1.72789
D60 / D120	P01094	1.34897	1.34897	3.21657e-15	7.82985e-14	24	P01094	PAI3	Protease A inhibitor 3	IPA3_YEAST	4	154.73	2.5473
D60 / D14	P00360	1.5387	1.5387	3.26206e-15	7.9105e-14	24	P00360	TDH1	Glyceraldehyde-3-phosphate dehydrogenase 1	G3P1_YEAST	19	190.533	2.90533
D90 / D30	P16387	0.701657	0.701657	3.29899e-15	7.96985e-14	24	P16387	PDA1	Pyruvate dehydrogenase E1 component subunit alpha, mitochondrial	ODPA_YEAST	27	62.6372	1.62637
D120 / D14	P06169	-0.688216	0.688216	3.35374e-15	8.04144e-14	24	P06169	PDC1	Pyruvate decarboxylase isozyme 1	PDC1_YEAST	29	-37.9379	0.620621
D120 / D14	P22943	-1.05377	1.05377	3.35351e-15	8.04144e-14	24	P22943	HSP12	12 kDa heat shock protein	HSP12_YEAST	10	-51.8294	0.481706
D90 / D30	P21147	1.43219	1.43219	3.52628e-15	8.41118e-14	24	P21147	OLE1	Acyl-CoA desaturase 1	ACO1_YEAST	28	169.856	2.69856
D120 / D90	Q04120	-1.17817	1.17817	3.53422e-15	8.41118e-14	24	Q04120	TSA2	Peroxiredoxin TSA2	TSA2_YEAST	10	-55.8089	0.441911
D60 / D14	P09938	0.673586	0.673586	3.62048e-15	8.58457e-14	24	P09938	RNR2	Ribonucleoside-diphosphate reductase small chain 1	RIR2_YEAST	20	59.5033	1.59503
D90 / D30	P46992	0.714377	0.714377	3.73163e-15	8.81546e-14	24	P46992	YJL171C	Cell wall protein YJL171C	YJR1_YEAST	6	64.0775	1.64077
D60 / D30	Q12025	-1.1319	1.1319	3.9061e-15	9.16003e-14	24	Q12025	EMC10	Endoplasmic reticulum membrane protein complex subunit 10	EMC10_YEAST	3	-54.3686	0.456314
D90 / D14	P32368	0.711153	0.711153	3.95672e-15	9.24487e-14	24	P32368	SAC1	Phosphatidylinositol-3-phosphatase SAC1	SAC1_YEAST	20	63.7112	1.63711
D90 / D30	P00560	0.689759	0.689759	4.05772e-15	9.43841e-14	24	P00560	PGK1	Phosphoglycerate kinase	PGK_YEAST	55	61.3014	1.61301
D90 / D14	P27476	0.771595	0.771595	4.06904e-15	9.43841e-14	24	P27476	NSR1	Nuclear localization sequence-binding protein	NSR1_YEAST	19	70.7156	1.70716
D90 / D14	P0C0W1;Q3E7Y3	0.932198	0.932198	4.18054e-15	9.62726e-14	24	P0C0W1;Q3E7Y3	RPS22A;RPS22B	40S ribosomal protein S22-A;40S ribosomal protein S22-B	RS22A_YEAST;RS22B_YEAST	6	90.8182	1.90818
D90 / D30	P40075	-1.5263	1.5263	4.17901e-15	9.62726e-14	24	P40075	SCS2	Vesicle-associated membrane protein-associated protein SCS2	SCS2_YEAST	10	-65.2834	0.347166
D60 / D14	P00447	1.08712	1.08712	4.36134e-15	9.9719e-14	24	P00447	SOD2	Superoxide dismutase [Mn], mitochondrial	SODM_YEAST	7	112.45	2.1245
D90 / D30	P38626	0.696439	0.696439	4.35122e-15	9.9719e-14	24	P38626	CBR1	NADH-cytochrome b5 reductase 1	NCB5R_YEAST	15	62.05	1.6205
D90 / D14	Q06451	-1.7491	1.7491	4.62576e-15	1.05388e-13	24	Q06451	TPO3	Polyamine transporter 3	TPO3_YEAST	3	-70.2514	0.297486
D120 / D30	Q03180	-2.03808	2.03808	4.86329e-15	1.10407e-13	24	Q03180	PIR3	Cell wall mannoprotein PIR3	PIR3_YEAST	3	-75.6513	0.243487
D90 / D30	O13516;P05755	0.692495	0.692495	4.89814e-15	1.10805e-13	24	O13516;P05755	RPS9A;RPS9B	40S ribosomal protein S9-A;40S ribosomal protein S9-B	RS9A_YEAST;RS9B_YEAST	17	61.6076	1.61608
D90 / D14	Q08295	1.10024	1.10024	4.94838e-15	1.11548e-13	24	Q08295	IMA2	Oligo-1,6-glucosidase IMA2	IMA2_YEAST	19	114.39	2.1439
D60 / D120	P35997;P38711	2.03305	2.03305	5.03043e-15	1.12999e-13	24	P35997;P38711	RPS27A;RPS27B	40S ribosomal protein S27-A;40S ribosomal protein S27-B	RS27A_YEAST;RS27B_YEAST	5	309.27	4.0927
D60 / D14	P07246	0.69415	0.69415	5.22835e-15	1.17035e-13	24	P07246	ADH3	Alcohol dehydrogenase 3, mitochondrial	ADH3_YEAST	10	61.7931	1.61793
D120 / D90	P02994	-1.247	1.247	5.31865e-15	1.18641e-13	24	P02994	TEF1	Elongation factor 1-alpha	EF1A_YEAST	38	-57.8676	0.421324
D120 / D90	P38701	-0.880195	0.880195	5.67914e-15	1.26242e-13	24	P38701	RPS20	40S ribosomal protein S20	RS20_YEAST	9	-45.6706	0.543294
D90 / D30	P17536	0.705986	0.705986	5.72814e-15	1.26891e-13	24	P17536	TPM1	Tropomyosin-1	TPM1_YEAST	30	63.1259	1.63126
D60 / D120	P04911;P04912	-1.21309	1.21309	5.77749e-15	1.27543e-13	24	P04911;P04912	HTA1;HTA2	Histone H2A.1;Histone H2A.2	H2A1_YEAST;H2A2_YEAST	4	-56.8657	0.431343
D120 / D90	P35997;P38711	-1.81297	1.81297	5.91005e-15	1.29576e-13	24	P35997;P38711	RPS27A;RPS27B	40S ribosomal protein S27-A;40S ribosomal protein S27-B	RS27A_YEAST;RS27B_YEAST	5	-71.5395	0.284605
D120 / D90	P53334	-0.692136	0.692136	6.05643e-15	1.31882e-13	24	P53334	SCW4	Probable family 17 glucosidase SCW4	SCW4_YEAST	13	-38.1063	0.618937
D90 / D14	P0C2H6	1.6159	1.6159	6.2758e-15	1.35805e-13	24	P0C2H6	RPL27A	60S ribosomal protein L27-A	RL27A_YEAST	8	206.503	3.06503
D120 / D90	P11632	-0.741971	0.741971	6.30329e-15	1.35805e-13	22	P11632	NHP6A	Non-histone chromosomal protein 6A	NHP6A_YEAST	3	-40.2078	0.597922
D90 / D30	P54781	0.877439	0.877439	6.32111e-15	1.35805e-13	24	P54781	ERG5	C-22 sterol desaturase ERG5	ERG5_YEAST	21	83.7111	1.83711
D120 / D90	Q12497	-1.91817	1.91817	6.69615e-15	1.43374e-13	22	Q12497	FMP16	Protein FMP16, mitochondrial	FMP16_YEAST	3	-73.541	0.26459
D30 / D14	P06115	0.627934	0.627934	6.74691e-15	1.43634e-13	24	P06115	CTT1	Catalase T	CATT_YEAST	10	54.535	1.54535
D60 / D30	P07255	1.28145	1.28145	6.98955e-15	1.47763e-13	24	P07255	COX9	Cytochrome c oxidase subunit 9, mitochondrial	COX9_YEAST	1	143.084	2.43084
D90 / D30	P14907	-0.738921	0.738921	7.02084e-15	1.47763e-13	24	P14907	NSP1	Nucleoporin NSP1	NSP1_YEAST	12	-40.0813	0.599187
D120 / D14	P20081	-1.24388	1.24388	7.00213e-15	1.47763e-13	24	P20081	FPR1	FK506-binding protein 1	FKBP_YEAST	10	-57.7763	0.422237
D60 / D14	P40075	-0.898324	0.898324	7.03965e-15	1.47763e-13	24	P40075	SCS2	Vesicle-associated membrane protein-associated protein SCS2	SCS2_YEAST	10	-46.349	0.53651
D90 / D14	P00890	0.942113	0.942113	7.09604e-15	1.4846e-13	24	P00890	CIT1	Citrate synthase, mitochondrial	CISY1_YEAST	24	92.1341	1.92134
D60 / D14	P02994	1.24783	1.24783	7.24133e-15	1.51006e-13	24	P02994	TEF1	Elongation factor 1-alpha	EF1A_YEAST	38	137.485	2.37485
D120 / D14	P31373	-1.14536	1.14536	7.81621e-15	1.60898e-13	24	P31373	CYS3	Cystathionine gamma-lyase	CYS3_YEAST	16	-54.7923	0.452077
D90 / D30	P40040	-1.23065	1.23065	7.99035e-15	1.63045e-13	24	P40040	THO1	Protein THO1	THO1_YEAST	6	-57.3873	0.426127
D90 / D30	P36018	0.712884	0.712884	8.08693e-15	1.63837e-13	24	P36018	YPT52	GTP-binding protein YPT52	YPT52_YEAST	13	63.9078	1.63908
D90 / D14	Q12213	-0.792947	0.792947	8.44029e-15	1.70457e-13	24	Q12213	RPL7B	60S ribosomal protein L7-B	RL7B_YEAST	1	-42.2836	0.577164
D60 / D30	P60010	0.966611	0.966611	8.60598e-15	1.73256e-13	24	P60010	ACT1	Actin	ACT_YEAST	24	95.4245	1.95424
D60 / D30	P02994	1.28037	1.28037	8.63907e-15	1.73362e-13	24	P02994	TEF1	Elongation factor 1-alpha	EF1A_YEAST	38	142.902	2.42902
D60 / D30	Q05905	1.07496	1.07496	8.69083e-15	1.73362e-13	24	Q05905	HRI1	Protein HRI1	HRI1_YEAST	11	110.667	2.10667
D60 / D30	Q12287	-3.57398	3.57398	8.69249e-15	1.73362e-13	24	Q12287	COX17	Cytochrome c oxidase copper chaperone	COX17_YEAST	3	-91.603	0.0839702
D90 / D30	P40442	1.39185	1.39185	9.63273e-15	1.90925e-13	24	P40442	CSS1	Secreted protein CSS1	CSS1_YEAST	6	162.416	2.62416
D60 / D120	P11633	1.56841	1.56841	1.01143e-14	1.9985e-13	22	P11633	NHP6B	Non-histone chromosomal protein 6B	NHP6B_YEAST	4	196.577	2.96577
D90 / D14	Q08773	0.921229	0.921229	1.03584e-14	2.04045e-13	24	Q08773	ISW2	ISWI chromatin-remodeling complex ATPase ISW2	ISW2_YEAST	1	89.3727	1.89373
D90 / D14	P00724	0.842721	0.842721	1.06479e-14	2.09104e-13	24	P00724	SUC2	Invertase 2	INV2_YEAST	18	79.3429	1.79343
D60 / D120	P0CX49;P0CX50	0.940483	0.940483	1.15632e-14	2.25694e-13	24	P0CX49;P0CX50	RPL18A;RPL18B	60S ribosomal protein L18-A;60S ribosomal protein L18-B	RL18A_YEAST;RL18B_YEAST	10	91.917	1.91917
D60 / D30	P02829	0.601389	0.601389	1.17934e-14	2.29488e-13	24	P02829	HSP82	ATP-dependent molecular chaperone HSP82	HSP82_YEAST	60	51.7176	1.51718
D90 / D14	P07260	0.979757	0.979757	1.19183e-14	2.31215e-13	24	P07260	CDC33	Eukaryotic translation initiation factor 4E	IF4E_YEAST	10	97.2133	1.97213
D60 / D120	P0C0V8	1.34903	1.34903	1.22689e-14	2.36583e-13	24	P0C0V8	RPS21A	40S ribosomal protein S21-A	RS21A_YEAST	10	154.741	2.54741
D60 / D90	O94742	1.27693	1.27693	1.27426e-14	2.43464e-13	24	O94742	SEM1	26S proteasome complex subunit SEM1	SEM1_YEAST	2	142.322	2.42322
D60 / D90	P47032	-0.969412	0.969412	1.29807e-14	2.46595e-13	24	P47032	PRY1	Protein PRY1	PRY1_YEAST	1	-48.9286	0.510714
D90 / D14	P39111	1.63285	1.63285	1.33117e-14	2.50651e-13	24	P39111	VMA7	V-type proton ATPase subunit F	VATF_YEAST	2	210.125	3.10125
D60 / D30	Q04869	0.973091	0.973091	1.35894e-14	2.5513e-13	24	Q04869	YMR315W	Uncharacterized protein YMR315W	YM94_YEAST	12	96.3042	1.96304
D90 / D14	P22855	0.580135	0.580135	1.41159e-14	2.6347e-13	24	P22855	AMS1	Alpha-mannosidase	MAN1_YEAST	47	49.499	1.49499
D90 / D30	P38011	0.90154	0.90154	1.46921e-14	2.73427e-13	24	P38011	ASC1	Guanine nucleotide-binding protein subunit beta-like protein	GBLP_YEAST	16	86.8058	1.86806
D60 / D120	P37012	0.837382	0.837382	1.52339e-14	2.82689e-13	24	P37012	PGM2	Phosphoglucomutase 2	PGM2_YEAST	30	78.6805	1.7868
D90 / D14	P38968	-0.651922	0.651922	1.55478e-14	2.8685e-13	24	P38968	SEC31	Protein transport protein SEC31	SEC31_YEAST	24	-36.3568	0.636432
D60 / D14	Q04869	0.930855	0.930855	1.71097e-14	3.13858e-13	24	Q04869	YMR315W	Uncharacterized protein YMR315W	YM94_YEAST	12	90.6406	1.90641
D90 / D30	Q05567	0.626181	0.626181	1.91757e-14	3.50752e-13	24	Q05567	DPL1	Sphingosine-1-phosphate lyase	SGPL_YEAST	17	54.3474	1.54347
D60 / D30	P22803	-0.739362	0.739362	1.9831e-14	3.61703e-13	24	P22803	TRX2	Thioredoxin-2	TRX2_YEAST	7	-40.0996	0.599004
D120 / D30	P12695	-0.60259	0.60259	1.99528e-14	3.62892e-13	24	P12695	LAT1	Dihydrolipoyllysine-residue acetyltransferase component of pyruvate dehydrogenase complex, mitochondrial	ODP2_YEAST	29	-34.1429	0.658571
D90 / D30	P0C0W1;Q3E7Y3	0.774774	0.774774	2.00629e-14	3.63859e-13	24	P0C0W1;Q3E7Y3	RPS22A;RPS22B	40S ribosomal protein S22-A;40S ribosomal protein S22-B	RS22A_YEAST;RS22B_YEAST	6	71.0922	1.71092
D90 / D30	P05317	0.646373	0.646373	2.05566e-14	3.70713e-13	24	P05317	RPP0	60S acidic ribosomal protein P0	RLA0_YEAST	14	56.5228	1.56523
D90 / D30	P15992	0.946862	0.946862	2.10087e-14	3.75739e-13	24	P15992	HSP26	Heat shock protein 26	HSP26_YEAST	24	92.7675	1.92768
D120 / D90	P15992	-0.703816	0.703816	2.09933e-14	3.75739e-13	24	P15992	HSP26	Heat shock protein 26	HSP26_YEAST	24	-38.6054	0.613946
D90 / D14	P53334	0.689029	0.689029	2.10113e-14	3.75739e-13	24	P53334	SCW4	Probable family 17 glucosidase SCW4	SCW4_YEAST	13	61.2198	1.6122
D60 / D120	P15992	0.856609	0.856609	2.14665e-14	3.82412e-13	24	P15992	HSP26	Heat shock protein 26	HSP26_YEAST	24	81.0777	1.81078
D60 / D14	P11076	0.675502	0.675502	2.22656e-14	3.91605e-13	24	P11076	ARF1	ADP-ribosylation factor 1	ARF1_YEAST	6	59.7152	1.59715
D90 / D14	Q04013	0.672715	0.672715	2.22568e-14	3.91605e-13	24	Q04013	YHM2	Citrate/oxoglutarate carrier protein	YHM2_YEAST	10	59.407	1.59407
D90 / D30	P16550	0.826862	0.826862	2.27998e-14	3.99902e-13	24	P16550	APA1	Protein APA1	APA1_YEAST	11	77.3823	1.77382
D90 / D14	P36018	0.702404	0.702404	2.30579e-14	4.02225e-13	24	P36018	YPT52	GTP-binding protein YPT52	YPT52_YEAST	13	62.7214	1.62721
D90 / D14	P38011	0.897163	0.897163	2.30499e-14	4.02225e-13	24	P38011	ASC1	Guanine nucleotide-binding protein subunit beta-like protein	GBLP_YEAST	16	86.24	1.8624
D60 / D120	P31373	1.18915	1.18915	2.34519e-14	4.07987e-13	24	P31373	CYS3	Cystathionine gamma-lyase	CYS3_YEAST	16	128.019	2.28019
D120 / D30	P16467	-0.644425	0.644425	2.49655e-14	4.29649e-13	24	P16467	PDC5	Pyruvate decarboxylase isozyme 2	PDC5_YEAST	26	-36.0252	0.639748
D90 / D30	Q08926	-1.09306	1.09306	2.51345e-14	4.31397e-13	24	Q08926	UIP4	ULP1-interacting protein 4	UIP4_YEAST	5	-53.1234	0.468766
D90 / D30	P05375	1.05742	1.05742	2.56948e-14	4.39835e-13	24	P05375	OPI3	Phosphatidyl-N-methylethanolamine N-methyltransferase	PLMT_YEAST	2	108.121	2.08121
D90 / D14	P32288	0.917021	0.917021	2.59005e-14	4.42174e-13	24	P32288	GLN1	Glutamine synthetase	GLNA_YEAST	14	88.8212	1.88821
D120 / D90	P12709	-0.955559	0.955559	2.62661e-14	4.47223e-13	24	P12709	PGI1	Glucose-6-phosphate isomerase	G6PI_YEAST	26	-48.4358	0.515642
D60 / D14	P06168	0.958045	0.958045	2.80803e-14	4.75582e-13	24	P06168	ILV5	Ketol-acid reductoisomerase, mitochondrial	ILV5_YEAST	27	94.2676	1.94268
D60 / D14	P29704	0.76839	0.76839	2.85641e-14	4.82499e-13	24	P29704	ERG9	Squalene synthase ERG9	ERG9_YEAST	17	70.3368	1.70337
D120 / D30	P05694	-0.740781	0.740781	3.0533e-14	5.14401e-13	24	P05694	MET6	5-methyltetrahydropteroyltriglutamate--homocysteine methyltransferase	METE_YEAST	55	-40.1585	0.598415
D60 / D14	P35176	3.21009	3.21009	3.30254e-14	5.54932e-13	17	P35176	CPR5	Peptidyl-prolyl cis-trans isomerase D	CYPD_YEAST	5	825.41	9.2541
D90 / D14	P19358	1.28623	1.28623	3.41954e-14	5.73086e-13	24	P19358	SAM2	S-adenosylmethionine synthase 2	METK2_YEAST	16	143.89	2.4389
D120 / D30	P0C0V8	-0.912685	0.912685	3.43834e-14	5.74117e-13	24	P0C0V8	RPS21A	40S ribosomal protein S21-A	RS21A_YEAST	10	-46.8804	0.531196
D90 / D14	P49723	0.668085	0.668085	3.44363e-14	5.74117e-13	24	P49723	RNR4	Ribonucleoside-diphosphate reductase small chain 2	RIR4_YEAST	20	58.8963	1.58896
D60 / D30	Q12363	1.11294	1.11294	3.79471e-14	6.26127e-13	24	Q12363	WTM1	Transcriptional modulator WTM1	WTM1_YEAST	16	116.286	2.16286
D120 / D14	P16467	-0.608786	0.608786	3.81484e-14	6.27831e-13	24	P16467	PDC5	Pyruvate decarboxylase isozyme 2	PDC5_YEAST	26	-34.4252	0.655748
D90 / D14	P01123	0.588689	0.588689	3.85449e-14	6.32729e-13	24	P01123	YPT1	GTP-binding protein YPT1	YPT1_YEAST	11	50.388	1.50388
D90 / D14	Q3E841	-1.09986	1.09986	3.88734e-14	6.3649e-13	24	Q3E841	YNR034W-A	Uncharacterized protein YNR034W-A	YN034_YEAST	15	-53.3438	0.466562
D90 / D14	P33298	0.768211	0.768211	3.92374e-14	6.3918e-13	24	P33298	RPT3	26S proteasome regulatory subunit 6B homolog	PRS6B_YEAST	18	70.3156	1.70316
D90 / D30	P53334	0.703588	0.703588	3.92295e-14	6.3918e-13	24	P53334	SCW4	Probable family 17 glucosidase SCW4	SCW4_YEAST	13	62.855	1.62855
D60 / D120	P0CX45;P0CX46	2.2947	2.2947	4.0262e-14	6.54207e-13	24	P0CX45;P0CX46	RPL2A;RPL2B	60S ribosomal protein L2-A;60S ribosomal protein L2-B	RL2A_YEAST;RL2B_YEAST	13	390.652	4.90652
D90 / D30	P10080	0.889643	0.889643	4.29326e-14	6.95834e-13	24	P10080	SBP1	Single-stranded nucleic acid-binding protein	SSBP1_YEAST	15	85.2717	1.85272
D60 / D14	P06115	1.18911	1.18911	4.30885e-14	6.96597e-13	24	P06115	CTT1	Catalase T	CATT_YEAST	10	128.012	2.28012
D90 / D30	P00427	0.770504	0.770504	4.50488e-14	7.22814e-13	24	P00427	COX6	Cytochrome c oxidase subunit 6, mitochondrial	COX6_YEAST	7	70.5865	1.70587
D90 / D14	P16550	0.610451	0.610451	4.5036e-14	7.22814e-13	24	P16550	APA1	Protein APA1	APA1_YEAST	11	52.6737	1.52674
D90 / D14	Q04869	1.30145	1.30145	4.50087e-14	7.22814e-13	24	Q04869	YMR315W	Uncharacterized protein YMR315W	YM94_YEAST	12	146.476	2.46476
D90 / D14	P07246	0.608386	0.608386	4.6662e-14	7.46825e-13	24	P07246	ADH3	Alcohol dehydrogenase 3, mitochondrial	ADH3_YEAST	10	52.4553	1.52455
D120 / D90	P10127	-1.45939	1.45939	4.70334e-14	7.50893e-13	24	P10127	ADH4	Alcohol dehydrogenase 4	ADH4_YEAST	21	-63.6353	0.363647
D90 / D14	P06115	1.4937	1.4937	4.73765e-14	7.54489e-13	24	P06115	CTT1	Catalase T	CATT_YEAST	10	181.61	2.8161
D90 / D30	Q04869	1.34368	1.34368	4.79782e-14	7.62175e-13	24	Q04869	YMR315W	Uncharacterized protein YMR315W	YM94_YEAST	12	153.798	2.53798
D90 / D30	P22803	-0.954305	0.954305	4.86758e-14	7.71343e-13	24	P22803	TRX2	Thioredoxin-2	TRX2_YEAST	7	-48.391	0.51609
D60 / D90	P32915	-0.993777	0.993777	4.91236e-14	7.76517e-13	24	P32915	SEC61	Protein transport protein SEC61	SC61A_YEAST	6	-49.7839	0.502161
D60 / D30	P17709	0.968079	0.968079	5.47741e-14	8.61582e-13	24	P17709	GLK1	Glucokinase-1	HXKG_YEAST	28	95.6234	1.95623
D90 / D14	Q07478	0.588452	0.588452	5.57072e-14	8.74112e-13	24	Q07478	SUB2	ATP-dependent RNA helicase SUB2	SUB2_YEAST	17	50.3633	1.50363
D60 / D30	P15992	1.09966	1.09966	5.59752e-14	8.76169e-13	24	P15992	HSP26	Heat shock protein 26	HSP26_YEAST	24	114.304	2.14304
D120 / D14	P40106	-0.767061	0.767061	5.6178e-14	8.77199e-13	24	P40106	GPP2	Glycerol-1-phosphate phosphohydrolase 2	GPP2_YEAST	12	-41.2387	0.587613
D60 / D30	P04449	0.907457	0.907457	5.69972e-14	8.87824e-13	24	P04449	RPL24A	60S ribosomal protein L24-A	RL24A_YEAST	8	87.5736	1.87574
D60 / D14	P0C2H6	1.54035	1.54035	6.02658e-14	9.31937e-13	24	P0C2H6	RPL27A	60S ribosomal protein L27-A	RL27A_YEAST	8	190.865	2.90865
D60 / D14	P00359	1.36997	1.36997	6.12354e-14	9.44648e-13	24	P00359	TDH3	Glyceraldehyde-3-phosphate dehydrogenase 3	G3P3_YEAST	4	158.464	2.58464
D120 / D14	P22217	-1.63183	1.63183	6.2595e-14	9.63301e-13	24	P22217	TRX1	Thioredoxin-1	TRX1_YEAST	4	-67.7322	0.322678
D30 / D14	P25619	0.720055	0.720055	6.77025e-14	1.03444e-12	24	P25619	HSP30	30 kDa heat shock protein	HSP30_YEAST	4	64.7245	1.64725
D120 / D30	P05318	-0.708865	0.708865	6.80661e-14	1.03752e-12	24	P05318	RPP1A	60S acidic ribosomal protein P1-alpha	RLA1_YEAST	1	-38.8199	0.611801
D120 / D14	P53221	-0.896024	0.896024	6.85749e-14	1.04279e-12	24	P53221	RPL26B	60S ribosomal protein L26-B	RL26B_YEAST	18	-46.2634	0.537366
D90 / D30	P38986	-1.52092	1.52092	7.29381e-14	1.10652e-12	24	P38986	ASP1	L-asparaginase 1	ASPG1_YEAST	4	-65.1537	0.348463
D90 / D30	Q08295	0.724949	0.724949	7.3447e-14	1.1116e-12	24	Q08295	IMA2	Oligo-1,6-glucosidase IMA2	IMA2_YEAST	19	65.2842	1.65284
D90 / D30	P01123	0.853879	0.853879	7.45863e-14	1.12496e-12	24	P01123	YPT1	GTP-binding protein YPT1	YPT1_YEAST	11	80.7353	1.80735
D90 / D14	P07256	0.948931	0.948931	7.53751e-14	1.13154e-12	24	P07256	COR1	Cytochrome b-c1 complex subunit 1, mitochondrial	QCR1_YEAST	19	93.0442	1.93044
D60 / D30	P40075	-0.837916	0.837916	7.54713e-14	1.13154e-12	24	P40075	SCS2	Vesicle-associated membrane protein-associated protein SCS2	SCS2_YEAST	10	-44.0549	0.559451
D90 / D30	Q04120	0.834567	0.834567	7.5699e-14	1.1323e-12	24	Q04120	TSA2	Peroxiredoxin TSA2	TSA2_YEAST	10	78.3322	1.78332
D60 / D30	P00942	0.619314	0.619314	7.70409e-14	1.14969e-12	24	P00942	TPI1	Triosephosphate isomerase	TPIS_YEAST	16	53.6145	1.53614
D90 / D30	P15891	-0.715259	0.715259	7.7504e-14	1.15391e-12	24	P15891	ABP1	Actin-binding protein	ABP1_YEAST	26	-39.0904	0.609096
D60 / D30	P32324	0.582286	0.582286	8.02027e-14	1.19132e-12	24	P32324	EFT1	Elongation factor 2	EF2_YEAST	52	49.722	1.49722
D90 / D30	P10127	1.40542	1.40542	8.06141e-14	1.19466e-12	24	P10127	ADH4	Alcohol dehydrogenase 4	ADH4_YEAST	21	164.895	2.64895
D60 / D14	P00358	0.720534	0.720534	8.34944e-14	1.23448e-12	24	P00358	TDH2	Glyceraldehyde-3-phosphate dehydrogenase 2	G3P2_YEAST	33	64.7792	1.64779
D120 / D30	P46992	0.786938	0.786938	8.42783e-14	1.2432e-12	24	P46992	YJL171C	Cell wall protein YJL171C	YJR1_YEAST	6	72.5409	1.72541
D90 / D30	P17709	0.865359	0.865359	8.51589e-14	1.24757e-12	24	P17709	GLK1	Glucokinase-1	HXKG_YEAST	28	82.1792	1.82179
D90 / D30	P33298	0.821667	0.821667	8.50437e-14	1.24757e-12	24	P33298	RPT3	26S proteasome regulatory subunit 6B homolog	PRS6B_YEAST	18	76.7447	1.76745
D90 / D30	P10659	0.661502	0.661502	8.57633e-14	1.25355e-12	24	P10659	SAM1	S-adenosylmethionine synthase 1	METK1_YEAST	25	58.1728	1.58173
D120 / D90	P46784;Q08745	-1.45917	1.45917	8.64105e-14	1.25727e-12	24	P46784;Q08745	RPS10B;RPS10A	40S ribosomal protein S10-B;40S ribosomal protein S10-A	RS10B_YEAST;RS10A_YEAST	6	-63.6299	0.363701
D60 / D120	P05694	0.864824	0.864824	8.73033e-14	1.26452e-12	24	P05694	MET6	5-methyltetrahydropteroyltriglutamate--homocysteine methyltransferase	METE_YEAST	55	82.1117	1.82112
D120 / D90	P26321	-1.0497	1.0497	8.72051e-14	1.26452e-12	24	P26321	RPL5	60S ribosomal protein L5	RL5_YEAST	10	-51.6932	0.483068
D60 / D120	P0CX29;P0CX30	1.69718	1.69718	8.80288e-14	1.27215e-12	24	P0CX29;P0CX30	RPS23A;RPS23B	40S ribosomal protein S23-A;40S ribosomal protein S23-B	RS23A_YEAST;RS23B_YEAST	6	224.267	3.24267
D90 / D30	P00924	0.992226	0.992226	9.42315e-14	1.34658e-12	24	P00924	ENO1	Enolase 1	ENO1_YEAST	43	98.9251	1.98925
D120 / D14	P48606	-1.48518	1.48518	9.50494e-14	1.35525e-12	24	P48606	RBL2	Tubulin-specific chaperone A	TBCA_YEAST	5	-64.2796	0.357204
D60 / D30	Q12166	0.597487	0.597487	9.6751e-14	1.37339e-12	24	Q12166	LEU9	2-isopropylmalate synthase 2, mitochondrial	LEU9_YEAST	19	51.3078	1.51308
D120 / D14	P37012	-0.780255	0.780255	9.80616e-14	1.38892e-12	24	P37012	PGM2	Phosphoglucomutase 2	PGM2_YEAST	30	-41.7736	0.582264
D60 / D14	Q04336	0.692849	0.692849	1.01098e-13	1.42876e-12	24	Q04336	YMR196W	Uncharacterized protein YMR196W	YM54_YEAST	36	61.6472	1.61647
D90 / D30	Q06252	-0.986097	0.986097	1.03454e-13	1.45564e-12	24	Q06252	YLR179C	Uncharacterized protein YLR179C	YL179_YEAST	6	-49.5158	0.504842
D90 / D30	Q06405	-0.836886	0.836886	1.05794e-13	1.48062e-12	24	Q06405	ATP17	ATP synthase subunit f, mitochondrial	ATPK_YEAST	2	-44.0149	0.559851
D60 / D120	P17695	0.974823	0.974823	1.07769e-13	1.50313e-12	24	P17695	GRX2	Glutaredoxin-2	GLRX2_YEAST	7	96.54	1.9654
D90 / D14	P28241	0.716017	0.716017	1.08489e-13	1.50989e-12	24	P28241	IDH2	Isocitrate dehydrogenase [NAD] subunit 2, mitochondrial	IDH2_YEAST	13	64.2641	1.64264
D60 / D120	P26321	1.09643	1.09643	1.09657e-13	1.51953e-12	24	P26321	RPL5	60S ribosomal protein L5	RL5_YEAST	10	113.825	2.13825
D60 / D120	P15424	-0.610706	0.610706	1.15829e-13	1.6016e-12	24	P15424	MSS116	ATP-dependent RNA helicase MSS116, mitochondrial	MS116_YEAST	21	-34.5124	0.654876
D90 / D14	P60010	0.874739	0.874739	1.16503e-13	1.60744e-12	24	P60010	ACT1	Actin	ACT_YEAST	24	83.3677	1.83368
D90 / D30	P07256	0.815988	0.815988	1.19875e-13	1.64687e-12	24	P07256	COR1	Cytochrome b-c1 complex subunit 1, mitochondrial	QCR1_YEAST	19	76.0504	1.7605
D90 / D30	P00890	0.74208	0.74208	1.25367e-13	1.71863e-12	24	P00890	CIT1	Citrate synthase, mitochondrial	CISY1_YEAST	24	67.2586	1.67259
D90 / D14	P28000	-1.53053	1.53053	1.26234e-13	1.72682e-12	24	P28000	RPC19	DNA-directed RNA polymerases I and III subunit RPAC2	RPAC2_YEAST	5	-65.3851	0.346149
D90 / D14	P20081	-1.15063	1.15063	1.30672e-13	1.78372e-12	24	P20081	FPR1	FK506-binding protein 1	FKBP_YEAST	10	-54.9573	0.450427
D90 / D30	P00724	0.791207	0.791207	1.31489e-13	1.79105e-12	24	P00724	SUC2	Invertase 2	INV2_YEAST	18	73.0521	1.73052
D90 / D14	P02309	1.37739	1.37739	1.37256e-13	1.85774e-12	24	P02309	HHF1	Histone H4	H4_YEAST	11	159.798	2.59798
D90 / D14	P36060	0.889144	0.889144	1.39407e-13	1.87891e-12	24	P36060	MCR1	NADH-cytochrome b5 reductase 2	MCR1_YEAST	18	85.2077	1.85208
D60 / D120	P38636	2.53334	2.53334	1.39293e-13	1.87891e-12	16	P38636	ATX1	Metal homeostasis factor ATX1	ATX1_YEAST	2	478.91	5.7891
D90 / D14	P17709	1.08581	1.08581	1.43472e-13	1.92559e-12	24	P17709	GLK1	Glucokinase-1	HXKG_YEAST	28	112.256	2.12256
D90 / D30	P36013	0.594148	0.594148	1.43344e-13	1.92559e-12	24	P36013	MAE1	NAD-dependent malic enzyme, mitochondrial	MAOM_YEAST	23	50.9581	1.50958
D90 / D30	Q12213	-0.616356	0.616356	1.43983e-13	1.92841e-12	24	Q12213	RPL7B	60S ribosomal protein L7-B	RL7B_YEAST	1	-34.7683	0.652317
D60 / D14	P17709	1.18853	1.18853	1.48086e-13	1.97922e-12	24	P17709	GLK1	Glucokinase-1	HXKG_YEAST	28	127.92	2.2792
D60 / D30	Q12305	1.44774	1.44774	1.48992e-13	1.98719e-12	24	Q12305	RDL1	Thiosulfate:glutathione sulfurtransferase	RDL1_YEAST	6	172.781	2.72781
D120 / D14	P41338	-0.82361	0.82361	1.51367e-13	2.01048e-12	24	P41338	ERG10	Acetyl-CoA acetyltransferase	ERG10_YEAST	20	-43.4974	0.565026
D90 / D14	P32905	0.622665	0.622665	1.54878e-13	2.04862e-12	24	P32905	RPS0A	40S ribosomal protein S0-A	RSSA1_YEAST	9	53.9717	1.53972
D90 / D30	P17423	0.648552	0.648552	1.55412e-13	2.05144e-12	24	P17423	THR1	Homoserine kinase	KHSE_YEAST	9	56.7594	1.56759
D90 / D30	P27810	0.726806	0.726806	1.63723e-13	2.14937e-12	24	P27810	KTR1	Alpha-1,2 mannosyltransferase KTR1	KTR1_YEAST	11	65.4971	1.65497
D90 / D14	P54781	0.607145	0.607145	1.69323e-13	2.21232e-12	24	P54781	ERG5	C-22 sterol desaturase ERG5	ERG5_YEAST	21	52.3242	1.52324
D90 / D14	Q08412	-0.859413	0.859413	1.70314e-13	2.22067e-12	24	Q08412	CUE5	Ubiquitin-binding protein CUE5	CUE5_YEAST	12	-44.8823	0.551177
D60 / D90	P53982	-1.08921	1.08921	1.70763e-13	2.222e-12	24	P53982	IDP3	Isocitrate dehydrogenase [NADP]	IDHH_YEAST	5	-52.9982	0.470018
D120 / D14	P00950	-1.25074	1.25074	1.7136e-13	2.22525e-12	24	P00950	GPM1	Phosphoglycerate mutase 1	PMG1_YEAST	27	-57.9769	0.420231
D120 / D14	Q08245	-1.36508	1.36508	1.8408e-13	2.38559e-12	24	Q08245	ZEO1	Protein ZEO1	ZEO1_YEAST	10	-61.1786	0.388214
D60 / D14	P20433	-1.41694	1.41694	1.89294e-13	2.4482e-12	24	P20433	RPB4	DNA-directed RNA polymerase II subunit RPB4	RPB4_YEAST	4	-62.5493	0.374507
D60 / D14	P49723	0.604137	0.604137	1.98568e-13	2.56297e-12	24	P49723	RNR4	Ribonucleoside-diphosphate reductase small chain 2	RIR4_YEAST	20	52.0069	1.52007
D90 / D30	P53982	1.31992	1.31992	2.07479e-13	2.66723e-12	24	P53982	IDP3	Isocitrate dehydrogenase [NADP]	IDHH_YEAST	5	149.651	2.49651
D60 / D14	Q05905	0.902971	0.902971	2.11275e-13	2.71059e-12	24	Q05905	HRI1	Protein HRI1	HRI1_YEAST	11	86.9912	1.86991
D60 / D120	Q02486	0.708721	0.708721	2.17103e-13	2.77979e-12	24	Q02486	ABF2	ARS-binding factor 2, mitochondrial	ABF2_YEAST	13	63.4354	1.63435
D90 / D14	P15891	-0.773832	0.773832	2.22146e-13	2.83868e-12	24	P15891	ABP1	Actin-binding protein	ABP1_YEAST	26	-41.5138	0.584862
D90 / D30	P00925	0.852656	0.852656	2.2955e-13	2.91858e-12	24	P00925	ENO2	Enolase 2	ENO2_YEAST	23	80.5823	1.80582
D60 / D30	P36047	0.655178	0.655178	2.29179e-13	2.91858e-12	24	P36047	SDS22	Protein phosphatase 1 regulatory subunit SDS22	SDS22_YEAST	16	57.481	1.57481
D60 / D90	P40312	-0.92498	0.92498	2.29766e-13	2.91858e-12	24	P40312	CYB5	Cytochrome b5	CYB5_YEAST	4	-47.3312	0.526688
D60 / D120	Q02753	-1.09239	1.09239	2.30328e-13	2.91992e-12	24	Q02753	RPL21A	60S ribosomal protein L21-A	RL21A_YEAST	6	-53.1017	0.468983
D90 / D14	P32263	-0.811526	0.811526	2.75949e-13	3.49136e-12	24	P32263	PRO3	Pyrroline-5-carboxylate reductase	P5CR_YEAST	9	-43.0221	0.569779
D60 / D120	P32352	1.15095	1.15095	2.82235e-13	3.55683e-12	24	P32352	ERG2	C-8 sterol isomerase ERG2	ERG2_YEAST	4	122.06	2.2206
D60 / D30	P35176	3.45264	3.45264	2.82197e-13	3.55683e-12	24	P35176	CPR5	Peptidyl-prolyl cis-trans isomerase D	CYPD_YEAST	5	994.832	10.9483
D120 / D14	P40100	2.90148	2.90148	2.96779e-13	3.71815e-12	24	P40100	PUG1	Protoporphyrin uptake protein 1	PUG1_YEAST	1	647.19	7.4719
D90 / D14	Q12363	0.943388	0.943388	3.0401e-13	3.78652e-12	24	Q12363	WTM1	Transcriptional modulator WTM1	WTM1_YEAST	16	92.304	1.92304
D120 / D30	P53221	-0.798002	0.798002	3.15581e-13	3.92301e-12	24	P53221	RPL26B	60S ribosomal protein L26-B	RL26B_YEAST	18	-42.4855	0.575145
D60 / D90	P38328	-1.12775	1.12775	3.2164e-13	3.99057e-12	24	P38328	ARC40	Actin-related protein 2/3 complex subunit 1	ARPC1_YEAST	9	-54.2371	0.457629
D90 / D14	P09733	0.857252	0.857252	3.24355e-13	4.0063e-12	24	P09733	TUB1	Tubulin alpha-1 chain	TBA1_YEAST	10	81.1584	1.81158
D60 / D30	P57743	-1.47837	1.47837	3.25325e-13	4.0063e-12	24	P57743	LSM3	U6 snRNA-associated Sm-like protein LSm3	LSM3_YEAST	2	-64.1105	0.358895
D120 / D14	P04806	-1.06704	1.06704	3.3776e-13	4.15036e-12	24	P04806	HXK1	Hexokinase-1	HXKA_YEAST	35	-52.2704	0.477296
D90 / D30	P53184	0.659181	0.659181	3.39137e-13	4.1593e-12	24	P53184	PNC1	Nicotinamidase	PNC1_YEAST	6	57.9185	1.57919
D120 / D14	P13663	-0.61111	0.61111	3.47835e-13	4.24131e-12	24	P13663	HOM2	Aspartate-semialdehyde dehydrogenase	DHAS_YEAST	22	-34.5307	0.654693
D60 / D120	P07278	0.786785	0.786785	3.63547e-13	4.40101e-12	24	P07278	BCY1	cAMP-dependent protein kinase regulatory subunit	KAPR_YEAST	23	72.5225	1.72523
D90 / D30	P38219	1.16139	1.16139	3.63657e-13	4.40101e-12	24	P38219	OLA1	Obg-like ATPase 1	OLA1_YEAST	26	123.672	2.23672
D60 / D120	P32796	-1.13783	1.13783	3.88575e-13	4.66728e-12	24	P32796	CAT2	Carnitine O-acetyltransferase, mitochondrial	CACP_YEAST	20	-54.5558	0.454442
D120 / D30	P0C0T4;Q3E792	-1.73366	1.73366	3.97457e-13	4.76502e-12	24	P0C0T4;Q3E792	RPS25B;RPS25A	40S ribosomal protein S25-B;40S ribosomal protein S25-A	RS25B_YEAST;RS25A_YEAST	7	-69.9312	0.300688
D90 / D30	P39726	-0.747716	0.747716	4.01159e-13	4.80041e-12	24	P39726	GCV3	Glycine cleavage system H protein, mitochondrial	GCSH_YEAST	3	-40.4454	0.595546
D60 / D30	Q12465	1.1504	1.1504	4.1681e-13	4.96912e-12	24	Q12465	RAX2	Bud site selection protein RAX2	RAX2_YEAST	1	121.976	2.21976
D60 / D120	P0CT04	2.06552	2.06552	4.19142e-13	4.98764e-12	24	P0CT04	PBI2	Protease B inhibitor 2	IPB2_YEAST	11	318.585	4.18585
D90 / D14	P39692	-0.734666	0.734666	4.26596e-13	5.04819e-12	24	P39692	MET10	Sulfite reductase [NADPH] flavoprotein component	MET10_YEAST	27	-39.9043	0.600957
D90 / D14	Q08959	0.872529	0.872529	4.31451e-13	5.09622e-12	24	Q08959	PGC1	Phosphatidylglycerol phospholipase C	PGC1_YEAST	9	83.0869	1.83087
D60 / D30	P32288	0.880977	0.880977	4.32896e-13	5.10386e-12	24	P32288	GLN1	Glutamine synthetase	GLNA_YEAST	14	84.1622	1.84162
D60 / D14	P02309	0.691144	0.691144	4.34118e-13	5.10887e-12	24	P02309	HHF1	Histone H4	H4_YEAST	11	61.4563	1.61456
D60 / D30	Q04120	0.90005	0.90005	4.41971e-13	5.19173e-12	24	Q04120	TSA2	Peroxiredoxin TSA2	TSA2_YEAST	10	86.6131	1.86613
D90 / D14	P38219	1.10968	1.10968	4.4285e-13	5.19254e-12	24	P38219	OLA1	Obg-like ATPase 1	OLA1_YEAST	26	115.798	2.15798
D60 / D14	P39540	0.823438	0.823438	4.45123e-13	5.20965e-12	24	P39540	ELO1	Elongation of fatty acids protein 1	ELO1_YEAST	2	76.9619	1.76962
D120 / D30	P10863	-2.37124	2.37124	4.67426e-13	5.45075e-12	24	P10863	TIR1	Cold shock-induced protein TIR1	TIR1_YEAST	4	-80.672	0.19328
D60 / D120	Q07551	0.906538	0.906538	4.68557e-13	5.454e-12	24	Q07551	YDL124W	NADPH-dependent alpha-keto amide reductase	KAR_YEAST	24	87.4542	1.87454
D90 / D14	Q12512	1.41518	1.41518	4.6981e-13	5.45867e-12	24	Q12512	ZPS1	Protein ZPS1	ZPS1_YEAST	12	166.693	2.66693
D90 / D30	Q05905	1.51844	1.51844	4.72442e-13	5.4793e-12	24	Q05905	HRI1	Protein HRI1	HRI1_YEAST	11	186.48	2.8648
D90 / D30	Q08412	-0.72407	0.72407	4.94445e-13	5.68301e-12	24	Q08412	CUE5	Ubiquitin-binding protein CUE5	CUE5_YEAST	12	-39.4613	0.605387
D60 / D14	P07257	0.618093	0.618093	4.95364e-13	5.68337e-12	24	P07257	QCR2	Cytochrome b-c1 complex subunit 2, mitochondrial	QCR2_YEAST	25	53.4845	1.53484
D90 / D14	P38555	0.753288	0.753288	5.01631e-13	5.74498e-12	24	P38555	YPT31	GTP-binding protein YPT31/YPT8	YPT31_YEAST	13	68.5631	1.68563
D60 / D120	P53221	1.0013	1.0013	5.05438e-13	5.76793e-12	24	P53221	RPL26B	60S ribosomal protein L26-B	RL26B_YEAST	18	100.181	2.00181
D60 / D120	P15703	-0.937126	0.937126	5.11706e-13	5.81872e-12	24	P15703	BGL2	Glucan 1,3-beta-glucosidase	BGL2_YEAST	11	-47.7728	0.522272
D90 / D14	P10127	1.43894	1.43894	5.22136e-13	5.92298e-12	24	P10127	ADH4	Alcohol dehydrogenase 4	ADH4_YEAST	21	171.122	2.71122
D120 / D90	P32466	-0.858817	0.858817	5.22725e-13	5.92298e-12	24	P32466	HXT3	Low-affinity glucose transporter HXT3	HXT3_YEAST	11	-44.8596	0.551404
D90 / D14	P39007	1.13096	1.13096	5.67239e-13	6.40469e-12	24	P39007	STT3	Dolichyl-diphosphooligosaccharide--protein glycosyltransferase subunit STT3	STT3_YEAST	12	119.005	2.19005
D120 / D90	P31373	-1.01507	1.01507	5.80568e-13	6.53215e-12	24	P31373	CYS3	Cystathionine gamma-lyase	CYS3_YEAST	16	-50.5195	0.494805
D120 / D30	P38061	-1.23953	1.23953	6.02936e-13	6.76006e-12	24	P38061	RPL32	60S ribosomal protein L32	RL32_YEAST	10	-57.6488	0.423512
D90 / D14	P25372	-0.888185	0.888185	6.25574e-13	6.97722e-12	24	P25372	TRX3	Thioredoxin-3, mitochondrial	TRX3_YEAST	5	-45.9706	0.540294
D90 / D14	P36059	1.11476	1.11476	6.30363e-13	7.0184e-12	24	P36059	NNR2	ATP-dependent (S)-NAD(P)H-hydrate dehydratase	NNRD_YEAST	18	116.559	2.16559
D120 / D14	Q12499	0.75515	0.75515	6.34755e-13	7.05504e-12	24	Q12499	NOP58	Nucleolar protein 58	NOP58_YEAST	20	68.7807	1.68781
D120 / D14	P22768	-1.27051	1.27051	6.36746e-13	7.0649e-12	24	P22768	ARG1	Argininosuccinate synthase	ASSY_YEAST	20	-58.5488	0.414512
D120 / D90	P17695	-0.859518	0.859518	6.40845e-13	7.09808e-12	24	P17695	GRX2	Glutaredoxin-2	GLRX2_YEAST	7	-44.8863	0.551137
D60 / D120	P36143	1.80468	1.80468	6.48195e-13	7.16708e-12	22	P36143	GLG1	Glycogenin-1	GLG1_YEAST	7	249.353	3.49353
D90 / D14	P48606	-1.74976	1.74976	6.54135e-13	7.20787e-12	24	P48606	RBL2	Tubulin-specific chaperone A	TBCA_YEAST	5	-70.2648	0.297352
D90 / D30	Q12191	-0.978945	0.978945	6.5396e-13	7.20787e-12	24	Q12191	BUG1	Binder of USO1 and GRH1 protein 1	BUG1_YEAST	2	-49.2649	0.507351
D90 / D30	P00447	0.92537	0.92537	6.61822e-13	7.28004e-12	24	P00447	SOD2	Superoxide dismutase [Mn], mitochondrial	SODM_YEAST	7	89.9171	1.89917
D120 / D90	P37012	-0.653874	0.653874	6.66723e-13	7.32137e-12	24	P37012	PGM2	Phosphoglucomutase 2	PGM2_YEAST	30	-36.4429	0.635571
D60 / D14	Q12117	0.824012	0.824012	7.00951e-13	7.68405e-12	24	Q12117	MRH1	Protein MRH1	MRH1_YEAST	7	77.0323	1.77032
D120 / D90	P60010	-1.02787	1.02787	7.14023e-13	7.80064e-12	24	P60010	ACT1	Actin	ACT_YEAST	24	-50.9567	0.490433
D90 / D30	P39111	2.15306	2.15306	7.2867e-13	7.93836e-12	24	P39111	VMA7	V-type proton ATPase subunit F	VATF_YEAST	2	344.769	4.44769
D60 / D14	P36047	0.696993	0.696993	7.56079e-13	8.21803e-12	24	P36047	SDS22	Protein phosphatase 1 regulatory subunit SDS22	SDS22_YEAST	16	62.1122	1.62112
D120 / D14	P38061	-1.3731	1.3731	7.72828e-13	8.38584e-12	24	P38061	RPL32	60S ribosomal protein L32	RL32_YEAST	10	-61.394	0.38606
D90 / D30	P04449	0.876609	0.876609	7.83897e-13	8.49155e-12	24	P04449	RPL24A	60S ribosomal protein L24-A	RL24A_YEAST	8	83.6054	1.83605
D120 / D14	Q3E841	-0.592374	0.592374	8.46768e-13	9.14166e-12	24	Q3E841	YNR034W-A	Uncharacterized protein YNR034W-A	YN034_YEAST	15	-33.675	0.66325
D90 / D14	P0CX39;P0CX40	0.759616	0.759616	8.70902e-13	9.33922e-12	24	P0CX39;P0CX40	RPS8A;RPS8B	40S ribosomal protein S8-A;40S ribosomal protein S8-B	RS8A_YEAST;RS8B_YEAST	11	69.304	1.69304
D60 / D14	P05318	-0.758126	0.758126	8.85182e-13	9.45514e-12	24	P05318	RPP1A	60S acidic ribosomal protein P1-alpha	RLA1_YEAST	1	-40.8736	0.591264
D60 / D120	P11632	1.60086	1.60086	8.86142e-13	9.45514e-12	22	P11632	NHP6A	Non-histone chromosomal protein 6A	NHP6A_YEAST	3	203.323	3.03323
D120 / D90	P53221	-1.01043	1.01043	8.83529e-13	9.45514e-12	24	P53221	RPL26B	60S ribosomal protein L26-B	RL26B_YEAST	18	-50.3602	0.496398
D60 / D14	P07256	0.801976	0.801976	8.90311e-13	9.48381e-12	24	P07256	COR1	Cytochrome b-c1 complex subunit 1, mitochondrial	QCR1_YEAST	19	74.3488	1.74349
D60 / D30	P07246	0.58507	0.58507	9.13971e-13	9.70355e-12	24	P07246	ADH3	Alcohol dehydrogenase 3, mitochondrial	ADH3_YEAST	10	50.0112	1.50011
D60 / D14	P32288	0.684588	0.684588	9.23897e-13	9.75213e-12	24	P32288	GLN1	Glutamine synthetase	GLNA_YEAST	14	60.7243	1.60724
D90 / D30	P53128	0.593489	0.593489	9.23704e-13	9.75213e-12	24	P53128	MET13	Methylenetetrahydrofolate reductase 2	MTHR2_YEAST	11	50.8892	1.50889
D90 / D30	Q06451	-1.31654	1.31654	9.29067e-13	9.78271e-12	24	Q06451	TPO3	Polyamine transporter 3	TPO3_YEAST	3	-59.8502	0.401498
D120 / D90	D6W196	-1.11639	1.11639	9.33155e-13	9.80962e-12	24	D6W196	SAL1	Truncated non-functional calcium-binding mitochondrial carrier SAL1-1	CMC1_YEAST	3	-53.8755	0.461245
D120 / D30	P40100	2.4014	2.4014	9.49458e-13	9.96464e-12	24	P40100	PUG1	Protoporphyrin uptake protein 1	PUG1_YEAST	1	428.315	5.28315
D90 / D30	P15646	1.20151	1.20151	9.56521e-13	1.00223e-11	24	P15646	NOP1	rRNA 2'-O-methyltransferase fibrillarin	FBRL_YEAST	17	129.98	2.2998
D120 / D30	P04806	-0.972202	0.972202	9.78639e-13	1.02373e-11	24	P04806	HXK1	Hexokinase-1	HXKA_YEAST	35	-49.0273	0.509727
D90 / D30	P0CX35;P0CX36	0.671194	0.671194	9.89602e-13	1.03351e-11	24	P0CX35;P0CX36	RPS4A;RPS4B	40S ribosomal protein S4-A;40S ribosomal protein S4-B	RS4A_YEAST;RS4B_YEAST	22	59.239	1.59239
D60 / D30	P32352	1.32122	1.32122	9.98105e-13	1.0407e-11	24	P32352	ERG2	C-8 sterol isomerase ERG2	ERG2_YEAST	4	149.878	2.49878
D60 / D30	P53058	-1.3179	1.3179	1.00695e-12	1.04822e-11	24	P53058	VEL1	Protein VEL1	VEL1_YEAST	3	-59.8881	0.401119
D120 / D90	P32796	0.771273	0.771273	1.0109e-12	1.05061e-11	24	P32796	CAT2	Carnitine O-acetyltransferase, mitochondrial	CACP_YEAST	20	70.6776	1.70678
D30 / D14	P20081	-0.854771	0.854771	1.02071e-12	1.05783e-11	24	P20081	FPR1	FK506-binding protein 1	FKBP_YEAST	10	-44.7047	0.552953
D60 / D30	Q12117	0.824933	0.824933	1.04097e-12	1.07662e-11	24	Q12117	MRH1	Protein MRH1	MRH1_YEAST	7	77.1452	1.77145
D90 / D14	P38332	1.39057	1.39057	1.07272e-12	1.10411e-11	24	P38332	RRT2	Diphthine methyltransferase	DPH7_YEAST	3	162.182	2.62182
D90 / D30	P32804	1.30012	1.30012	1.10323e-12	1.13197e-11	24	P32804	ZRT1	Zinc-regulated transporter 1	ZRT1_YEAST	1	146.249	2.46249
D90 / D30	P28000	-1.17301	1.17301	1.11912e-12	1.14499e-11	24	P28000	RPC19	DNA-directed RNA polymerases I and III subunit RPAC2	RPAC2_YEAST	5	-55.6506	0.443494
D120 / D90	P34760	-1.56854	1.56854	1.11959e-12	1.14499e-11	24	P34760	TSA1	Peroxiredoxin TSA1	TSA1_YEAST	12	-66.2852	0.337148
D120 / D14	P35997;P38711	-2.00693	2.00693	1.1533e-12	1.17384e-11	24	P35997;P38711	RPS27A;RPS27B	40S ribosomal protein S27-A;40S ribosomal protein S27-B	RS27A_YEAST;RS27B_YEAST	5	-75.1198	0.248802
D120 / D14	P05748	-0.700337	0.700337	1.1702e-12	1.18915e-11	24	P05748	RPL15A	60S ribosomal protein L15-A	RL15A_YEAST	10	-38.4572	0.615428
D60 / D120	P06168	0.840784	0.840784	1.17529e-12	1.19243e-11	24	P06168	ILV5	Ketol-acid reductoisomerase, mitochondrial	ILV5_YEAST	27	79.1023	1.79102
D120 / D90	P0CX39;P0CX40	-1.07435	1.07435	1.2176e-12	1.23144e-11	24	P0CX39;P0CX40	RPS8A;RPS8B	40S ribosomal protein S8-A;40S ribosomal protein S8-B	RS8A_YEAST;RS8B_YEAST	11	-52.5114	0.474886
D90 / D30	P01094	-1.43746	1.43746	1.2457e-12	1.25771e-11	24	P01094	PAI3	Protease A inhibitor 3	IPA3_YEAST	4	-63.0784	0.369216
D90 / D30	P57743	-1.88026	1.88026	1.2475e-12	1.25771e-11	24	P57743	LSM3	U6 snRNA-associated Sm-like protein LSm3	LSM3_YEAST	2	-72.8365	0.271635
D120 / D14	P42945	0.710588	0.710588	1.28086e-12	1.28932e-11	24	P42945	UTP10	U3 small nucleolar RNA-associated protein 10	UTP10_YEAST	19	63.647	1.63647
D120 / D14	P41920	-0.853667	0.853667	1.2849e-12	1.29135e-11	24	P41920	YRB1	Ran-specific GTPase-activating protein 1	YRB1_YEAST	11	-44.6624	0.553376
D90 / D30	P36017	0.998793	0.998793	1.30043e-12	1.30492e-11	24	P36017	VPS21	Vacuolar protein sorting-associated protein 21	VPS21_YEAST	16	99.8327	1.99833
D90 / D30	P14120	1.3027	1.3027	1.31988e-12	1.32029e-11	24	P14120	RPL30	60S ribosomal protein L30	RL30_YEAST	8	146.69	2.4669
D90 / D14	P15992	0.878882	0.878882	1.32275e-12	1.3211e-11	24	P15992	HSP26	Heat shock protein 26	HSP26_YEAST	24	83.8949	1.83895
D90 / D30	P0CX49;P0CX50	1.02444	1.02444	1.35254e-12	1.34665e-11	24	P0CX49;P0CX50	RPL18A;RPL18B	60S ribosomal protein L18-A;60S ribosomal protein L18-B	RL18A_YEAST;RL18B_YEAST	10	103.416	2.03416
D60 / D30	P05740	0.777809	0.777809	1.36779e-12	1.35761e-11	24	P05740	RPL17A	60S ribosomal protein L17-A	RL17A_YEAST	6	71.4525	1.71453
D60 / D30	Q06819	-1.81218	1.81218	1.43157e-12	1.41434e-11	24	Q06819	DIB1	Spliceosomal protein DIB1	DIB1_YEAST	1	-71.524	0.28476
D90 / D14	P05748	0.790628	0.790628	1.44075e-12	1.41903e-11	24	P05748	RPL15A	60S ribosomal protein L15-A	RL15A_YEAST	10	72.9827	1.72983
D120 / D90	P40165	-1.5899	1.5899	1.46522e-12	1.4365e-11	24	P40165	NNR1	NAD(P)H-hydrate epimerase	NNRE_YEAST	8	-66.7806	0.332194
D90 / D14	P02992	0.731773	0.731773	1.50227e-12	1.46833e-11	24	P02992	TUF1	Elongation factor Tu, mitochondrial	EFTU_YEAST	20	66.0679	1.66068
D60 / D120	P38701	0.924931	0.924931	1.5146e-12	1.47812e-11	24	P38701	RPS20	40S ribosomal protein S20	RS20_YEAST	9	89.8593	1.89859
D60 / D14	P24031	1.39203	1.39203	1.58146e-12	1.54103e-11	22	P24031	PHO3	Constitutive acid phosphatase	PPA3_YEAST	5	162.448	2.62448
D120 / D90	Q12512	-1.38928	1.38928	1.61937e-12	1.57556e-11	24	Q12512	ZPS1	Protein ZPS1	ZPS1_YEAST	12	-61.8244	0.381756
D90 / D30	Q12746	0.723607	0.723607	1.66395e-12	1.61403e-11	24	Q12746	PGA3	Plasma membrane-associated coenzyme Q6 reductase PGA3	PGA3_YEAST	7	65.1305	1.65131
D90 / D30	P40472	0.696574	0.696574	1.66999e-12	1.61744e-11	24	P40472	SIM1	Probable secreted beta-glucosidase SIM1	SIM1_YEAST	4	62.0651	1.62065
D60 / D14	P38328	-0.968097	0.968097	1.67589e-12	1.6207e-11	24	P38328	ARC40	Actin-related protein 2/3 complex subunit 1	ARPC1_YEAST	9	-48.882	0.51118
D90 / D30	P46990	2.64252	2.64252	1.73073e-12	1.67121e-11	24	P46990	RPL17B	60S ribosomal protein L17-B	RL17B_YEAST	1	524.42	6.2442
D60 / D120	Q08742	2.22695	2.22695	1.74661e-12	1.68401e-11	20	Q08742	RDL2	Thiosulfate sulfurtransferase RDL2, mitochondrial	RDL2_YEAST	3	368.143	4.68143
D60 / D30	P00924	1.17165	1.17165	1.76318e-12	1.69743e-11	24	P00924	ENO1	Enolase 1	ENO1_YEAST	43	125.269	2.25269
D120 / D90	P22943	-0.766479	0.766479	1.77539e-12	1.70406e-11	24	P22943	HSP12	12 kDa heat shock protein	HSP12_YEAST	10	-41.2149	0.587851
D90 / D30	Q04773	-0.854183	0.854183	1.77493e-12	1.70406e-11	24	Q04773	YMR074C	Uncharacterized protein YMR074C	YMW4_YEAST	8	-44.6821	0.553179
D60 / D30	Q12207	-0.792682	0.792682	1.79532e-12	1.7206e-11	24	Q12207	NCE102	Non-classical export protein 2	NCE2_YEAST	3	-42.273	0.57727
D60 / D90	O13516;P05755	-0.629384	0.629384	1.79924e-12	1.72178e-11	24	O13516;P05755	RPS9A;RPS9B	40S ribosomal protein S9-A;40S ribosomal protein S9-B	RS9A_YEAST;RS9B_YEAST	17	-35.3548	0.646452
D120 / D30	P06169	-0.691242	0.691242	1.8156e-12	1.73226e-11	24	P06169	PDC1	Pyruvate decarboxylase isozyme 1	PDC1_YEAST	29	-38.0679	0.619321
D90 / D14	P33333	0.755064	0.755064	1.83226e-12	1.74555e-11	24	P33333	SLC1	1-acyl-sn-glycerol-3-phosphate acyltransferase	PLSC_YEAST	11	68.7706	1.68771
D90 / D14	P38172	1.33467	1.33467	1.8704e-12	1.77397e-11	24	P38172	MRX3	MIOREX complex component 3	MRX3_YEAST	2	152.217	2.52217
D90 / D14	P22217	-1.89763	1.89763	1.88197e-12	1.7823e-11	24	P22217	TRX1	Thioredoxin-1	TRX1_YEAST	4	-73.1615	0.268385
D60 / D30	P53299	-1.22996	1.22996	1.88732e-12	1.78473e-11	24	P53299	TIM13	Mitochondrial import inner membrane translocase subunit TIM13	TIM13_YEAST	7	-57.367	0.42633
D120 / D30	P32796	1.01281	1.01281	1.89631e-12	1.78532e-11	24	P32796	CAT2	Carnitine O-acetyltransferase, mitochondrial	CACP_YEAST	20	101.784	2.01784
D90 / D30	P46784;Q08745	1.27334	1.27334	1.89117e-12	1.78532e-11	24	P46784;Q08745	RPS10B;RPS10A	40S ribosomal protein S10-B;40S ribosomal protein S10-A	RS10B_YEAST;RS10A_YEAST	6	141.72	2.4172
D30 / D14	P54115	-0.607208	0.607208	1.9262e-12	1.8108e-11	24	P54115	ALD6	Magnesium-activated aldehyde dehydrogenase, cytosolic	ALDH6_YEAST	17	-34.3534	0.656466
D120 / D30	P0CT04	-1.19942	1.19942	1.94926e-12	1.82609e-11	24	P0CT04	PBI2	Protease B inhibitor 2	IPB2_YEAST	11	-56.4549	0.435451
D90 / D14	P40100	1.7047	1.7047	1.99518e-12	1.86197e-11	24	P40100	PUG1	Protoporphyrin uptake protein 1	PUG1_YEAST	1	225.961	3.25961
D90 / D30	Q00772	0.881023	0.881023	2.07287e-12	1.93166e-11	24	Q00772	SLT2	Mitogen-activated protein kinase SLT2/MPK1	SLT2_YEAST	9	84.168	1.84168
D60 / D14	P40442	1.19748	1.19748	2.13078e-12	1.97281e-11	24	P40442	CSS1	Secreted protein CSS1	CSS1_YEAST	6	129.338	2.29338
D90 / D30	P36047	0.635687	0.635687	2.1788e-12	2.00989e-11	24	P36047	SDS22	Protein phosphatase 1 regulatory subunit SDS22	SDS22_YEAST	16	55.3677	1.55368
D90 / D30	P38555	0.927245	0.927245	2.22718e-12	2.04862e-11	24	P38555	YPT31	GTP-binding protein YPT31/YPT8	YPT31_YEAST	13	90.1641	1.90164
D90 / D30	P28241	0.625941	0.625941	2.28158e-12	2.09565e-11	24	P28241	IDH2	Isocitrate dehydrogenase [NAD] subunit 2, mitochondrial	IDH2_YEAST	13	54.3218	1.54322
D90 / D30	P39007	1.18407	1.18407	2.28682e-12	2.09745e-11	24	P39007	STT3	Dolichyl-diphosphooligosaccharide--protein glycosyltransferase subunit STT3	STT3_YEAST	12	127.217	2.27217
D90 / D30	P36059	0.781954	0.781954	2.31248e-12	2.11795e-11	24	P36059	NNR2	ATP-dependent (S)-NAD(P)H-hydrate dehydratase	NNRD_YEAST	18	71.9458	1.71946
D60 / D90	P18238	-0.713407	0.713407	2.43646e-12	2.22197e-11	24	P18238	AAC3	ADP,ATP carrier protein 3	ADT3_YEAST	11	-39.0122	0.609878
D120 / D14	P11076	1.02298	1.02298	2.59147e-12	2.35328e-11	24	P11076	ARF1	ADP-ribosylation factor 1	ARF1_YEAST	6	103.212	2.03212
D120 / D30	P11076	0.742629	0.742629	2.6717e-12	2.42269e-11	24	P11076	ARF1	ADP-ribosylation factor 1	ARF1_YEAST	6	67.3222	1.67322
D90 / D14	P46784;Q08745	1.17509	1.17509	2.68302e-12	2.42952e-11	24	P46784;Q08745	RPS10B;RPS10A	40S ribosomal protein S10-B;40S ribosomal protein S10-A	RS10B_YEAST;RS10A_YEAST	6	125.807	2.25807
D90 / D30	P18899	-1.25753	1.25753	2.73714e-12	2.47502e-11	24	P18899	DDR48	Stress protein DDR48	DDR48_YEAST	4	-58.1742	0.418258
D90 / D30	P09733	0.888644	0.888644	2.75944e-12	2.49167e-11	24	P09733	TUB1	Tubulin alpha-1 chain	TBA1_YEAST	10	85.1436	1.85144
D60 / D30	P07256	0.669034	0.669034	2.82009e-12	2.54284e-11	24	P07256	COR1	Cytochrome b-c1 complex subunit 1, mitochondrial	QCR1_YEAST	19	59.0008	1.59001
D60 / D30	P10080	0.770071	0.770071	2.84819e-12	2.56457e-11	24	P10080	SBP1	Single-stranded nucleic acid-binding protein	SSBP1_YEAST	15	70.5354	1.70535
D120 / D90	P0CX45;P0CX46	-2.23902	2.23902	2.87382e-12	2.58402e-11	24	P0CX45;P0CX46	RPL2A;RPL2B	60S ribosomal protein L2-A;60S ribosomal protein L2-B	RL2A_YEAST;RL2B_YEAST	13	-78.817	0.21183
D90 / D14	P17157	0.658928	0.658928	2.94453e-12	2.63281e-11	24	P17157	PHO85	Cyclin-dependent protein kinase PHO85	PHO85_YEAST	9	57.8909	1.57891
D90 / D30	P02994	1.53001	1.53001	3.03234e-12	2.70377e-11	24	P02994	TEF1	Elongation factor 1-alpha	EF1A_YEAST	38	188.787	2.88787
D120 / D14	P47068	-0.622531	0.622531	3.15682e-12	2.80305e-11	24	P47068	BBC1	Myosin tail region-interacting protein MTI1	BBC1_YEAST	37	-35.047	0.64953
D60 / D120	Q12452	-0.799756	0.799756	3.16467e-12	2.80612e-11	24	Q12452	ERG27	3-keto-steroid reductase ERG27	ERG27_YEAST	14	-42.5554	0.574446
D90 / D14	Q04120	0.65709	0.65709	3.28584e-12	2.90954e-11	24	Q04120	TSA2	Peroxiredoxin TSA2	TSA2_YEAST	10	57.6899	1.5769
D90 / D14	P02994	1.49747	1.49747	3.32792e-12	2.93867e-11	24	P02994	TEF1	Elongation factor 1-alpha	EF1A_YEAST	38	182.347	2.82347
D120 / D90	Q06405	0.842097	0.842097	3.36915e-12	2.96689e-11	24	Q06405	ATP17	ATP synthase subunit f, mitochondrial	ATPK_YEAST	2	79.2654	1.79265
D90 / D14	P26786	0.70176	0.70176	3.41326e-12	3.00161e-11	24	P26786	RPS7A	40S ribosomal protein S7-A	RS7A_YEAST	6	62.6488	1.62649
D60 / D14	P07260	0.890802	0.890802	3.41907e-12	3.00259e-11	24	P07260	CDC33	Eukaryotic translation initiation factor 4E	IF4E_YEAST	10	85.4207	1.85421
D90 / D14	P11632	-1.09982	1.09982	3.65597e-12	3.19748e-11	24	P11632	NHP6A	Non-histone chromosomal protein 6A	NHP6A_YEAST	3	-53.3424	0.466576
D60 / D120	P32466	0.70019	0.70019	3.71828e-12	3.24753e-11	24	P32466	HXT3	Low-affinity glucose transporter HXT3	HXT3_YEAST	11	62.4719	1.62472
D60 / D120	P41920	0.85784	0.85784	3.83171e-12	3.3375e-11	24	P41920	YRB1	Ran-specific GTPase-activating protein 1	YRB1_YEAST	11	81.2322	1.81232
D120 / D90	P40100	1.19678	1.19678	3.90538e-12	3.39577e-11	24	P40100	PUG1	Protoporphyrin uptake protein 1	PUG1_YEAST	1	129.227	2.29227
D90 / D14	P0CX35;P0CX36	0.599705	0.599705	3.924e-12	3.39939e-11	24	P0CX35;P0CX36	RPS4A;RPS4B	40S ribosomal protein S4-A;40S ribosomal protein S4-B	RS4A_YEAST;RS4B_YEAST	22	51.5406	1.51541
D90 / D14	P29704	1.28388	1.28388	3.94388e-12	3.40738e-11	24	P29704	ERG9	Squalene synthase ERG9	ERG9_YEAST	17	143.494	2.43494
D90 / D30	Q12512	1.57171	1.57171	3.93877e-12	3.40738e-11	24	Q12512	ZPS1	Protein ZPS1	ZPS1_YEAST	12	197.257	2.97257
D120 / D30	P18238	0.948014	0.948014	3.98238e-12	3.43601e-11	24	P18238	AAC3	ADP,ATP carrier protein 3	ADT3_YEAST	11	92.9215	1.92922
D90 / D30	Q12133	1.68547	1.68547	4.06435e-12	3.50201e-11	24	Q12133	SPC3	Signal peptidase complex subunit 3	SPC3_YEAST	5	221.646	3.21646
D60 / D14	P47032	-0.792791	0.792791	4.0733e-12	3.50501e-11	24	P47032	PRY1	Protein PRY1	PRY1_YEAST	1	-42.2774	0.577226
D90 / D14	P00950	0.945677	0.945677	4.24851e-12	3.6411e-11	24	P00950	GPM1	Phosphoglycerate mutase 1	PMG1_YEAST	27	92.6093	1.92609
D90 / D30	P40452	0.624145	0.624145	4.30074e-12	3.68093e-11	24	P40452	COA1	Cytochrome c oxidase assembly factor 1	COA1_YEAST	2	54.1297	1.5413
D60 / D30	Q06252	-0.788834	0.788834	4.35061e-12	3.71864e-11	24	Q06252	YLR179C	Uncharacterized protein YLR179C	YL179_YEAST	6	-42.1188	0.578812
D90 / D30	Q12117	0.787595	0.787595	4.38061e-12	3.73431e-11	24	Q12117	MRH1	Protein MRH1	MRH1_YEAST	7	72.6194	1.72619
D90 / D30	Q08245	-0.97013	0.97013	4.4441e-12	3.77837e-11	24	Q08245	ZEO1	Protein ZEO1	ZEO1_YEAST	10	-48.954	0.51046
D90 / D14	Q08926	-1.4884	1.4884	4.46202e-12	3.78857e-11	24	Q08926	UIP4	ULP1-interacting protein 4	UIP4_YEAST	5	-64.3592	0.356408
D60 / D30	Q08926	-0.664788	0.664788	4.47209e-12	3.7921e-11	24	Q08926	UIP4	ULP1-interacting protein 4	UIP4_YEAST	5	-36.9219	0.630781
D120 / D30	P31373	-0.952449	0.952449	4.47894e-12	3.79288e-11	24	P31373	CYS3	Cystathionine gamma-lyase	CYS3_YEAST	16	-48.3246	0.516754
D120 / D30	P09950	0.950315	0.950315	4.55372e-12	3.85111e-11	24	P09950	HEM1	5-aminolevulinate synthase, mitochondrial	HEM1_YEAST	17	93.2295	1.93229
D120 / D14	P18238	1.10341	1.10341	4.58984e-12	3.87653e-11	24	P18238	AAC3	ADP,ATP carrier protein 3	ADT3_YEAST	11	114.861	2.14861
D90 / D14	O94742	-2.00827	2.00827	4.64504e-12	3.91284e-11	24	O94742	SEM1	26S proteasome complex subunit SEM1	SEM1_YEAST	2	-75.1429	0.248571
D60 / D14	P38156	1.37745	1.37745	4.71902e-12	3.95434e-11	21	P38156	MAL31	Maltose permease MAL31	MAL31_YEAST	1	159.808	2.59808
D90 / D30	Q12230	0.649063	0.649063	4.81323e-12	4.02801e-11	24	Q12230	LSP1	Sphingolipid long chain base-responsive protein LSP1	LSP1_YEAST	20	56.8149	1.56815
D60 / D14	P25567	-0.892123	0.892123	4.84837e-12	4.04684e-11	24	P25567	SRO9	RNA-binding protein SRO9	SRO9_YEAST	9	-46.118	0.53882
D90 / D14	P00175	1.17489	1.17489	4.89207e-12	4.0674e-11	24	P00175	CYB2	L-lactate dehydrogenase (cytochrome)	CYB2_YEAST	12	125.775	2.25775
D60 / D14	P25372	-0.63552	0.63552	4.89958e-12	4.06837e-11	24	P25372	TRX3	Thioredoxin-3, mitochondrial	TRX3_YEAST	5	-35.6291	0.643709
D90 / D14	P06197	0.678311	0.678311	4.92914e-12	4.08761e-11	24	P06197	PIS1	CDP-diacylglycerol--inositol 3-phosphatidyltransferase	PIS_YEAST	4	60.0265	1.60027
D90 / D30	P02309	1.0457	1.0457	5.06916e-12	4.19287e-11	24	P02309	HHF1	Histone H4	H4_YEAST	11	106.437	2.06437
D60 / D30	P39540	0.637832	0.637832	5.13174e-12	4.23915e-11	24	P39540	ELO1	Elongation of fatty acids protein 1	ELO1_YEAST	2	55.5989	1.55599
D60 / D14	Q12305	1.44525	1.44525	5.2491e-12	4.32494e-11	24	Q12305	RDL1	Thiosulfate:glutathione sulfurtransferase	RDL1_YEAST	6	172.31	2.7231
D90 / D30	Q07648	1.19813	1.19813	5.36575e-12	4.4097e-11	24	Q07648	DTD1	D-aminoacyl-tRNA deacylase	DTD_YEAST	3	129.442	2.29442
D120 / D30	P12962	-3.42201	3.42201	5.56252e-12	4.55853e-11	20	P12962	CAF20	Cap-associated protein CAF20	CAF20_YEAST	1	-90.6702	0.0932982
D90 / D14	P15703	-0.762395	0.762395	5.77122e-12	4.68875e-11	24	P15703	BGL2	Glucan 1,3-beta-glucosidase	BGL2_YEAST	11	-41.0483	0.589517
D60 / D14	P33298	0.724682	0.724682	5.81013e-12	4.71438e-11	24	P33298	RPT3	26S proteasome regulatory subunit 6B homolog	PRS6B_YEAST	18	65.2536	1.65254
D90 / D14	P47176	-1.31704	1.31704	5.8419e-12	4.73416e-11	24	P47176	BAT2	Branched-chain-amino-acid aminotransferase, cytosolic	BCA2_YEAST	6	-59.8642	0.401358
D60 / D14	P05740	0.790728	0.790728	5.92096e-12	4.79216e-11	24	P05740	RPL17A	60S ribosomal protein L17-A	RL17A_YEAST	6	72.9947	1.72995
D90 / D30	P40098	0.698078	0.698078	6.03219e-12	4.86987e-11	24	P40098	FMP10	Uncharacterized mitochondrial membrane protein FMP10	FMP10_YEAST	9	62.2342	1.62234
D90 / D30	P40046	-0.879187	0.879187	6.07024e-12	4.88826e-11	24	P40046	VTC1	Vacuolar transporter chaperone complex subunit 1	VTC1_YEAST	2	-45.6326	0.543674
D60 / D14	P57743	-1.50866	1.50866	6.1473e-12	4.93629e-11	24	P57743	LSM3	U6 snRNA-associated Sm-like protein LSm3	LSM3_YEAST	2	-64.8562	0.351438
D120 / D90	P09938	-0.794065	0.794065	6.43023e-12	5.13296e-11	24	P09938	RNR2	Ribonucleoside-diphosphate reductase small chain 1	RIR2_YEAST	20	-42.3283	0.576717
D90 / D14	Q12230	0.658987	0.658987	6.42473e-12	5.13296e-11	24	Q12230	LSP1	Sphingolipid long chain base-responsive protein LSP1	LSP1_YEAST	20	57.8973	1.57897
D120 / D30	P37012	-0.666096	0.666096	6.4614e-12	5.14551e-11	24	P37012	PGM2	Phosphoglucomutase 2	PGM2_YEAST	30	-36.979	0.63021
D90 / D30	P38332	1.83578	1.83578	6.56269e-12	5.21917e-11	22	P38332	RRT2	Diphthine methyltransferase	DPH7_YEAST	3	256.965	3.56965
D90 / D30	P32911	1.05022	1.05022	6.7682e-12	5.37593e-11	24	P32911	SUI1	Eukaryotic translation initiation factor eIF-1	SUI1_YEAST	7	107.085	2.07085
D60 / D30	P32582	0.680883	0.680883	7.08072e-12	5.6172e-11	24	P32582	CYS4	Cystathionine beta-synthase	CBS_YEAST	35	60.312	1.60312
D90 / D30	Q06819	-1.8466	1.8466	7.1586e-12	5.67195e-11	24	Q06819	DIB1	Spliceosomal protein DIB1	DIB1_YEAST	1	-72.1954	0.278046
D120 / D90	P17536	-0.939572	0.939572	7.21882e-12	5.71259e-11	24	P17536	TPM1	Tropomyosin-1	TPM1_YEAST	30	-47.8612	0.521388
D60 / D120	P10863	1.33948	1.33948	7.23471e-12	5.7181e-11	24	P10863	TIR1	Cold shock-induced protein TIR1	TIR1_YEAST	4	153.06	2.5306
D60 / D14	P32463	-0.693863	0.693863	7.30276e-12	5.76477e-11	24	P32463	ACP1	Acyl carrier protein, mitochondrial	ACPM_YEAST	5	-38.1803	0.618197
D90 / D30	Q3E830	-1.022	1.022	7.31633e-12	5.76837e-11	24	Q3E830	EGO2	Protein EGO2	EGO2_YEAST	3	-50.7568	0.492432
D60 / D30	P40040	-0.794894	0.794894	7.35497e-12	5.7917e-11	24	P40040	THO1	Protein THO1	THO1_YEAST	6	-42.3615	0.576385
D60 / D30	P15703	-0.743956	0.743956	7.37314e-12	5.79888e-11	24	P15703	BGL2	Glucan 1,3-beta-glucosidase	BGL2_YEAST	11	-40.29	0.5971
D90 / D30	O94742	-1.66156	1.66156	7.45815e-12	5.85135e-11	24	O94742	SEM1	26S proteasome complex subunit SEM1	SEM1_YEAST	2	-68.3903	0.316097
D60 / D14	P36059	1.08006	1.08006	7.68786e-12	6.0242e-11	24	P36059	NNR2	ATP-dependent (S)-NAD(P)H-hydrate dehydratase	NNRD_YEAST	18	111.413	2.11413
D90 / D14	P00729	1.10749	1.10749	7.92222e-12	6.17008e-11	24	P00729	PRC1	Carboxypeptidase Y	CBPY_YEAST	7	115.471	2.15471
D90 / D30	P32466	0.804466	0.804466	8.23192e-12	6.39573e-11	24	P32466	HXT3	Low-affinity glucose transporter HXT3	HXT3_YEAST	11	74.6499	1.7465
D60 / D14	P20081	-0.866633	0.866633	8.25971e-12	6.40014e-11	24	P20081	FPR1	FK506-binding protein 1	FKBP_YEAST	10	-45.1575	0.548425
D120 / D14	P52893	-1.16291	1.16291	8.26677e-12	6.40014e-11	24	P52893	ALT1	Probable alanine aminotransferase, mitochondrial	ALAM_YEAST	6	-55.3389	0.446611
D60 / D30	Q12024	0.7265	0.7265	8.2676e-12	6.40014e-11	24	Q12024	YTM1	Ribosome biogenesis protein YTM1	YTM1_YEAST	10	65.462	1.65462
D60 / D14	P15992	1.03168	1.03168	8.43417e-12	6.5212e-11	24	P15992	HSP26	Heat shock protein 26	HSP26_YEAST	24	104.44	2.0444
D60 / D14	P32352	1.05726	1.05726	8.48653e-12	6.55377e-11	24	P32352	ERG2	C-8 sterol isomerase ERG2	ERG2_YEAST	4	108.097	2.08097
D120 / D14	P32775	-0.595633	0.595633	8.60508e-12	6.63731e-11	24	P32775	GLC3	1,4-alpha-glucan-branching enzyme	GLGB_YEAST	35	-33.8246	0.661754
D90 / D30	P33331	-0.845924	0.845924	8.74501e-12	6.73713e-11	24	P33331	NTF2	Nuclear transport factor 2	NTF2_YEAST	3	-44.3646	0.556354
D120 / D14	P0C0T4;Q3E792	-1.30189	1.30189	8.93952e-12	6.86178e-11	24	P0C0T4;Q3E792	RPS25B;RPS25A	40S ribosomal protein S25-B;40S ribosomal protein S25-A	RS25B_YEAST;RS25A_YEAST	7	-59.4405	0.405595
D60 / D120	Q12499	-0.672089	0.672089	8.9604e-12	6.86178e-11	24	Q12499	NOP58	Nucleolar protein 58	NOP58_YEAST	20	-37.2403	0.627597
D60 / D120	P0C0T4;Q3E792	1.37084	1.37084	9.00035e-12	6.87592e-11	24	P0C0T4;Q3E792	RPS25B;RPS25A	40S ribosomal protein S25-B;40S ribosomal protein S25-A	RS25B_YEAST;RS25A_YEAST	7	158.621	2.58621
D90 / D30	P32368	0.739234	0.739234	9.16644e-12	6.99336e-11	24	P32368	SAC1	Phosphatidylinositol-3-phosphatase SAC1	SAC1_YEAST	20	66.9289	1.66929
D60 / D14	Q08295	1.15179	1.15179	9.17591e-12	6.99336e-11	24	Q08295	IMA2	Oligo-1,6-glucosidase IMA2	IMA2_YEAST	19	122.189	2.22189
D90 / D14	Q07648	1.00331	1.00331	9.26099e-12	7.04143e-11	24	Q07648	DTD1	D-aminoacyl-tRNA deacylase	DTD_YEAST	3	100.459	2.00459
D60 / D120	P22768	0.848802	0.848802	9.4012e-12	7.13956e-11	24	P22768	ARG1	Argininosuccinate synthase	ASSY_YEAST	20	80.1005	1.801
D120 / D90	P05694	-0.590303	0.590303	9.41962e-12	7.14507e-11	24	P05694	MET6	5-methyltetrahydropteroyltriglutamate--homocysteine methyltransferase	METE_YEAST	55	-33.5797	0.664203
D60 / D120	P41338	0.60772	0.60772	9.70662e-12	7.33669e-11	24	P41338	ERG10	Acetyl-CoA acetyltransferase	ERG10_YEAST	20	52.3849	1.52385
D120 / D30	P48606	-1.10454	1.10454	9.70613e-12	7.33669e-11	24	P48606	RBL2	Tubulin-specific chaperone A	TBCA_YEAST	5	-53.4949	0.465051
D90 / D14	P00359	1.56538	1.56538	9.81836e-12	7.40367e-11	24	P00359	TDH3	Glyceraldehyde-3-phosphate dehydrogenase 3	G3P3_YEAST	4	195.956	2.95956
D90 / D14	P57743	-1.91055	1.91055	9.86433e-12	7.42294e-11	24	P57743	LSM3	U6 snRNA-associated Sm-like protein LSm3	LSM3_YEAST	2	-73.4009	0.265991
D60 / D30	Q00764	0.934836	0.934836	9.98935e-12	7.50608e-11	24	Q00764	TPS1	Alpha,alpha-trehalose-phosphate synthase [UDP-forming] 56 kDa subunit	TPS1_YEAST	12	91.1673	1.91167
D120 / D14	P38701	-0.625915	0.625915	1.00583e-11	7.54021e-11	24	P38701	RPS20	40S ribosomal protein S20	RS20_YEAST	9	-35.1991	0.648009
D60 / D30	Q12122	0.750536	0.750536	1.02062e-11	7.64213e-11	24	Q12122	LYS21	Homocitrate synthase, mitochondrial	HOSM_YEAST	7	68.2418	1.68242
D90 / D14	P46990	3.06785	3.06785	1.02194e-11	7.64308e-11	24	P46990	RPL17B	60S ribosomal protein L17-B	RL17B_YEAST	1	738.522	8.38522
D60 / D30	Q08245	-0.80544	0.80544	1.04084e-11	7.75725e-11	24	Q08245	ZEO1	Protein ZEO1	ZEO1_YEAST	10	-42.7812	0.572188
D60 / D120	P17536	0.766494	0.766494	1.0861e-11	8.05704e-11	24	P17536	TPM1	Tropomyosin-1	TPM1_YEAST	30	70.1131	1.70113
D120 / D14	P38616	1.00113	1.00113	1.09743e-11	8.12227e-11	24	P38616	YGP1	Protein YGP1	YGP1_YEAST	10	100.157	2.00157
D60 / D90	P53058	-1.11661	1.11661	1.11545e-11	8.24611e-11	24	P53058	VEL1	Protein VEL1	VEL1_YEAST	3	-53.8825	0.461175
D90 / D14	P23301	2.15849	2.15849	1.12961e-11	8.34112e-11	24	P23301	HYP2	Eukaryotic translation initiation factor 5A-1	IF5A1_YEAST	4	346.447	4.46447
D90 / D14	P36017	0.885083	0.885083	1.15955e-11	8.53271e-11	24	P36017	VPS21	Vacuolar protein sorting-associated protein 21	VPS21_YEAST	16	84.687	1.84687
D120 / D14	P34216	-0.866178	0.866178	1.17343e-11	8.60518e-11	24	P34216	EDE1	EH domain-containing and endocytosis protein 1	EDE1_YEAST	34	-45.1402	0.548598
D60 / D14	P36060	0.756437	0.756437	1.19249e-11	8.72492e-11	24	P36060	MCR1	NADH-cytochrome b5 reductase 2	MCR1_YEAST	18	68.9313	1.68931
D120 / D90	P0CX51;P0CX52	-0.936332	0.936332	1.23822e-11	9.02858e-11	24	P0CX51;P0CX52	RPS16A;RPS16B	40S ribosomal protein S16-A;40S ribosomal protein S16-B	RS16A_YEAST;RS16B_YEAST	15	-47.744	0.52256
D90 / D30	P32915	0.654086	0.654086	1.24102e-11	9.03868e-11	24	P32915	SEC61	Protein transport protein SEC61	SC61A_YEAST	6	57.3619	1.57362
D90 / D14	P32463	-0.770641	0.770641	1.24959e-11	9.0908e-11	24	P32463	ACP1	Acyl carrier protein, mitochondrial	ACPM_YEAST	5	-41.3843	0.586157
D120 / D30	P33204	1.90777	1.90777	1.25121e-11	9.09222e-11	24	P33204	ARC19	Actin-related protein 2/3 complex subunit 4	ARPC4_YEAST	3	275.229	3.75229
D120 / D30	P41920	-0.89733	0.89733	1.254e-11	9.10215e-11	24	P41920	YRB1	Ran-specific GTPase-activating protein 1	YRB1_YEAST	11	-46.3121	0.536879
D120 / D90	Q04491	-0.608188	0.608188	1.26779e-11	9.1711e-11	24	Q04491	SEC13	Protein transport protein SEC13	SEC13_YEAST	14	-34.398	0.65602
D90 / D30	Q12024	0.830573	0.830573	1.27169e-11	9.18889e-11	24	Q12024	YTM1	Ribosome biogenesis protein YTM1	YTM1_YEAST	10	77.8391	1.77839
D60 / D30	P00359	1.23029	1.23029	1.27388e-11	9.19436e-11	24	P00359	TDH3	Glyceraldehyde-3-phosphate dehydrogenase 3	G3P3_YEAST	4	134.615	2.34615
D60 / D120	P18238	-1.24823	1.24823	1.31429e-11	9.4753e-11	24	P18238	AAC3	ADP,ATP carrier protein 3	ADT3_YEAST	11	-57.9037	0.420963
D90 / D30	P00950	0.744523	0.744523	1.33377e-11	9.58339e-11	24	P00950	GPM1	Phosphoglycerate mutase 1	PMG1_YEAST	27	67.542	1.67542
D90 / D30	Q12363	0.872774	0.872774	1.40034e-11	1.00391e-10	24	Q12363	WTM1	Transcriptional modulator WTM1	WTM1_YEAST	16	83.1181	1.83118
D90 / D14	P40098	0.723412	0.723412	1.41489e-11	1.01208e-10	24	P40098	FMP10	Uncharacterized mitochondrial membrane protein FMP10	FMP10_YEAST	9	65.1083	1.65108
D90 / D14	P20433	-1.15098	1.15098	1.42364e-11	1.0172e-10	24	P20433	RPB4	DNA-directed RNA polymerase II subunit RPB4	RPB4_YEAST	4	-54.9681	0.450319
D120 / D90	P35182	-1.36819	1.36819	1.4373e-11	1.02468e-10	24	P35182	PTC1	Protein phosphatase 2C homolog 1	PP2C1_YEAST	4	-61.2624	0.387376
D90 / D14	P40035	0.712881	0.712881	1.4404e-11	1.02574e-10	24	P40035	PIC2	Mitochondrial phosphate carrier protein 2	PIC2_YEAST	16	63.9074	1.63907
D90 / D14	P53982	1.36931	1.36931	1.52022e-11	1.08018e-10	24	P53982	IDP3	Isocitrate dehydrogenase [NADP]	IDHH_YEAST	5	158.347	2.58347
D60 / D30	P32466	0.645838	0.645838	1.55656e-11	1.10355e-10	24	P32466	HXT3	Low-affinity glucose transporter HXT3	HXT3_YEAST	11	56.4648	1.56465
D90 / D30	P40893	1.00966	1.00966	1.61905e-11	1.14154e-10	24	P40893	REE1	Regulation of enolase protein 1	REE1_YEAST	8	101.344	2.01344
D60 / D90	P0C2J3	-0.969092	0.969092	1.6312e-11	1.14884e-10	24	P0C2J3	TY2B-LR1	Transposon Ty2-LR1 Gag-Pol polyprotein	YL21B_YEAST	12	-48.9172	0.510828
D90 / D30	P36110	1.69384	1.69384	1.6451e-11	1.15735e-10	24	P36110	PRY2	Protein PRY2	PRY2_YEAST	2	223.516	3.23516
D120 / D90	P53058	1.36335	1.36335	1.65974e-11	1.16637e-10	24	P53058	VEL1	Protein VEL1	VEL1_YEAST	3	157.281	2.57281
D90 / D30	P39715	-1.52132	1.52132	1.66831e-11	1.17111e-10	24	P39715	ECM1	Shuttling pre-60S factor ECM1	ECM1_YEAST	3	-65.1632	0.348368
D60 / D14	Q12349	-1.18834	1.18834	1.70876e-11	1.19511e-10	24	Q12349	ATP14	ATP synthase subunit H, mitochondrial	ATP14_YEAST	1	-56.1194	0.438806
D90 / D14	P27614	-1.31249	1.31249	1.76337e-11	1.22707e-10	24	P27614	CPS1	Carboxypeptidase S	CBPS_YEAST	6	-59.7376	0.402624
D60 / D120	O14467	0.742059	0.742059	1.80461e-11	1.25305e-10	24	O14467	MBF1	Multiprotein-bridging factor 1	MBF1_YEAST	12	67.2561	1.67256
D60 / D30	P07260	0.913624	0.913624	1.80306e-11	1.25305e-10	24	P07260	CDC33	Eukaryotic translation initiation factor 4E	IF4E_YEAST	10	88.3771	1.88377
D60 / D14	P23254	0.670798	0.670798	1.83158e-11	1.2704e-10	24	P23254	TKL1	Transketolase 1	TKT1_YEAST	28	59.1953	1.59195
D120 / D90	P32804	-1.031	1.031	1.86485e-11	1.29207e-10	24	P32804	ZRT1	Zinc-regulated transporter 1	ZRT1_YEAST	1	-51.063	0.48937
D90 / D30	P23301	1.5772	1.5772	1.86741e-11	1.29245e-10	24	P23301	HYP2	Eukaryotic translation initiation factor 5A-1	IF5A1_YEAST	4	198.39	2.9839
D60 / D90	Q12207	-1.22254	1.22254	1.88747e-11	1.30222e-10	24	Q12207	NCE102	Non-classical export protein 2	NCE2_YEAST	3	-57.1473	0.428527
D90 / D30	P06115	0.865763	0.865763	1.97095e-11	1.35241e-10	24	P06115	CTT1	Catalase T	CATT_YEAST	10	82.2303	1.8223
D90 / D30	P10863	-1.95545	1.95545	2.14567e-11	1.46759e-10	24	P10863	TIR1	Cold shock-induced protein TIR1	TIR1_YEAST	4	-74.2159	0.257841
D60 / D30	P00447	0.761131	0.761131	2.20066e-11	1.50199e-10	24	P00447	SOD2	Superoxide dismutase [Mn], mitochondrial	SODM_YEAST	7	69.4819	1.69482
D120 / D14	P47143	-0.772907	0.772907	2.22742e-11	1.51702e-10	24	P47143	ADO1	Adenosine kinase	ADK_YEAST	13	-41.4763	0.585237
D90 / D30	P48606	-1.36912	1.36912	2.2419e-11	1.52364e-10	24	P48606	RBL2	Tubulin-specific chaperone A	TBCA_YEAST	5	-61.2872	0.387128
D120 / D14	P53058	1.4479	1.4479	2.28492e-11	1.54958e-10	24	P53058	VEL1	Protein VEL1	VEL1_YEAST	3	172.811	2.72811
D120 / D30	P32521	-0.871424	0.871424	2.33642e-11	1.57949e-10	24	P32521	PAN1	Actin cytoskeleton-regulatory complex protein PAN1	PAN1_YEAST	20	-45.3393	0.546607
D90 / D30	P36060	0.584094	0.584094	2.35938e-11	1.59333e-10	24	P36060	MCR1	NADH-cytochrome b5 reductase 2	MCR1_YEAST	18	49.9098	1.4991
D120 / D90	P32352	-1.75187	1.75187	2.38675e-11	1.60842e-10	24	P32352	ERG2	C-8 sterol isomerase ERG2	ERG2_YEAST	4	-70.3084	0.296916
D90 / D30	P40100	1.20462	1.20462	2.4264e-11	1.6317e-10	24	P40100	PUG1	Protoporphyrin uptake protein 1	PUG1_YEAST	1	130.477	2.30477
D120 / D30	P53733	-1.47359	1.47359	2.43514e-11	1.63587e-10	22	P53733	RSM19	37S ribosomal protein S19, mitochondrial	RT19_YEAST	5	-63.9915	0.360085
D90 / D30	P00729	0.864389	0.864389	2.44861e-11	1.64249e-10	24	P00729	PRC1	Carboxypeptidase Y	CBPY_YEAST	7	82.0568	1.82057
D90 / D14	P38156	1.19236	1.19236	2.45014e-11	1.64249e-10	21	P38156	MAL31	Maltose permease MAL31	MAL31_YEAST	1	128.527	2.28527
D120 / D90	P48589	-1.16321	1.16321	2.5125e-11	1.67378e-10	24	P48589	RPS12	40S ribosomal protein S12	RS12_YEAST	9	-55.3483	0.446517
D60 / D14	Q00764	0.845957	0.845957	2.51059e-11	1.67378e-10	24	Q00764	TPS1	Alpha,alpha-trehalose-phosphate synthase [UDP-forming] 56 kDa subunit	TPS1_YEAST	12	79.7457	1.79746
D120 / D30	P22768	-1.01801	1.01801	2.55362e-11	1.69764e-10	24	P22768	ARG1	Argininosuccinate synthase	ASSY_YEAST	20	-50.6202	0.493798
D90 / D30	P05748	1.03322	1.03322	2.57906e-11	1.711e-10	24	P05748	RPL15A	60S ribosomal protein L15-A	RL15A_YEAST	10	104.659	2.04659
D90 / D30	P0CX51;P0CX52	0.606944	0.606944	2.5844e-11	1.71277e-10	24	P0CX51;P0CX52	RPS16A;RPS16B	40S ribosomal protein S16-A;40S ribosomal protein S16-B	RS16A_YEAST;RS16B_YEAST	15	52.303	1.52303
D120 / D14	P01094	-2.56176	2.56176	2.59131e-11	1.71557e-10	24	P01094	PAI3	Protease A inhibitor 3	IPA3_YEAST	4	-83.0631	0.169369
D90 / D30	P00045	1.04889	1.04889	2.71658e-11	1.79294e-10	24	P00045	CYC7	Cytochrome c isoform 2	CYC7_YEAST	8	106.894	2.06894
D60 / D90	P30402	-0.727089	0.727089	2.7279e-11	1.79658e-10	24	P30402	URA10	Orotate phosphoribosyltransferase 2	PYRX_YEAST	15	-39.5878	0.604122
D90 / D14	P36047	0.677501	0.677501	2.72965e-11	1.79658e-10	24	P36047	SDS22	Protein phosphatase 1 regulatory subunit SDS22	SDS22_YEAST	16	59.9368	1.59937
D60 / D14	P41057	-0.968856	0.968856	2.88504e-11	1.89242e-10	24	P41057	RPS29A	40S ribosomal protein S29-A	RS29A_YEAST	4	-48.9089	0.510911
D90 / D30	P53173	1.37785	1.37785	3.0517e-11	1.99357e-10	24	P53173	ERV14	ER-derived vesicles protein ERV14	ERV14_YEAST	1	159.88	2.5988
D90 / D30	P38885	1.10472	1.10472	3.07148e-11	2.00445e-10	24	P38885	AIM46	Altered inheritance of mitochondria protein 46, mitochondrial	AIM46_YEAST	10	115.057	2.15057
D60 / D30	Q07478	0.618562	0.618562	3.09335e-11	2.01666e-10	24	Q07478	SUB2	ATP-dependent RNA helicase SUB2	SUB2_YEAST	17	53.5344	1.53534
D90 / D30	P07283	0.707484	0.707484	3.12063e-11	2.03031e-10	24	P07283	SEC53	Phosphomannomutase	PMM_YEAST	20	63.2954	1.63295
D60 / D14	Q06451	-1.28446	1.28446	3.11943e-11	2.03031e-10	24	Q06451	TPO3	Polyamine transporter 3	TPO3_YEAST	3	-58.9475	0.410525
D60 / D14	P42937	-0.722561	0.722561	3.13076e-11	2.03483e-10	22	P42937	YCH1	CDC25-like phosphatase YCH1	YCH1_YEAST	2	-39.3979	0.606021
D90 / D30	P53885	-1.15596	1.15596	3.13593e-11	2.03613e-10	24	P53885	MDG1	Signal transduction protein MDG1	MDG1_YEAST	11	-55.1234	0.448766
D60 / D30	P40012	-0.601229	0.601229	3.15087e-11	2.03963e-10	24	P40012	HEM14	Protoporphyrinogen oxidase	PPOX_YEAST	13	-34.0808	0.659192
D60 / D90	P40075	0.688386	0.688386	3.14822e-11	2.03963e-10	24	P40075	SCS2	Vesicle-associated membrane protein-associated protein SCS2	SCS2_YEAST	10	61.1479	1.61148
D60 / D14	Q08926	-1.06013	1.06013	3.19776e-11	2.06788e-10	24	Q08926	UIP4	ULP1-interacting protein 4	UIP4_YEAST	5	-52.041	0.47959
D90 / D14	Q12746	0.847918	0.847918	3.26283e-11	2.10571e-10	24	Q12746	PGA3	Plasma membrane-associated coenzyme Q6 reductase PGA3	PGA3_YEAST	7	79.9901	1.7999
D120 / D14	P32628	-0.983465	0.983465	3.29585e-11	2.12274e-10	24	P32628	RAD23	UV excision repair protein RAD23	RAD23_YEAST	9	-49.4237	0.505763
D60 / D120	Q00764	1.20843	1.20843	3.32774e-11	2.13898e-10	24	Q00764	TPS1	Alpha,alpha-trehalose-phosphate synthase [UDP-forming] 56 kDa subunit	TPS1_YEAST	12	131.086	2.31086
D90 / D30	Q12184	-0.939039	0.939039	3.37946e-11	2.16838e-10	24	Q12184	YAH1	Adrenodoxin homolog, mitochondrial	ADRX_YEAST	2	-47.842	0.52158
D90 / D14	Q06252	-1.21245	1.21245	3.41346e-11	2.18312e-10	24	Q06252	YLR179C	Uncharacterized protein YLR179C	YL179_YEAST	6	-56.8464	0.431536
D60 / D120	P02994	0.997365	0.997365	3.44281e-11	2.19969e-10	24	P02994	TEF1	Elongation factor 1-alpha	EF1A_YEAST	38	99.635	1.99635
D120 / D90	Q08742	-1.89724	1.89724	3.45277e-11	2.20165e-10	20	Q08742	RDL2	Thiosulfate sulfurtransferase RDL2, mitochondrial	RDL2_YEAST	3	-73.1543	0.268457
D90 / D30	P00359	1.42571	1.42571	3.53205e-11	2.24773e-10	24	P00359	TDH3	Glyceraldehyde-3-phosphate dehydrogenase 3	G3P3_YEAST	4	168.647	2.68647
D90 / D30	Q08959	0.606914	0.606914	3.56458e-11	2.26618e-10	24	Q08959	PGC1	Phosphatidylglycerol phospholipase C	PGC1_YEAST	9	52.2998	1.523
D60 / D14	P53173	1.65071	1.65071	3.64784e-11	2.31452e-10	22	P53173	ERV14	ER-derived vesicles protein ERV14	ERV14_YEAST	1	213.987	3.13987
D120 / D14	P53141	-1.31359	1.31359	3.69963e-11	2.34505e-10	24	P53141	MLC1	Myosin light chain 1	MLC1_YEAST	14	-59.7681	0.402319
D120 / D14	Q12349	-1.57624	1.57624	3.84684e-11	2.4329e-10	24	Q12349	ATP14	ATP synthase subunit H, mitochondrial	ATP14_YEAST	1	-66.4646	0.335354
D90 / D14	P10080	0.809131	0.809131	3.86062e-11	2.43745e-10	24	P10080	SBP1	Single-stranded nucleic acid-binding protein	SSBP1_YEAST	15	75.2156	1.75216
D60 / D14	P22217	-1.74429	1.74429	3.90403e-11	2.46243e-10	24	P22217	TRX1	Thioredoxin-1	TRX1_YEAST	4	-70.1519	0.298481
D120 / D30	P38911	0.903074	0.903074	3.92968e-11	2.47616e-10	24	P38911	FPR3	Peptidyl-prolyl cis-trans isomerase	FKBP3_YEAST	9	87.0046	1.87005
D120 / D30	P38616	0.725016	0.725016	3.98578e-11	2.50904e-10	24	P38616	YGP1	Protein YGP1	YGP1_YEAST	10	65.2919	1.65292
D60 / D30	P05318	-0.591734	0.591734	4.02932e-11	2.53396e-10	24	P05318	RPP1A	60S acidic ribosomal protein P1-alpha	RLA1_YEAST	1	-33.6455	0.663545
D60 / D120	P06169	0.588441	0.588441	4.03567e-11	2.53546e-10	24	P06169	PDC1	Pyruvate decarboxylase isozyme 1	PDC1_YEAST	29	50.3621	1.50362
D60 / D30	P11745	-0.652662	0.652662	4.14872e-11	2.5963e-10	24	P11745	RNA1	Ran GTPase-activating protein 1	RNA1_YEAST	11	-36.3894	0.636106
D90 / D14	P36110	1.64464	1.64464	4.14479e-11	2.5963e-10	24	P36110	PRY2	Protein PRY2	PRY2_YEAST	2	212.669	3.12669
D90 / D14	P43597	-0.931288	0.931288	4.16046e-11	2.6011e-10	24	P43597	YFR016C	Uncharacterized protein YFR016C	YFI6_YEAST	17	-47.561	0.52439
D60 / D30	P40452	0.711814	0.711814	4.20835e-11	2.62848e-10	24	P40452	COA1	Cytochrome c oxidase assembly factor 1	COA1_YEAST	2	63.7862	1.63786
D90 / D30	P33333	0.593343	0.593343	4.27319e-11	2.66637e-10	24	P33333	SLC1	1-acyl-sn-glycerol-3-phosphate acyltransferase	PLSC_YEAST	11	50.8738	1.50874
D90 / D30	P14540	0.597823	0.597823	4.34412e-11	2.70536e-10	24	P14540	FBA1	Fructose-bisphosphate aldolase	ALF_YEAST	25	51.3431	1.51343
D90 / D14	P05375	0.998531	0.998531	4.43441e-11	2.7589e-10	24	P05375	OPI3	Phosphatidyl-N-methylethanolamine N-methyltransferase	PLMT_YEAST	2	99.7965	1.99796
D60 / D90	P00729	-0.940596	0.940596	4.44445e-11	2.75978e-10	24	P00729	PRC1	Carboxypeptidase Y	CBPY_YEAST	7	-47.8982	0.521018
D120 / D30	Q12497	-4.28101	4.28101	4.44037e-11	2.75978e-10	22	Q12497	FMP16	Protein FMP16, mitochondrial	FMP16_YEAST	3	-94.8562	0.0514385
D60 / D30	P0CX45;P0CX46	1.01923	1.01923	4.46229e-11	2.76818e-10	24	P0CX45;P0CX46	RPL2A;RPL2B	60S ribosomal protein L2-A;60S ribosomal protein L2-B	RL2A_YEAST;RL2B_YEAST	13	102.684	2.02684
D60 / D30	Q12329	0.679914	0.679914	4.47373e-11	2.77259e-10	24	Q12329	HSP42	Heat shock protein 42	HSP42_YEAST	9	60.2045	1.60204
D60 / D90	P04911;P04912	-0.893709	0.893709	4.51324e-11	2.79437e-10	24	P04911;P04912	HTA1;HTA2	Histone H2A.1;Histone H2A.2	H2A1_YEAST;H2A2_YEAST	4	-46.1771	0.538229
D90 / D14	P39540	1.31001	1.31001	4.54141e-11	2.80909e-10	24	P39540	ELO1	Elongation of fatty acids protein 1	ELO1_YEAST	2	147.943	2.47943
D90 / D30	P02992	0.592351	0.592351	4.5491e-11	2.81113e-10	24	P02992	TUF1	Elongation factor Tu, mitochondrial	EFTU_YEAST	20	50.7701	1.5077
D60 / D120	P36047	0.595078	0.595078	4.59782e-11	2.83303e-10	24	P36047	SDS22	Protein phosphatase 1 regulatory subunit SDS22	SDS22_YEAST	16	51.0555	1.51055
D90 / D30	P27614	-1.03038	1.03038	4.62142e-11	2.84484e-10	24	P27614	CPS1	Carboxypeptidase S	CBPS_YEAST	6	-51.042	0.48958
D90 / D14	P00045	1.39409	1.39409	4.667e-11	2.86738e-10	24	P00045	CYC7	Cytochrome c isoform 2	CYC7_YEAST	8	162.823	2.62823
D60 / D120	P60010	1.2082	1.2082	4.82291e-11	2.95466e-10	24	P60010	ACT1	Actin	ACT_YEAST	24	131.049	2.31049
D60 / D14	P0CX08;P0CX09	-0.736971	0.736971	4.9707e-11	3.03649e-10	24	P0CX08;P0CX09	DSF1;MAN2	Mannitol dehydrogenase DSF1;Mannitol dehydrogenase 2	DSF1_YEAST;MAN2_YEAST	12	-40.0002	0.599998
D60 / D120	P52893	1.02975	1.02975	4.98623e-11	3.04307e-10	24	P52893	ALT1	Probable alanine aminotransferase, mitochondrial	ALAM_YEAST	6	104.167	2.04167
D90 / D30	P53278	-0.81669	0.81669	5.08534e-11	3.1006e-10	24	P53278	YGR130C	Uncharacterized protein YGR130C	YG3A_YEAST	19	-43.2257	0.567743
D60 / D30	P20433	-1.02461	1.02461	5.10735e-11	3.11106e-10	24	P20433	RPB4	DNA-directed RNA polymerase II subunit RPB4	RPB4_YEAST	4	-50.8459	0.491541
D60 / D30	P36059	0.747256	0.747256	5.23199e-11	3.1749e-10	24	P36059	NNR2	ATP-dependent (S)-NAD(P)H-hydrate dehydratase	NNRD_YEAST	18	67.8597	1.6786
D60 / D90	Q12462	-0.761524	0.761524	5.28342e-11	3.20307e-10	24	Q12462	PEX11	Peroxisomal membrane protein PMP27	PEX11_YEAST	7	-41.0127	0.589873
D120 / D30	P32775	-0.58795	0.58795	5.33494e-11	3.22527e-10	24	P32775	GLC3	1,4-alpha-glucan-branching enzyme	GLGB_YEAST	35	-33.4712	0.665288
D90 / D14	P41543	1.12926	1.12926	5.33726e-11	3.22527e-10	24	P41543	OST1	Dolichyl-diphosphooligosaccharide--protein glycosyltransferase subunit 1	OST1_YEAST	5	118.746	2.18746
D60 / D30	P38286	1.57456	1.57456	5.34018e-11	3.22527e-10	20	P38286	IFA38	Very-long-chain 3-oxoacyl-CoA reductase	MKAR_YEAST	3	197.844	2.97844
D120 / D14	Q12452	0.844983	0.844983	5.3818e-11	3.24734e-10	24	Q12452	ERG27	3-keto-steroid reductase ERG27	ERG27_YEAST	14	79.6243	1.79624
D90 / D30	P17157	0.749659	0.749659	5.42576e-11	3.26771e-10	24	P17157	PHO85	Cyclin-dependent protein kinase PHO85	PHO85_YEAST	9	68.1396	1.6814
D60 / D30	Q12074	0.871874	0.871874	5.46183e-11	3.28634e-10	24	Q12074	SPE3	Spermidine synthase SPE3	SPEE_YEAST	7	83.0039	1.83004
D120 / D90	P11633	-0.95388	0.95388	5.53387e-11	3.32102e-10	22	P11633	NHP6B	Non-histone chromosomal protein 6B	NHP6B_YEAST	4	-48.3758	0.516242
D60 / D120	P12962	3.51821	3.51821	5.53503e-11	3.32102e-10	20	P12962	CAF20	Cap-associated protein CAF20	CAF20_YEAST	1	1045.74	11.4574
D120 / D90	P10080	-0.918395	0.918395	5.67043e-11	3.38955e-10	24	P10080	SBP1	Single-stranded nucleic acid-binding protein	SSBP1_YEAST	15	-47.0903	0.529097
D60 / D120	P22943	1.09004	1.09004	5.79314e-11	3.45645e-10	24	P22943	HSP12	12 kDa heat shock protein	HSP12_YEAST	10	112.88	2.1288
D60 / D120	P32915	-1.55723	1.55723	6.12137e-11	3.63872e-10	24	P32915	SEC61	Protein transport protein SEC61	SC61A_YEAST	6	-66.0198	0.339802
D90 / D14	P00924	0.952728	0.952728	6.15209e-11	3.65359e-10	24	P00924	ENO1	Enolase 1	ENO1_YEAST	43	93.5529	1.93553
D120 / D14	P32521	-1.04101	1.04101	6.20665e-11	3.68257e-10	24	P32521	PAN1	Actin cytoskeleton-regulatory complex protein PAN1	PAN1_YEAST	20	-51.4012	0.485988
D120 / D30	Q12499	0.818914	0.818914	6.49304e-11	3.84893e-10	24	Q12499	NOP58	Nucleolar protein 58	NOP58_YEAST	20	76.4078	1.76408
D120 / D30	P22943	-0.904669	0.904669	6.85862e-11	4.05064e-10	24	P22943	HSP12	12 kDa heat shock protein	HSP12_YEAST	10	-46.5845	0.534155
D90 / D14	P47143	-0.819311	0.819311	6.87408e-11	4.05602e-10	24	P47143	ADO1	Adenosine kinase	ADK_YEAST	13	-43.3287	0.566713
D60 / D14	P0CX45;P0CX46	1.21815	1.21815	6.97766e-11	4.11335e-10	24	P0CX45;P0CX46	RPL2A;RPL2B	60S ribosomal protein L2-A;60S ribosomal protein L2-B	RL2A_YEAST;RL2B_YEAST	13	132.649	2.32649
D120 / D30	P09440	1.02075	1.02075	7.03025e-11	4.13673e-10	24	P09440	MIS1	C-1-tetrahydrofolate synthase, mitochondrial	C1TM_YEAST	16	102.897	2.02897
D90 / D30	P53549	0.757457	0.757457	7.09451e-11	4.16689e-10	24	P53549	RPT4	26S proteasome subunit RPT4	PRS10_YEAST	17	69.0508	1.69051
D60 / D14	P27614	-1.25185	1.25185	7.13056e-11	4.18422e-10	24	P27614	CPS1	Carboxypeptidase S	CBPS_YEAST	6	-58.0089	0.419911
D60 / D30	P00950	1.16701	1.16701	7.20031e-11	4.22128e-10	24	P00950	GPM1	Phosphoglycerate mutase 1	PMG1_YEAST	27	124.546	2.24546
D120 / D90	P21147	-1.05517	1.05517	7.93501e-11	4.61398e-10	24	P21147	OLE1	Acyl-CoA desaturase 1	ACO1_YEAST	28	-51.8758	0.481242
D90 / D14	P43598	-1.47202	1.47202	8.00474e-11	4.6503e-10	24	P43598	IGD1	Inhibitor of glycogen debranching 1	IGD1_YEAST	5	-63.9524	0.360476
D90 / D30	P06168	1.33044	1.33044	8.06924e-11	4.67347e-10	24	P06168	ILV5	Ketol-acid reductoisomerase, mitochondrial	ILV5_YEAST	27	151.48	2.5148
D90 / D14	P35176	3.29556	3.29556	8.05629e-11	4.67347e-10	17	P35176	CPR5	Peptidyl-prolyl cis-trans isomerase D	CYPD_YEAST	5	881.888	9.81888
D60 / D120	P53337	-1.27404	1.27404	8.06313e-11	4.67347e-10	24	P53337	ERV29	ER-derived vesicles protein ERV29	ERV29_YEAST	3	-58.6499	0.413501
D60 / D30	P38697	0.908987	0.908987	8.18253e-11	4.72558e-10	24	P38697	IMD2	Inosine-5'-monophosphate dehydrogenase 2	IMDH2_YEAST	7	87.7726	1.87773
D90 / D14	P11076	0.78652	0.78652	8.22177e-11	4.74196e-10	24	P11076	ARF1	ADP-ribosylation factor 1	ARF1_YEAST	6	72.4909	1.72491
D120 / D30	P47068	-0.628345	0.628345	8.27503e-11	4.76409e-10	24	P47068	BBC1	Myosin tail region-interacting protein MTI1	BBC1_YEAST	37	-35.3082	0.646918
D90 / D30	P32352	1.92214	1.92214	8.37561e-11	4.81767e-10	24	P32352	ERG2	C-8 sterol isomerase ERG2	ERG2_YEAST	4	278.986	3.78986
D60 / D120	P10080	0.798824	0.798824	8.49472e-11	4.87742e-10	24	P10080	SBP1	Single-stranded nucleic acid-binding protein	SSBP1_YEAST	15	73.9682	1.73968
D120 / D30	P52893	-1.10909	1.10909	8.54314e-11	4.90082e-10	24	P52893	ALT1	Probable alanine aminotransferase, mitochondrial	ALAM_YEAST	6	-53.6415	0.463585
D120 / D14	P0CX29;P0CX30	-1.55545	1.55545	8.64196e-11	4.94864e-10	24	P0CX29;P0CX30	RPS23A;RPS23B	40S ribosomal protein S23-A;40S ribosomal protein S23-B	RS23A_YEAST;RS23B_YEAST	6	-65.9778	0.340222
D120 / D90	P36060	-0.9365	0.9365	8.81135e-11	5.03663e-10	24	P36060	MCR1	NADH-cytochrome b5 reductase 2	MCR1_YEAST	18	-47.7501	0.522499
D90 / D14	P40472	0.615161	0.615161	8.86679e-11	5.05929e-10	24	P40472	SIM1	Probable secreted beta-glucosidase SIM1	SIM1_YEAST	4	53.1729	1.53173
D60 / D120	P09950	-0.633071	0.633071	8.89141e-11	5.06882e-10	24	P09950	HEM1	5-aminolevulinate synthase, mitochondrial	HEM1_YEAST	17	-35.5198	0.644802
D60 / D14	P00950	1.36816	1.36816	9.15588e-11	5.2023e-10	24	P00950	GPM1	Phosphoglycerate mutase 1	PMG1_YEAST	27	158.142	2.58142
D90 / D14	P53278	-0.818943	0.818943	9.15807e-11	5.2023e-10	24	P53278	YGR130C	Uncharacterized protein YGR130C	YG3A_YEAST	19	-43.3143	0.566857
D60 / D120	P38616	-0.754488	0.754488	9.22365e-11	5.23491e-10	24	P38616	YGP1	Protein YGP1	YGP1_YEAST	10	-40.7243	0.592757
D90 / D30	P41543	1.08017	1.08017	9.25434e-11	5.24768e-10	24	P41543	OST1	Dolichyl-diphosphooligosaccharide--protein glycosyltransferase subunit 1	OST1_YEAST	5	111.429	2.11429
D60 / D120	P38328	-1.05525	1.05525	9.3835e-11	5.31621e-10	24	P38328	ARC40	Actin-related protein 2/3 complex subunit 1	ARPC1_YEAST	9	-51.8786	0.481214
D90 / D30	P20486	0.847307	0.847307	9.39441e-11	5.31768e-10	24	P20486	CKS1	Cyclin-dependent kinases regulatory subunit	CKS1_YEAST	6	79.914	1.79914
D120 / D90	P19358	-1.26861	1.26861	9.73658e-11	5.48711e-10	24	P19358	SAM2	S-adenosylmethionine synthase 2	METK2_YEAST	16	-58.494	0.41506
D60 / D30	P25567	-0.920322	0.920322	9.79444e-11	5.51486e-10	24	P25567	SRO9	RNA-binding protein SRO9	SRO9_YEAST	9	-47.1609	0.528391
D120 / D90	P41920	-0.730255	0.730255	9.89104e-11	5.5546e-10	24	P41920	YRB1	Ran-specific GTPase-activating protein 1	YRB1_YEAST	11	-39.7203	0.602797
D60 / D90	P32598	-1.00692	1.00692	9.90402e-11	5.55702e-10	24	P32598	GLC7	Serine/threonine-protein phosphatase PP1-2	PP12_YEAST	9	-50.2393	0.497607
D90 / D30	P32608	0.656076	0.656076	1.00341e-10	5.62506e-10	24	P32608	RTG2	Retrograde regulation protein 2	RTG2_YEAST	17	57.5791	1.57579
D120 / D14	O14467	-1.03737	1.03737	1.00441e-10	5.62574e-10	24	O14467	MBF1	Multiprotein-bridging factor 1	MBF1_YEAST	12	-51.2784	0.487216
D120 / D14	P53733	-1.58755	1.58755	1.03643e-10	5.77979e-10	22	P53733	RSM19	37S ribosomal protein S19, mitochondrial	RT19_YEAST	5	-66.7265	0.332735
D60 / D120	P00925	1.1619	1.1619	1.05083e-10	5.84484e-10	24	P00925	ENO2	Enolase 2	ENO2_YEAST	23	123.753	2.23753
D120 / D90	P50861	-1.5722	1.5722	1.05295e-10	5.85154e-10	24	P50861	RIB4	6,7-dimethyl-8-ribityllumazine synthase	RIB4_YEAST	4	-66.3705	0.336295
D90 / D14	P32911	0.946225	0.946225	1.06857e-10	5.92806e-10	24	P32911	SUI1	Eukaryotic translation initiation factor eIF-1	SUI1_YEAST	7	92.6824	1.92682
D90 / D14	Q06405	-0.833382	0.833382	1.07223e-10	5.94319e-10	24	Q06405	ATP17	ATP synthase subunit f, mitochondrial	ATPK_YEAST	2	-43.8788	0.561212
D60 / D120	P53289	2.17883	2.17883	1.08434e-10	6.00513e-10	16	P53289	RTS3	Protein phosphatase type 2A regulatory subunit RTS3	RTS3_YEAST	3	352.787	4.52787
D90 / D14	P22146	0.921364	0.921364	1.09808e-10	6.07595e-10	24	P22146	GAS1	1,3-beta-glucanosyltransferase GAS1	GAS1_YEAST	7	89.3905	1.8939
D60 / D30	P33331	-0.778562	0.778562	1.14255e-10	6.26789e-10	24	P33331	NTF2	Nuclear transport factor 2	NTF2_YEAST	3	-41.7053	0.582947
D120 / D90	P06168	-1.04707	1.04707	1.17188e-10	6.4178e-10	24	P06168	ILV5	Ketol-acid reductoisomerase, mitochondrial	ILV5_YEAST	27	-51.6051	0.483949
D90 / D30	P05744	0.704568	0.704568	1.19303e-10	6.51689e-10	24	P05744	RPL33A	60S ribosomal protein L33-A	RL33A_YEAST	7	62.9657	1.62966
D90 / D14	P32608	0.619286	0.619286	1.20323e-10	6.56138e-10	24	P32608	RTG2	Retrograde regulation protein 2	RTG2_YEAST	17	53.6115	1.53612
D90 / D14	P41818	-1.15015	1.15015	1.21387e-10	6.61376e-10	24	P41818	GLC8	Protein GLC8	GLC8_YEAST	6	-54.942	0.45058
D120 / D30	P40525;P87262	-1.02056	1.02056	1.23009e-10	6.67373e-10	24	P40525;P87262	RPL34B;RPL34A	60S ribosomal protein L34-B;60S ribosomal protein L34-A	RL34B_YEAST;RL34A_YEAST	3	-50.7076	0.492924
D90 / D14	P01120	-0.676498	0.676498	1.23292e-10	6.68346e-10	24	P01120	RAS2	Ras-like protein 2	RAS2_YEAST	14	-37.4318	0.625682
D90 / D14	P30657	0.764939	0.764939	1.24179e-10	6.71965e-10	24	P30657	PRE4	Proteasome subunit beta type-7	PSB7_YEAST	6	69.9298	1.6993
D120 / D30	P40037	-1.10021	1.10021	1.2493e-10	6.74367e-10	24	P40037	HMF1	Protein HMF1	HMF1_YEAST	6	-53.355	0.46645
D90 / D14	P38116	1.1415	1.1415	1.26601e-10	6.81665e-10	24	P38116	ARL1	ADP-ribosylation factor-like protein 1	ARL1_YEAST	5	120.61	2.2061
D120 / D30	P18899	-1.19874	1.19874	1.28037e-10	6.88238e-10	24	P18899	DDR48	Stress protein DDR48	DDR48_YEAST	4	-56.4344	0.435656
D90 / D30	Q6Q547	-1.14676	1.14676	1.28336e-10	6.89269e-10	24	Q6Q547	NOP10	H/ACA ribonucleoprotein complex subunit NOP10	NOP10_YEAST	4	-54.8361	0.451639
D60 / D30	P27614	-0.969734	0.969734	1.28644e-10	6.90344e-10	24	P27614	CPS1	Carboxypeptidase S	CBPS_YEAST	6	-48.94	0.5106
D120 / D14	P48415	-0.818246	0.818246	1.30872e-10	7.01125e-10	24	P48415	SEC16	COPII coat assembly protein SEC16	SEC16_YEAST	20	-43.2869	0.567131
D60 / D14	P38332	0.928916	0.928916	1.31544e-10	7.04136e-10	24	P38332	RRT2	Diphthine methyltransferase	DPH7_YEAST	3	90.3845	1.90384
D120 / D14	P36059	0.786814	0.786814	1.31911e-10	7.05511e-10	24	P36059	NNR2	ATP-dependent (S)-NAD(P)H-hydrate dehydratase	NNRD_YEAST	18	72.526	1.72526
D60 / D14	P38011	0.707021	0.707021	1.3295e-10	7.10474e-10	24	P38011	ASC1	Guanine nucleotide-binding protein subunit beta-like protein	GBLP_YEAST	16	63.243	1.63243
D90 / D14	P34760	1.69391	1.69391	1.33568e-10	7.12416e-10	24	P34760	TSA1	Peroxiredoxin TSA1	TSA1_YEAST	12	223.532	3.23532
D60 / D30	P38626	0.602721	0.602721	1.33573e-10	7.12416e-10	24	P38626	CBR1	NADH-cytochrome b5 reductase 1	NCB5R_YEAST	15	51.8578	1.51858
D90 / D30	Q12329	0.641743	0.641743	1.33982e-10	7.13603e-10	24	Q12329	HSP42	Heat shock protein 42	HSP42_YEAST	9	56.0213	1.56021
D120 / D90	P28272	-1.01632	1.01632	1.34618e-10	7.16396e-10	18	P28272	URA1	Dihydroorotate dehydrogenase (fumarate)	PYRD_YEAST	3	-50.5624	0.494376
D120 / D90	P38636	-1.58984	1.58984	1.35314e-10	7.195e-10	16	P38636	ATX1	Metal homeostasis factor ATX1	ATX1_YEAST	2	-66.7793	0.332207
D90 / D14	Q02630	-1.27362	1.27362	1.44341e-10	7.63064e-10	24	Q02630	NUP116	Nucleoporin NUP116/NSP116	NU116_YEAST	5	-58.638	0.41362
D90 / D14	P53549	0.632081	0.632081	1.4475e-10	7.64598e-10	24	P53549	RPT4	26S proteasome subunit RPT4	PRS10_YEAST	17	54.9799	1.5498
D90 / D30	P00175	0.873084	0.873084	1.45224e-10	7.65855e-10	24	P00175	CYB2	L-lactate dehydrogenase (cytochrome)	CYB2_YEAST	12	83.1574	1.83157
D60 / D30	P33298	0.778138	0.778138	1.45228e-10	7.65855e-10	24	P33298	RPT3	26S proteasome regulatory subunit 6B homolog	PRS6B_YEAST	18	71.4917	1.71492
D60 / D90	O14467	0.71414	0.71414	1.45765e-10	7.68057e-10	24	O14467	MBF1	Multiprotein-bridging factor 1	MBF1_YEAST	12	64.0505	1.6405
D90 / D30	P40012	-0.656578	0.656578	1.49426e-10	7.85409e-10	24	P40012	HEM14	Protoporphyrinogen oxidase	PPOX_YEAST	13	-36.5619	0.634381
D120 / D90	P53141	-1.03092	1.03092	1.50504e-10	7.90423e-10	24	P53141	MLC1	Myosin light chain 1	MLC1_YEAST	14	-51.0601	0.489399
D60 / D14	P38912	-0.595849	0.595849	1.58589e-10	8.30839e-10	24	P38912	TIF11	Eukaryotic translation initiation factor 1A	IF1A_YEAST	7	-33.8345	0.661655
D60 / D90	P36017	-0.72389	0.72389	1.63095e-10	8.52355e-10	24	P36017	VPS21	Vacuolar protein sorting-associated protein 21	VPS21_YEAST	16	-39.4537	0.605463
D60 / D120	P40165	1.45249	1.45249	1.65043e-10	8.61129e-10	24	P40165	NNR1	NAD(P)H-hydrate epimerase	NNRE_YEAST	8	173.68	2.7368
D90 / D30	P09950	0.64239	0.64239	1.65265e-10	8.61587e-10	24	P09950	HEM1	5-aminolevulinate synthase, mitochondrial	HEM1_YEAST	17	56.0913	1.56091
D90 / D30	P38697	0.676153	0.676153	1.67752e-10	8.72417e-10	24	P38697	IMD2	Inosine-5'-monophosphate dehydrogenase 2	IMDH2_YEAST	7	59.7873	1.59787
D120 / D14	Q03180	-2.97446	2.97446	1.71594e-10	8.90952e-10	24	Q03180	PIR3	Cell wall mannoprotein PIR3	PIR3_YEAST	3	-87.2767	0.127233
D90 / D30	P38221	-0.699605	0.699605	1.72554e-10	8.95214e-10	24	P38221	CDS1	Phosphatidate cytidylyltransferase	CDS1_YEAST	6	-38.4259	0.615741
D120 / D90	P08536	-0.644735	0.644735	1.73941e-10	9.01675e-10	24	P08536	MET3	Sulfate adenylyltransferase	MET3_YEAST	12	-36.039	0.63961
D90 / D30	P40035	0.607557	0.607557	1.77371e-10	9.1797e-10	24	P40035	PIC2	Mitochondrial phosphate carrier protein 2	PIC2_YEAST	16	52.3677	1.52368
D90 / D30	P53066	-0.717237	0.717237	1.78165e-10	9.21334e-10	24	P53066	YGL242C	Ankyrin repeat-containing protein YGL242C	YGZ2_YEAST	7	-39.1739	0.608261
D90 / D30	P38286	2.65769	2.65769	1.79152e-10	9.24942e-10	20	P38286	IFA38	Very-long-chain 3-oxoacyl-CoA reductase	MKAR_YEAST	3	531.021	6.31021
D90 / D14	P47120	0.595101	0.595101	1.80667e-10	9.32016e-10	24	P47120	LIA1	Deoxyhypusine hydroxylase	DOHH_YEAST	16	51.0578	1.51058
D120 / D14	P40319	1.67614	1.67614	1.81403e-10	9.35059e-10	24	P40319	ELO3	Elongation of fatty acids protein 3	ELO3_YEAST	2	219.573	3.19573
D120 / D30	Q08742	-1.76163	1.76163	1.83013e-10	9.42597e-10	20	Q08742	RDL2	Thiosulfate sulfurtransferase RDL2, mitochondrial	RDL2_YEAST	3	-70.5085	0.294915
D120 / D30	P17695	-0.875576	0.875576	1.8735e-10	9.63385e-10	24	P17695	GRX2	Glutaredoxin-2	GLRX2_YEAST	7	-45.4964	0.545036
D120 / D30	Q03435	-1.50228	1.50228	1.88809e-10	9.69332e-10	22	Q03435	NHP10	Non-histone protein 10	NHP10_YEAST	3	-64.7005	0.352995
D60 / D14	P23776	2.63886	2.63886	1.89287e-10	9.70229e-10	24	P23776	EXG1	Glucan 1,3-beta-glucosidase I/II	EXG1_YEAST	17	522.84	6.2284
D90 / D30	P43597	-0.772817	0.772817	1.89229e-10	9.70229e-10	24	P43597	YFR016C	Uncharacterized protein YFR016C	YFI6_YEAST	17	-41.4726	0.585274
D90 / D14	P50094	-0.685385	0.685385	1.90261e-10	9.73664e-10	24	P50094	IMD4	Inosine-5'-monophosphate dehydrogenase 4	IMDH4_YEAST	13	-37.816	0.62184
D60 / D90	P51401	-0.599884	0.599884	1.95265e-10	9.97676e-10	24	P51401	RPL9B	60S ribosomal protein L9-B	RL9B_YEAST	3	-34.0193	0.659807
D120 / D30	P0CX49;P0CX50	-0.644857	0.644857	1.98155e-10	1.01083e-09	24	P0CX49;P0CX50	RPL18A;RPL18B	60S ribosomal protein L18-A;60S ribosomal protein L18-B	RL18A_YEAST;RL18B_YEAST	10	-36.0444	0.639556
D60 / D120	P48589	0.943023	0.943023	1.98516e-10	1.01146e-09	24	P48589	RPS12	40S ribosomal protein S12	RS12_YEAST	9	92.2552	1.92255
D60 / D30	Q02753	-0.617502	0.617502	2.06486e-10	1.04884e-09	24	Q02753	RPL21A	60S ribosomal protein L21-A	RL21A_YEAST	6	-34.8202	0.651798
D120 / D14	P09440	0.741921	0.741921	2.1695e-10	1.09709e-09	24	P09440	MIS1	C-1-tetrahydrofolate synthase, mitochondrial	C1TM_YEAST	16	67.2401	1.6724
D60 / D30	P38011	0.711398	0.711398	2.16935e-10	1.09709e-09	24	P38011	ASC1	Guanine nucleotide-binding protein subunit beta-like protein	GBLP_YEAST	16	63.739	1.63739
D120 / D14	P46992	0.634027	0.634027	2.16794e-10	1.09709e-09	24	P46992	YJL171C	Cell wall protein YJL171C	YJR1_YEAST	6	55.1891	1.55189
D60 / D14	P38689	-0.622041	0.622041	2.19416e-10	1.10781e-09	24	P38689	PRS3	Ribose-phosphate pyrophosphokinase 3	KPR3_YEAST	6	-35.0249	0.649751
D120 / D14	P40165	-1.26169	1.26169	2.22966e-10	1.12396e-09	24	P40165	NNR1	NAD(P)H-hydrate epimerase	NNRE_YEAST	8	-58.2945	0.417055
D60 / D30	P34167	0.683753	0.683753	2.2385e-10	1.12637e-09	24	P34167	TIF3	Eukaryotic translation initiation factor 4B	IF4B_YEAST	26	60.6313	1.60631
D60 / D90	P36110	-1.70996	1.70996	2.23746e-10	1.12637e-09	24	P36110	PRY2	Protein PRY2	PRY2_YEAST	2	-69.4331	0.305669
D60 / D30	Q08295	0.776499	0.776499	2.25289e-10	1.13122e-09	24	Q08295	IMA2	Oligo-1,6-glucosidase IMA2	IMA2_YEAST	19	71.2969	1.71297
D90 / D14	Q12117	0.786675	0.786675	2.25249e-10	1.13122e-09	24	Q12117	MRH1	Protein MRH1	MRH1_YEAST	7	72.5094	1.72509
D60 / D30	P29952	0.582146	0.582146	2.26127e-10	1.13453e-09	24	P29952	PMI40	Mannose-6-phosphate isomerase	MPI_YEAST	14	49.7075	1.49707
D120 / D14	P43616	-0.840033	0.840033	2.27662e-10	1.14134e-09	24	P43616	DUG1	Cys-Gly metallodipeptidase DUG1	DUG1_YEAST	20	-44.1369	0.558631
D60 / D14	P04173	0.720922	0.720922	2.38266e-10	1.19077e-09	24	P04173	LEU2	3-isopropylmalate dehydrogenase	LEU3_YEAST	25	64.8236	1.64824
D60 / D120	P39073	1.21198	1.21198	2.40421e-10	1.19967e-09	24	P39073	SSN3	Meiotic mRNA stability protein kinase SSN3	SSN3_YEAST	1	131.655	2.31655
D60 / D30	Q12184	-0.918282	0.918282	2.41402e-10	1.20363e-09	24	Q12184	YAH1	Adrenodoxin homolog, mitochondrial	ADRX_YEAST	2	-47.0861	0.529139
D90 / D14	Q06449	-0.82755	0.82755	2.42518e-10	1.20825e-09	24	Q06449	PIN3	[PSI+] inducibility protein 3	PIN3_YEAST	6	-43.6515	0.563485
D120 / D90	P06244	-0.777886	0.777886	2.46153e-10	1.22255e-09	24	P06244	TPK1	cAMP-dependent protein kinase type 1	KAPA_YEAST	10	-41.6779	0.583221
D90 / D30	P39704	1.09612	1.09612	2.47663e-10	1.2272e-09	24	P39704	ERP2	Protein ERP2	ERP2_YEAST	1	113.779	2.13779
D60 / D14	Q04120	0.722573	0.722573	2.47517e-10	1.2272e-09	24	Q04120	TSA2	Peroxiredoxin TSA2	TSA2_YEAST	10	65.0123	1.65012
D120 / D30	P0CX45;P0CX46	-1.27547	1.27547	2.49943e-10	1.23658e-09	24	P0CX45;P0CX46	RPL2A;RPL2B	60S ribosomal protein L2-A;60S ribosomal protein L2-B	RL2A_YEAST;RL2B_YEAST	13	-58.6908	0.413092
D60 / D30	Q03020	-1.15338	1.15338	2.50398e-10	1.23787e-09	18	Q03020	ISU1	Iron sulfur cluster assembly protein 1, mitochondrial	ISU1_YEAST	1	-55.0429	0.449571
D60 / D14	Q12025	-1.14782	1.14782	2.51354e-10	1.24153e-09	24	Q12025	EMC10	Endoplasmic reticulum membrane protein complex subunit 10	EMC10_YEAST	3	-54.8693	0.451307
D90 / D30	P14742	0.706095	0.706095	2.54195e-10	1.25374e-09	24	P14742	GFA1	Glutamine--fructose-6-phosphate aminotransferase [isomerizing]	GFA1_YEAST	23	63.1383	1.63138
D90 / D30	P32332	0.962096	0.962096	2.58477e-10	1.27192e-09	24	P32332	OAC1	Mitochondrial oxaloacetate transport protein	OAC1_YEAST	9	94.8138	1.94814
D120 / D30	P26321	-0.617566	0.617566	2.615e-10	1.28482e-09	24	P26321	RPL5	60S ribosomal protein L5	RL5_YEAST	10	-34.8231	0.651769
D60 / D30	P26786	0.642511	0.642511	2.61432e-10	1.28482e-09	24	P26786	RPS7A	40S ribosomal protein S7-A	RS7A_YEAST	6	56.1044	1.56104
D60 / D90	P18899	0.810551	0.810551	2.62358e-10	1.28805e-09	24	P18899	DDR48	Stress protein DDR48	DDR48_YEAST	4	75.3881	1.75388
D90 / D14	P40513	0.596191	0.596191	2.63771e-10	1.29399e-09	24	P40513	MAM33	Mitochondrial acidic protein MAM33	MAM33_YEAST	10	51.172	1.51172
D120 / D30	P34216	-0.743187	0.743187	2.65793e-10	1.30092e-09	24	P34216	EDE1	EH domain-containing and endocytosis protein 1	EDE1_YEAST	34	-40.2582	0.597418
D90 / D14	D6W196	-0.840438	0.840438	2.7109e-10	1.32381e-09	24	D6W196	SAL1	Truncated non-functional calcium-binding mitochondrial carrier SAL1-1	CMC1_YEAST	3	-44.1526	0.558474
D90 / D14	P36024	-1.04776	1.04776	2.73124e-10	1.33273e-09	24	P36024	SIS2	Phosphopantothenoylcysteine decarboxylase subunit SIS2	SIS2_YEAST	9	-51.6281	0.483719
D120 / D14	P02992	0.934024	0.934024	2.73837e-10	1.33519e-09	24	P02992	TUF1	Elongation factor Tu, mitochondrial	EFTU_YEAST	20	91.0598	1.9106
D120 / D90	Q03180	-2.01703	2.01703	2.76121e-10	1.34428e-09	24	Q03180	PIR3	Cell wall mannoprotein PIR3	PIR3_YEAST	3	-75.2935	0.247065
D90 / D14	P05744	0.62848	0.62848	2.78276e-10	1.35374e-09	24	P05744	RPL33A	60S ribosomal protein L33-A	RL33A_YEAST	7	54.5935	1.54593
D60 / D14	P04449	0.6295	0.6295	2.78724e-10	1.35489e-09	24	P04449	RPL24A	60S ribosomal protein L24-A	RL24A_YEAST	8	54.7028	1.54703
D60 / D120	P09938	0.775572	0.775572	2.84665e-10	1.38063e-09	24	P09938	RNR2	Ribonucleoside-diphosphate reductase small chain 1	RIR2_YEAST	20	71.1869	1.71187
D60 / D30	Q6Q547	-1.07814	1.07814	2.85263e-10	1.38248e-09	24	Q6Q547	NOP10	H/ACA ribonucleoprotein complex subunit NOP10	NOP10_YEAST	4	-52.636	0.47364
D60 / D90	Q3E754	-1.72906	1.72906	2.86671e-10	1.38825e-09	22	Q3E754	RPS21B	40S ribosomal protein S21-B	RS21B_YEAST	1	-69.8351	0.301649
D60 / D14	P17536	0.645807	0.645807	3.03909e-10	1.46288e-09	24	P17536	TPM1	Tropomyosin-1	TPM1_YEAST	30	56.4614	1.56461
D90 / D14	P40086	0.864399	0.864399	3.05988e-10	1.47177e-09	24	P40086	COX15	Cytochrome c oxidase assembly protein COX15	COX15_YEAST	12	82.0581	1.82058
D60 / D30	P39715	-1.41966	1.41966	3.10951e-10	1.49453e-09	24	P39715	ECM1	Shuttling pre-60S factor ECM1	ECM1_YEAST	3	-62.62	0.3738
D120 / D14	P38998	-0.657249	0.657249	3.1281e-10	1.50233e-09	24	P38998	LYS1	Saccharopine dehydrogenase [NAD(+), L-lysine-forming]	LYS1_YEAST	16	-36.5914	0.634086
D90 / D14	P32804	1.32208	1.32208	3.13314e-10	1.50362e-09	24	P32804	ZRT1	Zinc-regulated transporter 1	ZRT1_YEAST	1	150.026	2.50026
D60 / D90	P02309	-0.686246	0.686246	3.13642e-10	1.50407e-09	24	P02309	HHF1	Histone H4	H4_YEAST	11	-37.8531	0.621469
D60 / D120	P43616	0.706162	0.706162	3.14378e-10	1.50647e-09	24	P43616	DUG1	Cys-Gly metallodipeptidase DUG1	DUG1_YEAST	20	63.1458	1.63146
D90 / D14	P04173	1.00402	1.00402	3.19049e-10	1.52657e-09	24	P04173	LEU2	3-isopropylmalate dehydrogenase	LEU3_YEAST	25	100.559	2.00559
D60 / D120	Q04178	1.32857	1.32857	3.19608e-10	1.52811e-09	18	Q04178	HPT1	Hypoxanthine-guanine phosphoribosyltransferase	HPRT_YEAST	8	151.154	2.51154
D60 / D120	P42945	-0.645076	0.645076	3.21368e-10	1.53537e-09	24	P42945	UTP10	U3 small nucleolar RNA-associated protein 10	UTP10_YEAST	19	-36.0541	0.639459
D60 / D120	P05748	1.21051	1.21051	3.21911e-10	1.53682e-09	24	P05748	RPL15A	60S ribosomal protein L15-A	RL15A_YEAST	10	131.42	2.3142
D120 / D14	P38013	-1.21565	1.21565	3.25406e-10	1.55235e-09	24	P38013	AHP1	Peroxiredoxin AHP1	AHP1_YEAST	10	-56.9421	0.430579
D90 / D14	P53600	1.9693	1.9693	3.36343e-10	1.60094e-09	24	P53600	RET3	Coatomer subunit zeta	COPZ_YEAST	2	291.578	3.91578
D90 / D30	P40037	-1.11367	1.11367	3.37627e-10	1.60467e-09	24	P40037	HMF1	Protein HMF1	HMF1_YEAST	6	-53.7883	0.462117
D120 / D14	P47044	-0.752558	0.752558	3.39158e-10	1.61075e-09	24	P47044	YJL055W	LOG family protein YJL055W	YJF5_YEAST	8	-40.645	0.59355
D60 / D90	P01094	0.674831	0.674831	3.44652e-10	1.63442e-09	24	P01094	PAI3	Protease A inhibitor 3	IPA3_YEAST	4	59.641	1.59641
D90 / D30	Q04182	-1.04599	1.04599	3.48885e-10	1.65327e-09	24	Q04182	PDR15	ATP-dependent permease PDR15	PDR15_YEAST	7	-51.5687	0.484313
D120 / D30	P42945	0.718704	0.718704	3.58761e-10	1.6963e-09	24	P42945	UTP10	U3 small nucleolar RNA-associated protein 10	UTP10_YEAST	19	64.5703	1.6457
D60 / D120	P00942	1.09989	1.09989	3.61711e-10	1.70899e-09	24	P00942	TPI1	Triosephosphate isomerase	TPIS_YEAST	16	114.338	2.14338
D120 / D90	P07278	-0.581926	0.581926	3.62352e-10	1.71075e-09	24	P07278	BCY1	cAMP-dependent protein kinase regulatory subunit	KAPR_YEAST	23	-33.1929	0.668071
D120 / D30	O14467	-0.99292	0.99292	3.64118e-10	1.71656e-09	24	O14467	MBF1	Multiprotein-bridging factor 1	MBF1_YEAST	12	-49.754	0.50246
D120 / D14	P20485	0.707345	0.707345	3.69514e-10	1.73816e-09	24	P20485	CKI1	Choline kinase	KICH_YEAST	17	63.2797	1.6328
D90 / D14	Q12305	1.40636	1.40636	3.70597e-10	1.74197e-09	24	Q12305	RDL1	Thiosulfate:glutathione sulfurtransferase	RDL1_YEAST	6	165.067	2.65067
D60 / D30	Q12008	0.591492	0.591492	3.71366e-10	1.7443e-09	24	Q12008	GPM2	Phosphoglycerate mutase 2	PMG2_YEAST	15	50.6804	1.5068
D60 / D14	P48606	-0.911061	0.911061	3.74759e-10	1.75895e-09	24	P48606	RBL2	Tubulin-specific chaperone A	TBCA_YEAST	5	-46.8206	0.531794
D60 / D30	Q03180	-0.608235	0.608235	3.77766e-10	1.77176e-09	24	Q03180	PIR3	Cell wall mannoprotein PIR3	PIR3_YEAST	3	-34.4001	0.655999
D60 / D30	P16965	-0.962205	0.962205	3.78967e-10	1.7748e-09	24	P16965	STF2	ATPase-stabilizing factor 15 kDa protein	STF2_YEAST	1	-48.6728	0.513272
D90 / D30	P34760	1.56427	1.56427	3.78867e-10	1.7748e-09	24	P34760	TSA1	Peroxiredoxin TSA1	TSA1_YEAST	12	195.729	2.95729
D60 / D14	P38286	1.22905	1.22905	3.85206e-10	1.80007e-09	18	P38286	IFA38	Very-long-chain 3-oxoacyl-CoA reductase	MKAR_YEAST	3	134.412	2.34412
D60 / D14	Q06252	-1.01518	1.01518	3.85608e-10	1.80063e-09	24	Q06252	YLR179C	Uncharacterized protein YLR179C	YL179_YEAST	6	-50.5235	0.494765
D60 / D14	Q12287	-4.26941	4.26941	3.91316e-10	1.82462e-09	24	Q12287	COX17	Cytochrome c oxidase copper chaperone	COX17_YEAST	3	-94.8146	0.0518537
D120 / D90	P53289	-2.13994	2.13994	3.92805e-10	1.83023e-09	16	P53289	RTS3	Protein phosphatase type 2A regulatory subunit RTS3	RTS3_YEAST	3	-77.311	0.22689
D60 / D30	P23776	2.44667	2.44667	3.97071e-10	1.84742e-09	24	P23776	EXG1	Glucan 1,3-beta-glucosidase I/II	EXG1_YEAST	17	445.156	5.45156
D60 / D14	P34167	0.664988	0.664988	4.00704e-10	1.86297e-09	24	P34167	TIF3	Eukaryotic translation initiation factor 4B	IF4B_YEAST	26	58.5555	1.58556
D90 / D30	P22146	1.05047	1.05047	4.07566e-10	1.8935e-09	24	P22146	GAS1	1,3-beta-glucanosyltransferase GAS1	GAS1_YEAST	7	107.121	2.07121
D120 / D14	P38841	-0.663327	0.663327	4.10461e-10	1.90556e-09	24	P38841	YHR138C	Uncharacterized protein YHR138C	YHT8_YEAST	5	-36.858	0.63142
D120 / D30	P07262	1.0162	1.0162	4.25389e-10	1.97058e-09	24	P07262	GDH1	NADP-specific glutamate dehydrogenase 1	DHE4_YEAST	28	102.259	2.02259
D120 / D90	Q00764	-1.20294	1.20294	4.29114e-10	1.9864e-09	24	Q00764	TPS1	Alpha,alpha-trehalose-phosphate synthase [UDP-forming] 56 kDa subunit	TPS1_YEAST	12	-56.5611	0.434389
D120 / D30	P40319	1.48472	1.48472	4.32046e-10	1.99852e-09	24	P40319	ELO3	Elongation of fatty acids protein 3	ELO3_YEAST	2	179.863	2.79863
D90 / D30	P41911	0.685625	0.685625	4.32369e-10	1.99858e-09	24	P41911	GPD2	Glycerol-3-phosphate dehydrogenase [NAD(+)] 2, mitochondrial	GPD2_YEAST	13	60.8399	1.6084
D90 / D30	P39540	1.1244	1.1244	4.3418e-10	2.00405e-09	24	P39540	ELO1	Elongation of fatty acids protein 1	ELO1_YEAST	2	118.011	2.18011
D60 / D30	P38986	-0.973892	0.973892	4.37872e-10	2.01673e-09	24	P38986	ASP1	L-asparaginase 1	ASPG1_YEAST	4	-49.0869	0.509131
D60 / D30	P38332	1.37413	1.37413	4.41417e-10	2.0316e-09	22	P38332	RRT2	Diphthine methyltransferase	DPH7_YEAST	3	159.212	2.59212
D60 / D120	P16467	0.747406	0.747406	4.51187e-10	2.07358e-09	24	P16467	PDC5	Pyruvate decarboxylase isozyme 2	PDC5_YEAST	26	67.8772	1.67877
D120 / D14	P26321	-0.677306	0.677306	4.52761e-10	2.07932e-09	24	P26321	RPL5	60S ribosomal protein L5	RL5_YEAST	10	-37.4668	0.625332
D90 / D30	Q3E841	-0.868268	0.868268	4.60597e-10	2.11266e-09	24	Q3E841	YNR034W-A	Uncharacterized protein YNR034W-A	YN034_YEAST	15	-45.2196	0.547804
D60 / D120	P06244	0.846537	0.846537	4.61566e-10	2.11521e-09	24	P06244	TPK1	cAMP-dependent protein kinase type 1	KAPA_YEAST	10	79.818	1.79818
D60 / D30	P39073	1.33209	1.33209	4.68757e-10	2.14356e-09	24	P39073	SSN3	Meiotic mRNA stability protein kinase SSN3	SSN3_YEAST	1	151.767	2.51767
D120 / D14	P0CX25;P0CX26	-1.22252	1.22252	4.75394e-10	2.16926e-09	24	P0CX25;P0CX26	RPL43A;RPL43B	60S ribosomal protein L43-A;60S ribosomal protein L43-B	RL43A_YEAST;RL43B_YEAST	7	-57.1466	0.428534
D60 / D14	P25043	-0.612508	0.612508	4.78508e-10	2.18192e-09	24	P25043	PUP1	Proteasome subunit beta type-2	PSB2_YEAST	8	-34.5941	0.654059
D90 / D30	P38172	0.950518	0.950518	4.84454e-10	2.20746e-09	24	P38172	MRX3	MIOREX complex component 3	MRX3_YEAST	2	93.2566	1.93257
D90 / D30	P40165	0.814948	0.814948	4.85685e-10	2.21149e-09	24	P40165	NNR1	NAD(P)H-hydrate epimerase	NNRE_YEAST	8	75.9235	1.75923
D90 / D14	P06168	1.16433	1.16433	4.88476e-10	2.22262e-09	24	P06168	ILV5	Ketol-acid reductoisomerase, mitochondrial	ILV5_YEAST	27	124.13	2.2413
D60 / D120	P08536	0.700454	0.700454	4.89109e-10	2.22392e-09	24	P08536	MET3	Sulfate adenylyltransferase	MET3_YEAST	12	62.5016	1.62502
D90 / D30	P40032	0.62642	0.62642	4.94437e-10	2.24655e-09	24	P40032	TPA1	Prolyl 3,4-dihydroxylase TPA1	TPA1_YEAST	14	54.3729	1.54373
D90 / D14	P32352	1.65818	1.65818	4.96919e-10	2.25622e-09	24	P32352	ERG2	C-8 sterol isomerase ERG2	ERG2_YEAST	4	215.618	3.15618
D60 / D14	P16965	-0.926275	0.926275	5.02498e-10	2.27994e-09	24	P16965	STF2	ATPase-stabilizing factor 15 kDa protein	STF2_YEAST	1	-47.3785	0.526215
D90 / D14	P21306	-1.25427	1.25427	5.06804e-10	2.29622e-09	24	P21306	ATP15	ATP synthase subunit epsilon, mitochondrial	ATP5E_YEAST	2	-58.0794	0.419206
D60 / D30	P40037	-1.24439	1.24439	5.07538e-10	2.2963e-09	24	P40037	HMF1	Protein HMF1	HMF1_YEAST	6	-57.7915	0.422085
D60 / D30	P53192	-0.785246	0.785246	5.07467e-10	2.2963e-09	24	P53192	GET1	Golgi to ER traffic protein 1	GET1_YEAST	4	-41.9747	0.580253
D60 / D120	P36060	0.803793	0.803793	5.13286e-10	2.31858e-09	24	P36060	MCR1	NADH-cytochrome b5 reductase 2	MCR1_YEAST	18	74.5685	1.74569
D90 / D30	P53600	1.89906	1.89906	5.1355e-10	2.31858e-09	24	P53600	RET3	Coatomer subunit zeta	COPZ_YEAST	2	272.971	3.72971
D120 / D30	P38636	-2.0219	2.0219	5.2607e-10	2.37009e-09	16	P38636	ATX1	Metal homeostasis factor ATX1	ATX1_YEAST	2	-75.3767	0.246233
D90 / D30	P52490	0.818661	0.818661	5.29138e-10	2.38152e-09	24	P52490	UBC13	Ubiquitin-conjugating enzyme E2 13	UBC13_YEAST	4	76.3768	1.76377
D90 / D14	O13525	0.772188	0.772188	5.34828e-10	2.40279e-09	24	O13525	COQ4	Ubiquinone biosynthesis protein COQ4, mitochondrial	COQ4_YEAST	12	70.7858	1.70786
D60 / D14	P26786	0.596897	0.596897	5.50372e-10	2.46915e-09	24	P26786	RPS7A	40S ribosomal protein S7-A	RS7A_YEAST	6	51.246	1.51246
D90 / D30	P29704	1.06503	1.06503	5.59376e-10	2.50779e-09	24	P29704	ERG9	Squalene synthase ERG9	ERG9_YEAST	17	109.221	2.09221
D90 / D30	D6W196	-0.596747	0.596747	5.63936e-10	2.52646e-09	24	D6W196	SAL1	Truncated non-functional calcium-binding mitochondrial carrier SAL1-1	CMC1_YEAST	3	-33.8757	0.661243
D90 / D30	P32905	0.942095	0.942095	5.66118e-10	2.53446e-09	24	P32905	RPS0A	40S ribosomal protein S0-A	RSSA1_YEAST	9	92.1317	1.92132
D120 / D14	P41277	-2.00055	2.00055	5.67754e-10	2.54002e-09	18	P41277	GPP1	Glycerol-1-phosphate phosphohydrolase 1	GPP1_YEAST	4	-75.0095	0.249905
D90 / D14	Q12287	-3.98465	3.98465	5.7356e-10	2.56241e-09	24	Q12287	COX17	Cytochrome c oxidase copper chaperone	COX17_YEAST	3	-93.6831	0.0631685
D120 / D14	P09950	0.824792	0.824792	5.85916e-10	2.61396e-09	24	P09950	HEM1	5-aminolevulinate synthase, mitochondrial	HEM1_YEAST	17	77.128	1.77128
D90 / D14	P34216	-0.734962	0.734962	5.88165e-10	2.62217e-09	24	P34216	EDE1	EH domain-containing and endocytosis protein 1	EDE1_YEAST	34	-39.9166	0.600834
D60 / D120	P25567	-1.60633	1.60633	5.9058e-10	2.62927e-09	24	P25567	SRO9	RNA-binding protein SRO9	SRO9_YEAST	9	-67.1568	0.328432
D60 / D90	P0CX49;P0CX50	-0.72881	0.72881	5.91246e-10	2.63041e-09	24	P0CX49;P0CX50	RPL18A;RPL18B	60S ribosomal protein L18-A;60S ribosomal protein L18-B	RL18A_YEAST;RL18B_YEAST	10	-39.6599	0.603401
D120 / D14	P36143	-1.15057	1.15057	5.94556e-10	2.64146e-09	22	P36143	GLG1	Glycogenin-1	GLG1_YEAST	7	-54.9552	0.450448
D120 / D14	P18899	-1.1325	1.1325	6.08535e-10	2.6942e-09	24	P18899	DDR48	Stress protein DDR48	DDR48_YEAST	4	-54.3876	0.456124
D120 / D30	P36110	2.11578	2.11578	6.08952e-10	2.6942e-09	24	P36110	PRY2	Protein PRY2	PRY2_YEAST	2	333.425	4.33425
D60 / D14	Q06819	-1.79192	1.79192	6.10908e-10	2.70099e-09	24	Q06819	DIB1	Spliceosomal protein DIB1	DIB1_YEAST	1	-71.1212	0.288788
D90 / D14	P01094	-1.88762	1.88762	6.26186e-10	2.76281e-09	24	P01094	PAI3	Protease A inhibitor 3	IPA3_YEAST	4	-72.9747	0.270253
D90 / D14	P41057	-0.899371	0.899371	6.30908e-10	2.77982e-09	24	P41057	RPS29A	40S ribosomal protein S29-A	RS29A_YEAST	4	-46.3879	0.536121
D90 / D14	P14907	-0.869556	0.869556	6.331e-10	2.78373e-09	24	P14907	NSP1	Nucleoporin NSP1	NSP1_YEAST	12	-45.2685	0.547315
D90 / D14	P53871	-1.6929	1.6929	6.33075e-10	2.78373e-09	20	P53871	DUG3	Probable glutamine amidotransferase DUG3	DUG3_YEAST	1	-69.0694	0.309306
D120 / D90	P25451	-0.68412	0.68412	6.38009e-10	2.80146e-09	24	P25451	PUP3	Proteasome subunit beta type-3	PSB3_YEAST	7	-37.7615	0.622385
D60 / D120	P38314	-0.878011	0.878011	6.48193e-10	2.84423e-09	24	P38314	SDS24	Protein SDS24	SDS24_YEAST	10	-45.5883	0.544117
D90 / D14	P04840	0.606838	0.606838	6.49756e-10	2.84913e-09	24	P04840	POR1	Mitochondrial outer membrane protein porin 1	VDAC1_YEAST	18	52.2917	1.52292
D90 / D30	P30624	0.611321	0.611321	6.62294e-10	2.90014e-09	24	P30624	FAA1	Long-chain-fatty-acid--CoA ligase 1	LCF1_YEAST	18	52.7657	1.52766
D120 / D14	P53912	-0.615985	0.615985	6.63503e-10	2.90345e-09	24	P53912	YNL134C	Uncharacterized protein YNL134C	YNN4_YEAST	13	-34.7516	0.652484
D60 / D30	P04173	0.79166	0.79166	6.73013e-10	2.94305e-09	24	P04173	LEU2	3-isopropylmalate dehydrogenase	LEU3_YEAST	25	73.1065	1.73106
D60 / D30	P08067	-0.926337	0.926337	6.73529e-10	2.9433e-09	24	P08067	RIP1	Cytochrome b-c1 complex subunit Rieske, mitochondrial	UCRI_YEAST	6	-47.3807	0.526193
D120 / D90	P53292	1.18862	1.18862	6.77199e-10	2.95732e-09	24	P53292	MRPS35	37S ribosomal protein S35, mitochondrial	RT35_YEAST	7	127.935	2.27935
D90 / D14	P16965	-2.53997	2.53997	7.06461e-10	3.0788e-09	18	P16965	STF2	ATPase-stabilizing factor 15 kDa protein	STF2_YEAST	1	-82.8054	0.171946
D90 / D30	P35176	3.5381	3.5381	7.19002e-10	3.1292e-09	24	P35176	CPR5	Peptidyl-prolyl cis-trans isomerase D	CYPD_YEAST	5	1061.65	11.6165
D60 / D14	P38079	2.62825	2.62825	7.27018e-10	3.15979e-09	18	P38079	YRO2	Protein YRO2	YRO2_YEAST	2	518.276	6.18276
D60 / D120	Q06689	1.18297	1.18297	7.34872e-10	3.18959e-09	24	Q06689	YLR413W	Cell membrane protein YLR413W	YL413_YEAST	7	127.043	2.27043
D60 / D30	P0CT04	0.866104	0.866104	7.40155e-10	3.21035e-09	24	P0CT04	PBI2	Protease B inhibitor 2	IPB2_YEAST	11	82.2734	1.82273
D120 / D14	P0CX45;P0CX46	-1.07655	1.07655	7.42197e-10	3.21702e-09	24	P0CX45;P0CX46	RPL2A;RPL2B	60S ribosomal protein L2-A;60S ribosomal protein L2-B	RL2A_YEAST;RL2B_YEAST	13	-52.5838	0.474162
D60 / D14	P11353	0.670569	0.670569	7.58722e-10	3.28199e-09	24	P11353	HEM13	Oxygen-dependent coproporphyrinogen-III oxidase	HEM6_YEAST	17	59.1701	1.5917
D90 / D30	Q12497	-2.36284	2.36284	7.62564e-10	3.29638e-09	24	Q12497	FMP16	Protein FMP16, mitochondrial	FMP16_YEAST	3	-80.5592	0.194408
D90 / D30	P0CX29;P0CX30	0.729134	0.729134	7.64185e-10	3.30116e-09	24	P0CX29;P0CX30	RPS23A;RPS23B	40S ribosomal protein S23-A;40S ribosomal protein S23-B	RS23A_YEAST;RS23B_YEAST	6	65.7643	1.65764
D60 / D90	P38636	0.943495	0.943495	7.8488e-10	3.38143e-09	24	P38636	ATX1	Metal homeostasis factor ATX1	ATX1_YEAST	2	92.3182	1.92318
D60 / D120	P32353	-0.966639	0.966639	7.95407e-10	3.42448e-09	24	P32353	ERG3	Delta(7)-sterol 5(6)-desaturase ERG3	ERG3_YEAST	12	-48.8303	0.511697
D90 / D30	P53250	0.845413	0.845413	7.96914e-10	3.42866e-09	24	P53250	TWF1	Twinfilin-1	TWF1_YEAST	10	79.6779	1.79678
D60 / D90	P27810	-0.580432	0.580432	8.10977e-10	3.48306e-09	24	P27810	KTR1	Alpha-1,2 mannosyltransferase KTR1	KTR1_YEAST	11	-33.1237	0.668763
D90 / D30	O13563	-0.610749	0.610749	8.21282e-10	3.52403e-09	24	O13563	RPN13	26S proteasome regulatory subunit RPN13	RPN13_YEAST	4	-34.5143	0.654857
D60 / D14	P40030	0.735877	0.735877	8.21845e-10	3.52408e-09	24	P40030	ERG28	Ergosterol biosynthetic protein 28	ERG28_YEAST	4	66.5409	1.66541
D120 / D30	P41338	-0.709018	0.709018	8.23843e-10	3.52829e-09	24	P41338	ERG10	Acetyl-CoA acetyltransferase	ERG10_YEAST	20	-38.8263	0.611737
D60 / D90	P12904	-0.98605	0.98605	8.42561e-10	3.60085e-09	24	P12904	SNF4	5'-AMP-activated protein kinase subunit gamma	AAKG_YEAST	11	-49.5142	0.504858
D60 / D30	P07283	0.585018	0.585018	8.57039e-10	3.65784e-09	24	P07283	SEC53	Phosphomannomutase	PMM_YEAST	20	50.0057	1.50006
D60 / D120	P53141	1.25855	1.25855	8.68575e-10	3.70461e-09	24	P53141	MLC1	Myosin light chain 1	MLC1_YEAST	14	139.255	2.39255
D60 / D14	P40100	2.39225	2.39225	8.70432e-10	3.70759e-09	24	P40100	PUG1	Protoporphyrin uptake protein 1	PUG1_YEAST	1	424.975	5.24975
D90 / D14	P53066	-0.946959	0.946959	8.70288e-10	3.70759e-09	24	P53066	YGL242C	Ankyrin repeat-containing protein YGL242C	YGZ2_YEAST	7	-48.1275	0.518725
D60 / D90	P33322	-0.631284	0.631284	8.88435e-10	3.77423e-09	24	P33322	CBF5	H/ACA ribonucleoprotein complex subunit CBF5	CBF5_YEAST	17	-35.4398	0.645602
D120 / D14	P38314	0.709427	0.709427	8.91133e-10	3.78318e-09	24	P38314	SDS24	Protein SDS24	SDS24_YEAST	10	63.5154	1.63515
D120 / D30	P53058	1.16206	1.16206	8.96244e-10	3.79546e-09	24	P53058	VEL1	Protein VEL1	VEL1_YEAST	3	123.777	2.23777
D60 / D90	P53189	-0.730869	0.730869	9.03022e-10	3.82098e-09	24	P53189	SCW11	Probable family 17 glucosidase SCW11	SCW11_YEAST	2	-39.7459	0.602541
D60 / D30	P53189	-0.659043	0.659043	9.24452e-10	3.89877e-09	24	P53189	SCW11	Probable family 17 glucosidase SCW11	SCW11_YEAST	2	-36.6702	0.633298
D120 / D90	Q00618	-0.981956	0.981956	9.33096e-10	3.92871e-09	22	Q00618	BET4	Geranylgeranyl transferase type-2 subunit alpha	PGTA_YEAST	4	-49.3707	0.506293
D60 / D30	Q12133	1.45188	1.45188	9.34004e-10	3.92871e-09	24	Q12133	SPC3	Signal peptidase complex subunit 3	SPC3_YEAST	5	173.563	2.73563
D120 / D30	P28272	-1.31248	1.31248	9.40216e-10	3.94667e-09	18	P28272	URA1	Dihydroorotate dehydrogenase (fumarate)	PYRD_YEAST	3	-59.7372	0.402628
D60 / D90	O13547	-1.83028	1.83028	9.51991e-10	3.98864e-09	21	O13547	CCW14	Covalently-linked cell wall protein 14	CCW14_YEAST	1	-71.879	0.28121
D60 / D30	P21825	-0.983757	0.983757	9.56467e-10	4.00216e-09	24	P21825	SEC62	Translocation protein SEC62	SEC62_YEAST	6	-49.4339	0.505661
D30 / D14	P38156	0.708277	0.708277	9.69516e-10	4.04882e-09	21	P38156	MAL31	Maltose permease MAL31	MAL31_YEAST	1	63.3851	1.63385
D90 / D14	P49017	0.596807	0.596807	9.7134e-10	4.05379e-09	24	P49017	COQ5	2-methoxy-6-polyprenyl-1,4-benzoquinol methylase, mitochondrial	COQ5_YEAST	11	51.2365	1.51237
D120 / D30	P53278	-0.745145	0.745145	9.74249e-10	4.06329e-09	24	P53278	YGR130C	Uncharacterized protein YGR130C	YG3A_YEAST	19	-40.3392	0.596608
D120 / D90	P00924	-0.93255	0.93255	9.77612e-10	4.07466e-09	24	P00924	ENO1	Enolase 1	ENO1_YEAST	43	-47.6068	0.523932
D60 / D14	P32316	0.689334	0.689334	9.86963e-10	4.10828e-09	24	P32316	ACH1	Acetyl-CoA hydrolase	ACH1_YEAST	12	61.2539	1.61254
D60 / D90	P17157	-0.812449	0.812449	9.8998e-10	4.11549e-09	24	P17157	PHO85	Cyclin-dependent protein kinase PHO85	PHO85_YEAST	9	-43.0585	0.569415
D90 / D14	P33331	-1.29607	1.29607	1.00096e-09	4.15842e-09	24	P33331	NTF2	Nuclear transport factor 2	NTF2_YEAST	3	-59.2766	0.407234
D90 / D14	P34221	0.775315	0.775315	1.01951e-09	4.22727e-09	24	P34221	PTC3	Protein phosphatase 2C homolog 3	PP2C3_YEAST	10	71.1564	1.71156
D120 / D30	Q12452	0.690084	0.690084	1.05381e-09	4.35258e-09	24	Q12452	ERG27	3-keto-steroid reductase ERG27	ERG27_YEAST	14	61.3378	1.61338
D90 / D14	P15873	0.664755	0.664755	1.05614e-09	4.35938e-09	24	P15873	POL30	Proliferating cell nuclear antigen	PCNA_YEAST	11	58.5299	1.5853
D60 / D14	P39953	-1.42421	1.42421	1.06448e-09	4.39098e-09	24	P39953	YEA6	Mitochondrial nicotinamide adenine dinucleotide transporter 2	YEA6_YEAST	2	-62.7376	0.372624
D90 / D14	P38804	-0.825747	0.825747	1.08848e-09	4.46982e-09	24	P38804	RTC3	Restriction of telomere capping protein 3	SDO1L_YEAST	5	-43.581	0.56419
D90 / D30	P53299	-0.747966	0.747966	1.09607e-09	4.49809e-09	24	P53299	TIM13	Mitochondrial import inner membrane translocase subunit TIM13	TIM13_YEAST	7	-40.4557	0.595443
D60 / D30	P04911;P04912	-0.876508	0.876508	1.10781e-09	4.54338e-09	24	P04911;P04912	HTA1;HTA2	Histone H2A.1;Histone H2A.2	H2A1_YEAST;H2A2_YEAST	4	-45.5316	0.544684
D90 / D30	P32521	-0.82137	0.82137	1.11848e-09	4.57541e-09	24	P32521	PAN1	Actin cytoskeleton-regulatory complex protein PAN1	PAN1_YEAST	20	-43.4096	0.565904
D120 / D14	P07262	1.09203	1.09203	1.12711e-09	4.60481e-09	24	P07262	GDH1	NADP-specific glutamate dehydrogenase 1	DHE4_YEAST	28	113.174	2.13174
D60 / D14	Q12408	-1.25717	1.25717	1.13142e-09	4.61361e-09	24	Q12408	NPC2	Phosphatidylglycerol/phosphatidylinositol transfer protein	NPC2_YEAST	2	-58.1635	0.418365
D60 / D14	P53073	-0.668579	0.668579	1.13706e-09	4.63366e-09	24	P53073	EMC4	ER membrane protein complex subunit 4	EMC4_YEAST	5	-37.0874	0.629126
D90 / D30	Q12517	1.23552	1.23552	1.13886e-09	4.63801e-09	24	Q12517	DCP1	mRNA-decapping enzyme subunit 1	DCP1_YEAST	3	135.466	2.35466
D90 / D14	P40037	-1.39772	1.39772	1.14955e-09	4.67267e-09	24	P40037	HMF1	Protein HMF1	HMF1_YEAST	6	-62.0473	0.379527
D90 / D30	Q3E824	-0.738976	0.738976	1.15292e-09	4.68205e-09	24	Q3E824	YOR020W-A	Uncharacterized protein YOR020W-A	YO020_YEAST	2	-40.0835	0.599165
D120 / D30	P38998	-0.589504	0.589504	1.17082e-09	4.74405e-09	24	P38998	LYS1	Saccharopine dehydrogenase [NAD(+), L-lysine-forming]	LYS1_YEAST	16	-33.5429	0.664571
D120 / D14	P47085	0.707518	0.707518	1.17879e-09	4.77332e-09	24	P47085	MHO1	MEMO1 family protein MHO1	MHO1_YEAST	8	63.2992	1.63299
D90 / D30	P36024	-0.789176	0.789176	1.18865e-09	4.80717e-09	24	P36024	SIS2	Phosphopantothenoylcysteine decarboxylase subunit SIS2	SIS2_YEAST	9	-42.1325	0.578675
D60 / D120	P0CX55;P0CX56	0.972343	0.972343	1.20609e-09	4.86539e-09	24	P0CX55;P0CX56	RPS18A;RPS18B	40S ribosomal protein S18-A;40S ribosomal protein S18-B	RS18A_YEAST;RS18B_YEAST	14	96.2025	1.96202
D90 / D14	P32521	-0.990952	0.990952	1.20566e-09	4.86539e-09	24	P32521	PAN1	Actin cytoskeleton-regulatory complex protein PAN1	PAN1_YEAST	20	-49.6854	0.503146
D60 / D14	P38804	-0.665251	0.665251	1.21056e-09	4.87727e-09	24	P38804	RTC3	Restriction of telomere capping protein 3	SDO1L_YEAST	5	-36.9421	0.630579
D90 / D14	P04449	0.598652	0.598652	1.2272e-09	4.93811e-09	24	P04449	RPL24A	60S ribosomal protein L24-A	RL24A_YEAST	8	51.4301	1.5143
D60 / D14	P80967	1.21134	1.21134	1.23912e-09	4.97357e-09	24	P80967	TOM5	Mitochondrial import receptor subunit TOM5	TOM5_YEAST	2	131.553	2.31553
D120 / D14	P36010	-0.684299	0.684299	1.25099e-09	5.01494e-09	24	P36010	YNK1	Nucleoside diphosphate kinase	NDK_YEAST	8	-37.7692	0.622308
D90 / D14	P61830	0.848987	0.848987	1.25984e-09	5.04726e-09	24	P61830	HHT1	Histone H3	H3_YEAST	7	80.1236	1.80124
D90 / D30	P04173	1.07476	1.07476	1.26344e-09	5.05371e-09	24	P04173	LEU2	3-isopropylmalate dehydrogenase	LEU3_YEAST	25	110.637	2.10637
D60 / D90	P10863	0.923692	0.923692	1.31105e-09	5.22299e-09	24	P10863	TIR1	Cold shock-induced protein TIR1	TIR1_YEAST	4	89.6964	1.89696
D60 / D14	Q06409	0.5879	0.5879	1.31328e-09	5.22535e-09	24	Q06409	DCK1	DOCK-like protein 1	DCK1_YEAST	7	50.3057	1.50306
D120 / D90	P09733	-0.868661	0.868661	1.31942e-09	5.24654e-09	24	P09733	TUB1	Tubulin alpha-1 chain	TBA1_YEAST	10	-45.2345	0.547655
D90 / D30	P47057	0.590601	0.590601	1.32611e-09	5.26985e-09	24	P47057	SNX4	Sorting nexin-4	SNX4_YEAST	11	50.5874	1.50587
D60 / D14	P53192	-0.680074	0.680074	1.33878e-09	5.31363e-09	24	P53192	GET1	Golgi to ER traffic protein 1	GET1_YEAST	4	-37.5867	0.624133
D120 / D90	P52893	-0.639094	0.639094	1.3444e-09	5.33262e-09	24	P52893	ALT1	Probable alanine aminotransferase, mitochondrial	ALAM_YEAST	6	-35.7884	0.642116
D90 / D30	P37370	-1.10889	1.10889	1.37762e-09	5.44415e-09	18	P37370	VRP1	Verprolin	VRP1_YEAST	2	-53.635	0.46365
D120 / D14	Q07807	0.856114	0.856114	1.38522e-09	5.46406e-09	24	Q07807	PUF3	mRNA-binding protein PUF3	PUF3_YEAST	10	81.0156	1.81016
D90 / D30	O13525	0.689393	0.689393	1.39458e-09	5.49083e-09	24	O13525	COQ4	Ubiquinone biosynthesis protein COQ4, mitochondrial	COQ4_YEAST	12	61.2605	1.61261
D120 / D14	P40159	-1.36274	1.36274	1.41818e-09	5.57367e-09	24	P40159	YNL208W	Uncharacterized protein YNL208W	YNU8_YEAST	5	-61.1158	0.388842
D120 / D30	P53141	-0.978394	0.978394	1.43768e-09	5.63628e-09	24	P53141	MLC1	Myosin light chain 1	MLC1_YEAST	14	-49.2456	0.507544
D90 / D14	Q06819	-1.82634	1.82634	1.44659e-09	5.66773e-09	24	Q06819	DIB1	Spliceosomal protein DIB1	DIB1_YEAST	1	-71.8021	0.281979
D120 / D90	P0CX47;P0CX48	-0.932058	0.932058	1.48432e-09	5.80136e-09	24	P0CX47;P0CX48	RPS11A;RPS11B	40S ribosomal protein S11-A;40S ribosomal protein S11-B	RS11A_YEAST;RS11B_YEAST	13	-47.589	0.52411
D60 / D14	Q02753	-0.69869	0.69869	1.49544e-09	5.83771e-09	24	Q02753	RPL21A	60S ribosomal protein L21-A	RL21A_YEAST	6	-38.3868	0.616132
D60 / D14	Q12207	-0.727627	0.727627	1.53384e-09	5.96576e-09	24	Q12207	NCE102	Non-classical export protein 2	NCE2_YEAST	3	-39.6104	0.603896
D90 / D30	Q03262	0.580995	0.580995	1.535e-09	5.96665e-09	24	Q03262	PRM15	Phosphoribomutase	PGM3_YEAST	15	49.588	1.49588
D60 / D30	P40506	0.594742	0.594742	1.54061e-09	5.98015e-09	24	P40506	CAB2	Phosphopantothenate--cysteine ligase CAB2	PPCS_YEAST	12	51.0203	1.5102
D60 / D90	Q12349	-0.816448	0.816448	1.54128e-09	5.98015e-09	24	Q12349	ATP14	ATP synthase subunit H, mitochondrial	ATP14_YEAST	1	-43.2162	0.567838
D90 / D30	P0C2J3	0.649836	0.649836	1.60418e-09	6.20166e-09	24	P0C2J3	TY2B-LR1	Transposon Ty2-LR1 Gag-Pol polyprotein	YL21B_YEAST	12	56.899	1.56899
D120 / D90	P0CX25;P0CX26	-1.01941	1.01941	1.63193e-09	6.30132e-09	24	P0CX25;P0CX26	RPL43A;RPL43B	60S ribosomal protein L43-A;60S ribosomal protein L43-B	RL43A_YEAST;RL43B_YEAST	7	-50.6681	0.493319
D120 / D90	Q12305	-1.51608	1.51608	1.63561e-09	6.31173e-09	24	Q12305	RDL1	Thiosulfate:glutathione sulfurtransferase	RDL1_YEAST	6	-65.0365	0.349635
D90 / D30	P34216	-0.611971	0.611971	1.64084e-09	6.3281e-09	24	P34216	EDE1	EH domain-containing and endocytosis protein 1	EDE1_YEAST	34	-34.5698	0.654302
D120 / D90	Q12349	-1.20435	1.20435	1.65024e-09	6.36054e-09	24	Q12349	ATP14	ATP synthase subunit H, mitochondrial	ATP14_YEAST	1	-56.6034	0.433966
D90 / D30	P40070	0.648388	0.648388	1.68685e-09	6.486e-09	24	P40070	LSM4	U6 snRNA-associated Sm-like protein LSm4	LSM4_YEAST	5	56.7416	1.56742
D90 / D14	Q05359	1.28686	1.28686	1.70438e-09	6.54162e-09	24	Q05359	ERP1	Protein ERP1	ERP1_YEAST	6	143.996	2.43996
D120 / D90	P53845	-3.22707	3.22707	1.73378e-09	6.63457e-09	16	P53845	YIF1	Protein transport protein YIF1	YIF1_YEAST	1	-89.3204	0.106796
D60 / D14	P10080	0.68956	0.68956	1.73892e-09	6.65028e-09	24	P10080	SBP1	Single-stranded nucleic acid-binding protein	SSBP1_YEAST	15	61.2792	1.61279
D90 / D30	P04840	0.603426	0.603426	1.75616e-09	6.71218e-09	24	P04840	POR1	Mitochondrial outer membrane protein porin 1	VDAC1_YEAST	18	51.932	1.51932
D120 / D14	P23776	1.66932	1.66932	1.76449e-09	6.74002e-09	24	P23776	EXG1	Glucan 1,3-beta-glucosidase I/II	EXG1_YEAST	17	218.064	3.18064
D90 / D30	Q02630	-1.24868	1.24868	1.77127e-09	6.75981e-09	24	Q02630	NUP116	Nucleoporin NUP116/NSP116	NU116_YEAST	5	-57.9168	0.420832
D60 / D120	Q12305	1.55497	1.55497	1.77178e-09	6.75981e-09	24	Q12305	RDL1	Thiosulfate:glutathione sulfurtransferase	RDL1_YEAST	6	193.828	2.93828
D120 / D14	P53278	-0.747399	0.747399	1.86997e-09	7.10478e-09	24	P53278	YGR130C	Uncharacterized protein YGR130C	YG3A_YEAST	19	-40.4323	0.595677
D60 / D14	P53299	-1.5039	1.5039	1.88494e-09	7.15739e-09	24	P53299	TIM13	Mitochondrial import inner membrane translocase subunit TIM13	TIM13_YEAST	7	-64.7402	0.352598
D120 / D90	P38996	-1.16334	1.16334	1.89764e-09	7.20137e-09	20	P38996	NAB3	Nuclear polyadenylated RNA-binding protein 3	NAB3_YEAST	6	-55.3521	0.446479
D120 / D14	P25608	-0.702679	0.702679	1.90039e-09	7.20324e-09	24	P25608	YCR102C	Uncharacterized protein YCR102C	YCZ2_YEAST	5	-38.557	0.61443
D120 / D30	P38314	0.636311	0.636311	1.89944e-09	7.20324e-09	24	P38314	SDS24	Protein SDS24	SDS24_YEAST	10	55.4349	1.55435
D60 / D120	P20436	-1.89746	1.89746	1.91458e-09	7.25273e-09	24	P20436	RPB8	DNA-directed RNA polymerases I, II, and III subunit RPABC3	RPAB3_YEAST	5	-73.1585	0.268415
D60 / D30	Q06451	-0.851887	0.851887	1.93588e-09	7.32043e-09	24	Q06451	TPO3	Polyamine transporter 3	TPO3_YEAST	3	-44.5941	0.554059
D90 / D30	P38174	0.614155	0.614155	1.93949e-09	7.32975e-09	24	P38174	MAP2	Methionine aminopeptidase 2	MAP2_YEAST	12	53.0661	1.53066
D120 / D90	P00925	-1.08397	1.08397	1.9661e-09	7.40409e-09	24	P00925	ENO2	Enolase 2	ENO2_YEAST	23	-52.8272	0.471728
D120 / D30	Q06689	-1.03939	1.03939	1.96985e-09	7.40548e-09	24	Q06689	YLR413W	Cell membrane protein YLR413W	YL413_YEAST	7	-51.3468	0.486532
D120 / D14	P40037	-1.38426	1.38426	1.99633e-09	7.49151e-09	24	P40037	HMF1	Protein HMF1	HMF1_YEAST	6	-61.6914	0.383086
D60 / D90	P28000	0.791101	0.791101	2.00998e-09	7.53831e-09	24	P28000	RPC19	DNA-directed RNA polymerases I and III subunit RPAC2	RPAC2_YEAST	5	73.0394	1.73039
D60 / D14	P47001	-1.24904	1.24904	2.08203e-09	7.79027e-09	24	P47001	CIS3	Cell wall mannoprotein CIS3	CIS3_YEAST	3	-57.9273	0.420727
D60 / D90	P32366	-0.624123	0.624123	2.09269e-09	7.82315e-09	24	P32366	VMA6	V-type proton ATPase subunit d	VA0D_YEAST	11	-35.1186	0.648814
D90 / D30	Q05359	1.04066	1.04066	2.09326e-09	7.82315e-09	24	Q05359	ERP1	Protein ERP1	ERP1_YEAST	6	105.717	2.05717
D120 / D90	P38720	-0.695268	0.695268	2.09822e-09	7.8371e-09	24	P38720	GND1	6-phosphogluconate dehydrogenase, decarboxylating 1	6PGD1_YEAST	38	-38.2406	0.617594
D90 / D30	P47165	0.744631	0.744631	2.14355e-09	7.98778e-09	24	P47165	XPT1	Xanthine phosphoribosyltransferase 1	XPT1_YEAST	6	67.5546	1.67555
D120 / D14	P40364	0.789953	0.789953	2.17851e-09	8.10861e-09	24	P40364	MPM1	Mitochondrial peculiar membrane protein 1	MPM1_YEAST	13	72.9018	1.72902
D120 / D90	P0CX55;P0CX56	-1.0743	1.0743	2.19689e-09	8.17229e-09	24	P0CX55;P0CX56	RPS18A;RPS18B	40S ribosomal protein S18-A;40S ribosomal protein S18-B	RS18A_YEAST;RS18B_YEAST	14	-52.51	0.4749
D60 / D90	P53045	-1.40714	1.40714	2.20465e-09	8.1964e-09	24	P53045	ERG25	C-4 methylsterol oxidase ERG25	ERG25_YEAST	3	-62.2942	0.377058
D90 / D30	Q05506	0.615179	0.615179	2.21155e-09	8.2133e-09	24	Q05506	YDR341C	Arginine--tRNA ligase, cytoplasmic	SYRC_YEAST	35	53.1748	1.53175
D120 / D90	P12962	-3.69294	3.69294	2.22218e-09	8.23766e-09	20	P12962	CAF20	Cap-associated protein CAF20	CAF20_YEAST	1	-92.2676	0.0773242
D60 / D14	P33331	-1.22871	1.22871	2.2633e-09	8.37551e-09	24	P33331	NTF2	Nuclear transport factor 2	NTF2_YEAST	3	-57.3301	0.426699
D60 / D14	Q12480	-0.687274	0.687274	2.2935e-09	8.47749e-09	24	Q12480	AIM45	Probable electron transfer flavoprotein subunit alpha, mitochondrial	ETFA_YEAST	7	-37.8974	0.621026
D120 / D30	P48415	-0.607216	0.607216	2.30554e-09	8.51667e-09	24	P48415	SEC16	COPII coat assembly protein SEC16	SEC16_YEAST	20	-34.3538	0.656462
D60 / D14	P32263	-0.619911	0.619911	2.31975e-09	8.55966e-09	24	P32263	PRO3	Pyrroline-5-carboxylate reductase	P5CR_YEAST	9	-34.9289	0.650711
D60 / D120	Q08245	0.636467	0.636467	2.35071e-09	8.65395e-09	24	Q08245	ZEO1	Protein ZEO1	ZEO1_YEAST	10	55.4517	1.55452
D60 / D120	P25608	0.886992	0.886992	2.35478e-09	8.66397e-09	24	P25608	YCR102C	Uncharacterized protein YCR102C	YCZ2_YEAST	5	84.9316	1.84932
D60 / D30	P38689	-0.703426	0.703426	2.38361e-09	8.75493e-09	24	P38689	PRS3	Ribose-phosphate pyrophosphokinase 3	KPR3_YEAST	6	-38.5888	0.614112
D120 / D90	P23301	-1.49067	1.49067	2.38666e-09	8.76112e-09	24	P23301	HYP2	Eukaryotic translation initiation factor 5A-1	IF5A1_YEAST	4	-64.4152	0.355848
D90 / D14	P54115	-0.586848	0.586848	2.3938e-09	8.7823e-09	24	P54115	ALD6	Magnesium-activated aldehyde dehydrogenase, cytosolic	ALDH6_YEAST	17	-33.4204	0.665796
D120 / D90	Q04178	-1.21578	1.21578	2.45659e-09	8.98176e-09	18	Q04178	HPT1	Hypoxanthine-guanine phosphoribosyltransferase	HPRT_YEAST	8	-56.9459	0.430541
D120 / D30	P53292	0.947484	0.947484	2.45993e-09	8.98886e-09	24	P53292	MRPS35	37S ribosomal protein S35, mitochondrial	RT35_YEAST	7	92.8506	1.92851
D120 / D14	P33204	1.52942	1.52942	2.48479e-09	9.07453e-09	24	P33204	ARC19	Actin-related protein 2/3 complex subunit 4	ARPC4_YEAST	3	188.67	2.8867
D90 / D14	P36103	1.44783	1.44783	2.52369e-09	9.20879e-09	22	P36103	YKL023W	Uncharacterized protein YKL023W	YKC3_YEAST	3	172.798	2.72798
D120 / D90	P36143	-1.18711	1.18711	2.5441e-09	9.26469e-09	22	P36143	GLG1	Glycogenin-1	GLG1_YEAST	7	-56.0818	0.439182
D90 / D30	P53731	0.65775	0.65775	2.55553e-09	9.29575e-09	24	P53731	ARC35	Actin-related protein 2/3 complex subunit 2	ARPC2_YEAST	11	57.762	1.57762
D90 / D30	P24783	0.632634	0.632634	2.59226e-09	9.41293e-09	24	P24783	DBP2	ATP-dependent RNA helicase DBP2	DBP2_YEAST	17	55.0393	1.55039
D90 / D14	P38986	-1.37306	1.37306	2.59311e-09	9.41293e-09	24	P38986	ASP1	L-asparaginase 1	ASPG1_YEAST	4	-61.3929	0.386071
D90 / D30	P61830	0.647977	0.647977	2.59363e-09	9.41293e-09	24	P61830	HHT1	Histone H3	H3_YEAST	7	56.697	1.56697
D60 / D14	P47176	-0.908683	0.908683	2.63511e-09	9.55266e-09	24	P47176	BAT2	Branched-chain-amino-acid aminotransferase, cytosolic	BCA2_YEAST	6	-46.7329	0.532671
D90 / D30	P30771	0.722442	0.722442	2.66624e-09	9.65455e-09	24	P30771	NAM7	ATP-dependent helicase NAM7	RENT1_YEAST	8	64.9972	1.64997
D60 / D120	P32496	0.887128	0.887128	2.68655e-09	9.7171e-09	24	P32496	RPN12	26S proteasome regulatory subunit RPN12	RPN12_YEAST	10	84.9491	1.84949
D90 / D14	P38777	1.12365	1.12365	2.71594e-09	9.81231e-09	24	P38777	FSH1	Family of serine hydrolases 1	FSH1_YEAST	5	117.897	2.17897
D120 / D14	P38911	0.883869	0.883869	2.72424e-09	9.83536e-09	24	P38911	FPR3	Peptidyl-prolyl cis-trans isomerase	FKBP3_YEAST	9	84.5317	1.84532
D120 / D14	P12385	0.82901	0.82901	2.73184e-09	9.85311e-09	24	P12385	SUP45	Eukaryotic peptide chain release factor subunit 1	ERF1_YEAST	24	77.6466	1.77647
D90 / D30	P15873	0.6	0.6	2.74746e-09	9.89272e-09	24	P15873	POL30	Proliferating cell nuclear antigen	PCNA_YEAST	11	51.5716	1.51572
D60 / D30	P53045	-1.30422	1.30422	2.74983e-09	9.89569e-09	24	P53045	ERG25	C-4 methylsterol oxidase ERG25	ERG25_YEAST	3	-59.5061	0.404939
D90 / D30	P47176	-1.15506	1.15506	2.76488e-09	9.93591e-09	24	P47176	BAT2	Branched-chain-amino-acid aminotransferase, cytosolic	BCA2_YEAST	6	-55.0952	0.449048
D120 / D14	P53292	0.94073	0.94073	2.76567e-09	9.93591e-09	24	P53292	MRPS35	37S ribosomal protein S35, mitochondrial	RT35_YEAST	7	91.95	1.9195
D120 / D90	P32911	-1.72155	1.72155	2.77903e-09	9.97831e-09	24	P32911	SUI1	Eukaryotic translation initiation factor eIF-1	SUI1_YEAST	7	-69.6776	0.303224
D120 / D14	P38804	-0.760345	0.760345	2.80518e-09	1.00609e-08	24	P38804	RTC3	Restriction of telomere capping protein 3	SDO1L_YEAST	5	-40.9645	0.590355
D90 / D14	P53885	-1.25388	1.25388	2.80472e-09	1.00609e-08	24	P53885	MDG1	Signal transduction protein MDG1	MDG1_YEAST	11	-58.0681	0.419319
D60 / D120	P34760	1.1611	1.1611	2.85819e-09	1.02396e-08	24	P34760	TSA1	Peroxiredoxin TSA1	TSA1_YEAST	12	123.628	2.23628
D120 / D90	P23776	-1.57984	1.57984	2.86456e-09	1.02517e-08	24	P23776	EXG1	Glucan 1,3-beta-glucosidase I/II	EXG1_YEAST	17	-66.5482	0.334518
D60 / D90	P48606	0.838697	0.838697	2.87128e-09	1.02692e-08	24	P48606	RBL2	Tubulin-specific chaperone A	TBCA_YEAST	5	78.8434	1.78843
D120 / D30	P02992	0.794602	0.794602	2.90769e-09	1.03763e-08	24	P02992	TUF1	Elongation factor Tu, mitochondrial	EFTU_YEAST	20	73.4598	1.7346
D90 / D30	Q99260	0.800835	0.800835	2.91913e-09	1.04113e-08	24	Q99260	YPT6	GTP-binding protein YPT6	YPT6_YEAST	7	74.211	1.74211
D120 / D14	P53337	0.940481	0.940481	2.95393e-09	1.0512e-08	24	P53337	ERV29	ER-derived vesicles protein ERV29	ERV29_YEAST	3	91.9168	1.91917
D60 / D90	P38604	-0.669355	0.669355	2.97174e-09	1.05695e-08	24	P38604	ERG7	Lanosterol synthase ERG7	ERG7_YEAST	7	-37.1212	0.628788
D120 / D14	P36110	2.06658	2.06658	3.04315e-09	1.08055e-08	24	P36110	PRY2	Protein PRY2	PRY2_YEAST	2	318.893	4.18893
D90 / D14	P38013	-1.08349	1.08349	3.05618e-09	1.08457e-08	24	P38013	AHP1	Peroxiredoxin AHP1	AHP1_YEAST	10	-52.8115	0.471885
D120 / D30	P32915	1.21754	1.21754	3.06198e-09	1.08547e-08	24	P32915	SEC61	Protein transport protein SEC61	SC61A_YEAST	6	132.55	2.3255
D90 / D14	P38286	2.31218	2.31218	3.0638e-09	1.08547e-08	18	P38286	IFA38	Very-long-chain 3-oxoacyl-CoA reductase	MKAR_YEAST	3	396.632	4.96632
D60 / D14	P11745	-0.760639	0.760639	3.09882e-09	1.09545e-08	24	P11745	RNA1	Ran GTPase-activating protein 1	RNA1_YEAST	11	-40.9765	0.590235
D120 / D30	P41277	-2.0748	2.0748	3.12118e-09	1.10275e-08	18	P41277	GPP1	Glycerol-1-phosphate phosphohydrolase 1	GPP1_YEAST	4	-76.2631	0.237369
D120 / D30	P32628	-0.742841	0.742841	3.1445e-09	1.10984e-08	24	P32628	RAD23	UV excision repair protein RAD23	RAD23_YEAST	9	-40.2439	0.597561
D60 / D14	P38172	1.39009	1.39009	3.14473e-09	1.10984e-08	24	P38172	MRX3	MIOREX complex component 3	MRX3_YEAST	2	162.095	2.62095
D120 / D14	Q12306	-1.20046	1.20046	3.16462e-09	1.11625e-08	24	Q12306	SMT3	Ubiquitin-like protein SMT3	SMT3_YEAST	3	-56.4864	0.435136
D120 / D90	P15108	-1.20936	1.20936	3.17705e-09	1.12002e-08	24	P15108	HSC82	ATP-dependent molecular chaperone HSC82	HSC82_YEAST	11	-56.754	0.43246
D60 / D90	P05375	-1.02921	1.02921	3.18056e-09	1.12063e-08	24	P05375	OPI3	Phosphatidyl-N-methylethanolamine N-methyltransferase	PLMT_YEAST	2	-51.0021	0.489979
D90 / D14	P11938	-0.866094	0.866094	3.25399e-09	1.14399e-08	24	P11938	RAP1	DNA-binding protein RAP1	RAP1_YEAST	6	-45.137	0.54863
D90 / D30	P38970	-0.651248	0.651248	3.27277e-09	1.14996e-08	24	P38970	HAL5	Serine/threonine-protein kinase HAL5	HAL5_YEAST	7	-36.3271	0.636729
D120 / D30	P39726	-1.38496	1.38496	3.2951e-09	1.15717e-08	22	P39726	GCV3	Glycine cleavage system H protein, mitochondrial	GCSH_YEAST	3	-61.7101	0.382899
D60 / D30	P40002	-2.44998	2.44998	3.32003e-09	1.16465e-08	16	P40002	MIT1	Transcriptional regulator MIT1	MIT1_YEAST	1	-81.6987	0.183013
D60 / D120	P33204	-1.29058	1.29058	3.34149e-09	1.17089e-08	24	P33204	ARC19	Actin-related protein 2/3 complex subunit 4	ARPC4_YEAST	3	-59.1215	0.408785
D60 / D90	Q07648	-0.654122	0.654122	3.37848e-09	1.18127e-08	24	Q07648	DTD1	D-aminoacyl-tRNA deacylase	DTD_YEAST	3	-36.4538	0.635462
D90 / D30	P38109	0.665517	0.665517	3.40125e-09	1.18793e-08	24	P38109	ATG42	Vacuolar serine-type carboxypeptidase ATG42	ATG42_YEAST	6	58.6136	1.58614
D60 / D120	Q12464	-0.703189	0.703189	3.40538e-09	1.18873e-08	24	Q12464	RVB2	RuvB-like protein 2	RUVB2_YEAST	18	-38.5787	0.614213
D90 / D30	P40506	0.61892	0.61892	3.45019e-09	1.20306e-08	24	P40506	CAB2	Phosphopantothenate--cysteine ligase CAB2	PPCS_YEAST	12	53.5725	1.53573
D90 / D14	P17891	-0.669854	0.669854	3.47873e-09	1.21103e-08	24	P17891	CLC1	Clathrin light chain	CLC1_YEAST	11	-37.143	0.62857
D60 / D14	P21306	-1.23117	1.23117	3.48975e-09	1.21354e-08	24	P21306	ATP15	ATP synthase subunit epsilon, mitochondrial	ATP5E_YEAST	2	-57.4027	0.425973
D120 / D14	P32915	1.07861	1.07861	3.51094e-09	1.21893e-08	24	P32915	SEC61	Protein transport protein SEC61	SC61A_YEAST	6	111.2	2.112
D60 / D90	Q3E841	0.841415	0.841415	3.54204e-09	1.22839e-08	24	Q3E841	YNR034W-A	Uncharacterized protein YNR034W-A	YN034_YEAST	15	79.1807	1.79181
D60 / D14	O43137	-2.78798	2.78798	3.54547e-09	1.22892e-08	24	O43137	YBR085C-A	Uncharacterized protein YBR085C-A	YB085_YEAST	3	-85.5212	0.144788
D60 / D120	Q08920	0.829281	0.829281	3.64533e-09	1.2608e-08	24	Q08920	CBC2	Nuclear cap-binding protein subunit 2	NCBP2_YEAST	6	77.6799	1.7768
D120 / D30	P53898	1.08313	1.08313	3.66232e-09	1.26599e-08	24	P53898	NSG2	Protein NSG2	NSG2_YEAST	6	111.862	2.11862
D60 / D120	P43558	-0.818409	0.818409	3.69277e-09	1.27583e-08	24	P43558	OTU1	Ubiquitin thioesterase OTU1	OTU1_YEAST	5	-43.2933	0.567067
D90 / D14	P52553	-0.652827	0.652827	3.70175e-09	1.27824e-08	24	P52553	YKE2	Prefoldin subunit 6	PFD6_YEAST	7	-36.3967	0.636033
D60 / D14	P34221	0.583139	0.583139	3.73169e-09	1.28719e-08	24	P34221	PTC3	Protein phosphatase 2C homolog 3	PP2C3_YEAST	10	49.8105	1.49811
D60 / D14	Q06449	-0.835897	0.835897	3.7953e-09	1.30772e-08	24	Q06449	PIN3	[PSI+] inducibility protein 3	PIN3_YEAST	6	-43.9765	0.560235
D90 / D14	P20485	0.588818	0.588818	3.8149e-09	1.31377e-08	24	P20485	CKI1	Choline kinase	KICH_YEAST	17	50.4014	1.50401
D60 / D120	P38203	-1.79084	1.79084	3.83667e-09	1.32056e-08	24	P38203	LSM2	U6 snRNA-associated Sm-like protein LSm2	LSM2_YEAST	4	-71.0996	0.289004
D120 / D14	P39676	0.741152	0.741152	3.89208e-09	1.33819e-08	24	P39676	YHB1	Flavohemoprotein	FHP_YEAST	12	67.1511	1.67151
D120 / D30	P12385	0.827492	0.827492	3.95803e-09	1.35795e-08	24	P12385	SUP45	Eukaryotic peptide chain release factor subunit 1	ERF1_YEAST	24	77.4598	1.7746
D90 / D14	P38970	-1.04469	1.04469	3.96033e-09	1.35801e-08	24	P38970	HAL5	Serine/threonine-protein kinase HAL5	HAL5_YEAST	7	-51.525	0.48475
D90 / D30	P34221	0.599603	0.599603	4.01356e-09	1.37553e-08	24	P34221	PTC3	Protein phosphatase 2C homolog 3	PP2C3_YEAST	10	51.53	1.5153
D120 / D90	P0C2H6	-1.38367	1.38367	4.04446e-09	1.38537e-08	24	P0C2H6	RPL27A	60S ribosomal protein L27-A	RL27A_YEAST	8	-61.6756	0.383244
D120 / D14	P36154	-1.44355	1.44355	4.05451e-09	1.38807e-08	24	P36154	AIM29	Altered inheritance rate of mitochondria protein 29	AIM29_YEAST	5	-63.2338	0.367662
D60 / D120	P07262	-0.989486	0.989486	4.12428e-09	1.40819e-08	24	P07262	GDH1	NADP-specific glutamate dehydrogenase 1	DHE4_YEAST	28	-49.6343	0.503657
D60 / D14	P32564	-0.635783	0.635783	4.31143e-09	1.4674e-08	24	P32564	SCM4	Protein SCM4	SCM4_YEAST	5	-35.6408	0.643592
D90 / D30	P40086	0.821219	0.821219	4.32786e-09	1.47143e-08	24	P40086	COX15	Cytochrome c oxidase assembly protein COX15	COX15_YEAST	12	76.6898	1.7669
D90 / D30	P32598	0.890195	0.890195	4.4767e-09	1.51732e-08	24	P32598	GLC7	Serine/threonine-protein phosphatase PP1-2	PP12_YEAST	9	85.3427	1.85343
D90 / D14	Q02895	1.11706	1.11706	4.48223e-09	1.51827e-08	24	Q02895	AAD16	Putative aryl-alcohol dehydrogenase AAD16	AAD16_YEAST	4	116.904	2.16904
D120 / D90	P00447	-0.769691	0.769691	4.55916e-09	1.54351e-08	24	P00447	SOD2	Superoxide dismutase [Mn], mitochondrial	SODM_YEAST	7	-41.3457	0.586543
D90 / D14	P38250	-0.81003	0.81003	4.57373e-09	1.5468e-08	24	P38250	IST2	Increased sodium tolerance protein 2	IST2_YEAST	15	-42.963	0.57037
D120 / D30	P36143	-1.26585	1.26585	4.59853e-09	1.55273e-08	22	P36143	GLG1	Glycogenin-1	GLG1_YEAST	7	-58.4147	0.415853
D90 / D14	Q08245	-0.8933	0.8933	4.61381e-09	1.55625e-08	24	Q08245	ZEO1	Protein ZEO1	ZEO1_YEAST	10	-46.1619	0.538381
D60 / D120	P22515	0.693635	0.693635	4.62027e-09	1.55761e-08	24	P22515	UBA1	Ubiquitin-activating enzyme E1 1	UBA1_YEAST	33	61.7354	1.61735
D90 / D30	P38116	0.996718	0.996718	4.68889e-09	1.57494e-08	24	P38116	ARL1	ADP-ribosylation factor-like protein 1	ARL1_YEAST	5	99.5455	1.99546
D90 / D30	P22579	-0.627318	0.627318	4.76636e-09	1.59844e-08	24	P22579	SIN3	Transcriptional regulatory protein SIN3	SIN3_YEAST	9	-35.2621	0.647379
D120 / D90	P25567	1.06153	1.06153	4.78387e-09	1.60263e-08	24	P25567	SRO9	RNA-binding protein SRO9	SRO9_YEAST	9	108.714	2.08714
D90 / D14	Q08300	1.13217	1.13217	4.79102e-09	1.60419e-08	24	Q08300	CSS3	Secreted protein CSS3	CSS3_YEAST	1	119.188	2.19188
D60 / D30	P53731	0.679167	0.679167	4.82172e-09	1.61362e-08	24	P53731	ARC35	Actin-related protein 2/3 complex subunit 2	ARPC2_YEAST	11	60.1215	1.60121
D90 / D14	O43137	-2.30352	2.30352	4.85487e-09	1.62218e-08	24	O43137	YBR085C-A	Uncharacterized protein YBR085C-A	YB085_YEAST	3	-79.7431	0.202569
D120 / D14	P32191	0.913847	0.913847	4.85339e-09	1.62218e-08	24	P32191	GUT2	Glycerol-3-phosphate dehydrogenase, mitochondrial	GPDM_YEAST	16	88.4063	1.88406
D90 / D30	P32451	0.765478	0.765478	4.90726e-09	1.63797e-08	24	P32451	BIO2	Biotin synthase, mitochondrial	BIOB_YEAST	6	69.9933	1.69993
D120 / D14	O43137	-1.93479	1.93479	4.91697e-09	1.63865e-08	24	O43137	YBR085C-A	Uncharacterized protein YBR085C-A	YB085_YEAST	3	-73.844	0.26156
D60 / D14	P46998	1.65055	1.65055	4.95978e-09	1.65034e-08	18	P46998	FMP33	Mitochondrial membrane protein FMP33	FMP33_YEAST	1	213.953	3.13953
D60 / D120	P00425	-0.961972	0.961972	4.96297e-09	1.65054e-08	24	P00425	COX5B	Cytochrome c oxidase subunit 5B, mitochondrial	COX5B_YEAST	7	-48.6645	0.513355
D120 / D14	P16550	0.890344	0.890344	5.00332e-09	1.6631e-08	24	P16550	APA1	Protein APA1	APA1_YEAST	11	85.3618	1.85362
D60 / D90	P46784;Q08745	-0.78679	0.78679	5.05228e-09	1.67676e-08	24	P46784;Q08745	RPS10B;RPS10A	40S ribosomal protein S10-B;40S ribosomal protein S10-A	RS10B_YEAST;RS10A_YEAST	6	-42.0368	0.579632
D60 / D14	P40037	-1.52845	1.52845	5.12278e-09	1.69847e-08	24	P40037	HMF1	Protein HMF1	HMF1_YEAST	6	-65.3349	0.346651
D120 / D90	P41277	-1.98522	1.98522	5.12301e-09	1.69847e-08	18	P41277	GPP1	Glycerol-1-phosphate phosphohydrolase 1	GPP1_YEAST	4	-74.7425	0.252575
D90 / D14	P48415	-0.734431	0.734431	5.41335e-09	1.78825e-08	24	P48415	SEC16	COPII coat assembly protein SEC16	SEC16_YEAST	20	-39.8945	0.601055
D90 / D14	P51998	0.758492	0.758492	5.43177e-09	1.79156e-08	24	P51998	YML6	54S ribosomal protein YmL6, mitochondrial	RL4P_YEAST	12	69.1721	1.69172
D90 / D30	P20433	-0.758659	0.758659	5.44906e-09	1.79634e-08	24	P20433	RPB4	DNA-directed RNA polymerase II subunit RPB4	RPB4_YEAST	4	-40.8955	0.591045
D60 / D30	P00045	0.895311	0.895311	5.46228e-09	1.79977e-08	24	P00045	CYC7	Cytochrome c isoform 2	CYC7_YEAST	8	86.0011	1.86001
D60 / D120	P23254	0.755466	0.755466	5.48693e-09	1.80603e-08	24	P23254	TKL1	Transketolase 1	TKT1_YEAST	28	68.8177	1.68818
D60 / D30	P40442	0.983781	0.983781	5.49625e-09	1.80817e-08	24	P40442	CSS1	Secreted protein CSS1	CSS1_YEAST	6	97.7642	1.97764
D90 / D14	P53275	0.744332	0.744332	5.50885e-09	1.81046e-08	24	P53275	YGR127W	Uncharacterized protein YGR127W	YG37_YEAST	11	67.5198	1.6752
D60 / D14	P23595	2.1362	2.1362	5.50802e-09	1.81046e-08	18	P23595	PPH22	Serine/threonine-protein phosphatase PP2A-2 catalytic subunit	PP2A2_YEAST	3	339.603	4.39603
D90 / D30	P43582	-1.36667	1.36667	5.51544e-09	1.81169e-08	24	P43582	WWM1	WW domain-containing protein WWM1	WWM1_YEAST	4	-61.2213	0.387787
D120 / D14	P40030	1.33804	1.33804	5.63009e-09	1.84368e-08	24	P40030	ERG28	Ergosterol biosynthetic protein 28	ERG28_YEAST	4	152.807	2.52807
D90 / D14	P53912	-0.701956	0.701956	5.62944e-09	1.84368e-08	24	P53912	YNL134C	Uncharacterized protein YNL134C	YNN4_YEAST	13	-38.5262	0.614738
D90 / D30	Q12074	0.902354	0.902354	5.64909e-09	1.84895e-08	24	Q12074	SPE3	Spermidine synthase SPE3	SPEE_YEAST	7	86.9113	1.86911
D60 / D30	Q12191	-0.757504	0.757504	5.68882e-09	1.861e-08	24	Q12191	BUG1	Binder of USO1 and GRH1 protein 1	BUG1_YEAST	2	-40.8481	0.591519
D120 / D30	P23776	1.47712	1.47712	5.82562e-09	1.90381e-08	24	P23776	EXG1	Glucan 1,3-beta-glucosidase I/II	EXG1_YEAST	17	178.393	2.78393
D60 / D14	O60200	-3.96239	3.96239	5.89265e-09	1.92375e-08	16	O60200	MDM35	Mitochondrial distribution and morphology protein 35	MDM35_YEAST	1	-93.5849	0.0641507
D120 / D90	Q08920	-0.875391	0.875391	5.96744e-09	1.94618e-08	24	Q08920	CBC2	Nuclear cap-binding protein subunit 2	NCBP2_YEAST	6	-45.4894	0.545106
D120 / D90	P38698	-0.720518	0.720518	5.99507e-09	1.9542e-08	24	P38698	PPX1	Polyphosphatase	PPX1_YEAST	8	-39.312	0.60688
D60 / D30	Q03254	-0.887995	0.887995	6.22493e-09	2.0197e-08	24	Q03254	FCP1	RNA polymerase II subunit A C-terminal domain phosphatase	FCP1_YEAST	4	-45.9635	0.540365
D120 / D30	P43616	-0.694504	0.694504	6.24858e-09	2.02549e-08	24	P43616	DUG1	Cys-Gly metallodipeptidase DUG1	DUG1_YEAST	20	-38.2078	0.617922
D90 / D30	P32445	0.737982	0.737982	6.2808e-09	2.03387e-08	24	P32445	RIM1	Single-stranded DNA-binding protein RIM1, mitochondrial	RIM1_YEAST	5	66.7841	1.66784
D120 / D30	P11632	-1.4515	1.4515	6.29036e-09	2.03594e-08	22	P11632	NHP6A	Non-histone chromosomal protein 6A	NHP6A_YEAST	3	-63.436	0.36564
D90 / D30	P39105	0.750719	0.750719	6.29954e-09	2.03788e-08	24	P39105	PLB1	Lysophospholipase 1	PLB1_YEAST	12	68.2631	1.68263
D120 / D14	P38636	-2.73239	2.73239	6.41789e-09	2.07302e-08	16	P38636	ATX1	Metal homeostasis factor ATX1	ATX1_YEAST	2	-84.9524	0.150476
D120 / D30	P10659	0.607067	0.607067	6.44723e-09	2.08145e-08	24	P10659	SAM1	S-adenosylmethionine synthase 1	METK1_YEAST	25	52.3159	1.52316
D120 / D14	P07342	0.814519	0.814519	6.49647e-09	2.09207e-08	24	P07342	ILV2	Acetolactate synthase catalytic subunit, mitochondrial	ILVB_YEAST	19	75.8711	1.75871
D120 / D30	P36010	-0.654159	0.654159	6.48944e-09	2.09207e-08	24	P36010	YNK1	Nucleoside diphosphate kinase	NDK_YEAST	8	-36.4554	0.635446
D60 / D30	P42937	-0.590097	0.590097	6.49434e-09	2.09207e-08	22	P42937	YCH1	CDC25-like phosphatase YCH1	YCH1_YEAST	2	-33.5702	0.664298
D60 / D30	P40100	1.89217	1.89217	6.50282e-09	2.09306e-08	24	P40100	PUG1	Protoporphyrin uptake protein 1	PUG1_YEAST	1	271.193	3.71193
D90 / D30	Q01560	0.620797	0.620797	6.51406e-09	2.09563e-08	24	Q01560	NPL3	Serine/arginine (SR)-type shuttling mRNA binding protein NPL3	NOP3_YEAST	12	53.7725	1.53772
D90 / D30	P23644	0.623485	0.623485	6.55957e-09	2.10815e-08	24	P23644	TOM40	Mitochondrial import receptor subunit TOM40	TOM40_YEAST	9	54.0592	1.54059
D120 / D14	P23644	0.917912	0.917912	6.56809e-09	2.10983e-08	24	P23644	TOM40	Mitochondrial import receptor subunit TOM40	TOM40_YEAST	9	88.9379	1.88938
D60 / D30	P39953	-0.590031	0.590031	6.60605e-09	2.1199e-08	24	P39953	YEA6	Mitochondrial nicotinamide adenine dinucleotide transporter 2	YEA6_YEAST	2	-33.5671	0.664329
D60 / D120	P0CX41;P0CX42	-0.646915	0.646915	6.64749e-09	2.13106e-08	24	P0CX41;P0CX42	RPL23A;RPL23B	60S ribosomal protein L23-A;60S ribosomal protein L23-B	RL23A_YEAST;RL23B_YEAST	12	-36.1355	0.638645
D90 / D30	P40533	0.70395	0.70395	6.69952e-09	2.14559e-08	24	P40533	TED1	Protein TED1	TED1_YEAST	6	62.8959	1.62896
D90 / D14	Q12233	-0.84389	0.84389	6.73416e-09	2.15453e-08	24	Q12233	ATP20	ATP synthase subunit g, mitochondrial	ATPN_YEAST	4	-44.2861	0.557139
D90 / D30	P16965	-2.5759	2.5759	6.8237e-09	2.17773e-08	18	P16965	STF2	ATPase-stabilizing factor 15 kDa protein	STF2_YEAST	1	-83.2283	0.167717
D90 / D14	P38115	0.654512	0.654512	6.90201e-09	2.19834e-08	24	P38115	ARA1	D-arabinose dehydrogenase [NAD(P)+] heavy chain	ARA1_YEAST	17	57.4083	1.57408
D120 / D14	P22855	1.00496	1.00496	6.93739e-09	2.20851e-08	24	P22855	AMS1	Alpha-mannosidase	MAN1_YEAST	47	100.689	2.00689
D60 / D30	P43636	-0.850127	0.850127	6.95989e-09	2.21361e-08	24	P43636	ALG2	Alpha-1,3/1,6-mannosyltransferase ALG2	ALG2_YEAST	3	-44.5264	0.554736
D60 / D14	Q6Q547	-0.961137	0.961137	6.96032e-09	2.21361e-08	24	Q6Q547	NOP10	H/ACA ribonucleoprotein complex subunit NOP10	NOP10_YEAST	4	-48.6348	0.513652
D120 / D90	Q12166	-0.770152	0.770152	7.0086e-09	2.22675e-08	24	Q12166	LEU9	2-isopropylmalate synthase 2, mitochondrial	LEU9_YEAST	19	-41.3644	0.586356
D120 / D14	Q06625	-0.581592	0.581592	7.03642e-09	2.23448e-08	24	Q06625	GDB1	Glycogen debranching enzyme	GDE_YEAST	52	-33.1774	0.668226
D90 / D14	P43577	-1.64505	1.64505	7.15142e-09	2.26763e-08	24	P43577	GNA1	Glucosamine 6-phosphate N-acetyltransferase	GNA1_YEAST	4	-68.0265	0.319735
D120 / D90	P48524	-1.22751	1.22751	7.22644e-09	2.29028e-08	24	P48524	BUL1	Ubiquitin ligase-binding protein BUL1	BUL1_YEAST	5	-57.2946	0.427054
D120 / D14	P38968	-0.60961	0.60961	7.23345e-09	2.29137e-08	24	P38968	SEC31	Protein transport protein SEC31	SEC31_YEAST	24	-34.4626	0.655374
D90 / D30	P40508	-0.722756	0.722756	7.25234e-09	2.29508e-08	24	P40508	YIL077C	PUP1 protein homolog	PUP1_YEAST	2	-39.4061	0.605939
D60 / D14	Q12184	-1.72754	1.72754	7.25953e-09	2.29622e-08	24	Q12184	YAH1	Adrenodoxin homolog, mitochondrial	ADRX_YEAST	2	-69.8034	0.301966
D60 / D120	P36110	-2.1319	2.1319	7.40871e-09	2.33879e-08	24	P36110	PRY2	Protein PRY2	PRY2_YEAST	2	-77.1843	0.228157
D90 / D14	P39073	1.47892	1.47892	7.44684e-09	2.34619e-08	24	P39073	SSN3	Meiotic mRNA stability protein kinase SSN3	SSN3_YEAST	1	178.74	2.7874
D60 / D14	Q05359	0.618387	0.618387	7.55335e-09	2.37624e-08	24	Q05359	ERP1	Protein ERP1	ERP1_YEAST	6	53.5158	1.53516
D90 / D30	P35184	0.664144	0.664144	7.56608e-09	2.37908e-08	24	P35184	SQT1	Ribosome assembly protein SQT1	SQT1_YEAST	2	58.4627	1.58463
D120 / D90	P0CX31;P0CX32	-1.08309	1.08309	7.61605e-09	2.39244e-08	24	P0CX31;P0CX32	RPS24A;RPS24B	40S ribosomal protein S24-A;40S ribosomal protein S24-B	RS24A_YEAST;RS24B_YEAST	12	-52.7983	0.472017
D120 / D90	P14843	-0.654915	0.654915	7.61456e-09	2.39244e-08	24	P14843	ARO3	Phospho-2-dehydro-3-deoxyheptonate aldolase, phenylalanine-inhibited	AROF_YEAST	18	-36.4887	0.635113
D60 / D120	P15108	1.21096	1.21096	7.62457e-09	2.39394e-08	24	P15108	HSC82	ATP-dependent molecular chaperone HSC82	HSC82_YEAST	11	131.491	2.31491
D60 / D90	P11632	0.858885	0.858885	7.66333e-09	2.40375e-08	24	P11632	NHP6A	Non-histone chromosomal protein 6A	NHP6A_YEAST	3	81.3636	1.81364
D60 / D14	P00045	1.24051	1.24051	7.72599e-09	2.41985e-08	24	P00045	CYC7	Cytochrome c isoform 2	CYC7_YEAST	8	136.282	2.36282
D90 / D14	P47165	0.805347	0.805347	7.7422e-09	2.42374e-08	24	P47165	XPT1	Xanthine phosphoribosyltransferase 1	XPT1_YEAST	6	74.7567	1.74757
D90 / D14	P40040	-1.38034	1.38034	7.78243e-09	2.43515e-08	24	P40040	THO1	Protein THO1	THO1_YEAST	6	-61.5871	0.384129
D60 / D120	P32911	1.54164	1.54164	7.80783e-09	2.4419e-08	24	P32911	SUI1	Eukaryotic translation initiation factor eIF-1	SUI1_YEAST	7	191.125	2.91125
D60 / D14	Q06107	0.592343	0.592343	8.17831e-09	2.54905e-08	24	Q06107	YPR114W	Uncharacterized TLC domain-containing protein YPR114W	YP114_YEAST	1	50.7693	1.50769
D90 / D14	Q6Q547	-1.02976	1.02976	8.21952e-09	2.55692e-08	24	Q6Q547	NOP10	H/ACA ribonucleoprotein complex subunit NOP10	NOP10_YEAST	4	-51.0207	0.489793
D60 / D14	P38061	0.742277	0.742277	8.59349e-09	2.6629e-08	24	P38061	RPL32	60S ribosomal protein L32	RL32_YEAST	10	67.2814	1.67281
D60 / D14	P25619	1.41757	1.41757	8.64896e-09	2.67879e-08	24	P25619	HSP30	30 kDa heat shock protein	HSP30_YEAST	4	167.134	2.67134
D90 / D14	P08456	0.834825	0.834825	8.70912e-09	2.69221e-08	24	P08456	CHO1	CDP-diacylglycerol--serine O-phosphatidyltransferase	PSS_YEAST	1	78.3641	1.78364
D120 / D30	Q08732	-0.832681	0.832681	8.76726e-09	2.70757e-08	24	Q08732	HRK1	Serine/threonine-protein kinase HRK1	HRK1_YEAST	9	-43.8515	0.561485
D120 / D30	P23644	1.05159	1.05159	8.81039e-09	2.71827e-08	24	P23644	TOM40	Mitochondrial import receptor subunit TOM40	TOM40_YEAST	9	107.281	2.07281
D120 / D90	P41805	-0.838662	0.838662	8.93814e-09	2.75503e-08	24	P41805	RPL10	60S ribosomal protein L10	RL10_YEAST	13	-44.0838	0.559162
D120 / D90	O13547	-2.25461	2.25461	8.96725e-09	2.76134e-08	16	O13547	CCW14	Covalently-linked cell wall protein 14	CCW14_YEAST	1	-79.0447	0.209553
D60 / D120	P32842	-1.47222	1.47222	9.01688e-09	2.77396e-08	16	P32842	VMA11	V-type proton ATPase subunit c'	VATL2_YEAST	1	-63.9573	0.360427
D90 / D14	Q03102	0.622056	0.622056	9.0399e-09	2.7797e-08	24	Q03102	YML131W	Uncharacterized membrane protein YML131W	YMN1_YEAST	11	53.9067	1.53907
D120 / D90	P53337	0.998346	0.998346	9.25849e-09	2.83466e-08	24	P53337	ERV29	ER-derived vesicles protein ERV29	ERV29_YEAST	3	99.7708	1.99771
D120 / D14	Q12164	1.62495	1.62495	9.39142e-09	2.86851e-08	24	Q12164	POM33	Pore membrane protein of 33 kDa	POM33_YEAST	11	208.432	3.08432
D120 / D14	P11633	-1.72035	1.72035	9.58769e-09	2.92006e-08	22	P11633	NHP6B	Non-histone chromosomal protein 6B	NHP6B_YEAST	4	-69.6526	0.303474
D120 / D30	P16550	1.10675	1.10675	9.60813e-09	2.92215e-08	24	P16550	APA1	Protein APA1	APA1_YEAST	11	115.361	2.15361
D60 / D120	Q12512	0.945582	0.945582	9.60792e-09	2.92215e-08	24	Q12512	ZPS1	Protein ZPS1	ZPS1_YEAST	12	92.5965	1.92597
D60 / D14	Q99258	-0.659991	0.659991	9.64861e-09	2.93307e-08	24	Q99258	RIB3	3,4-dihydroxy-2-butanone 4-phosphate synthase	RIB3_YEAST	9	-36.7118	0.632882
D90 / D30	P38861	1.01584	1.01584	9.75876e-09	2.96093e-08	24	P38861	NMD3	60S ribosomal export protein NMD3	NMD3_YEAST	6	102.208	2.02208
D90 / D30	P33202	0.632524	0.632524	9.78512e-09	2.96752e-08	24	P33202	UFD4	Ubiquitin fusion degradation protein 4	UFD4_YEAST	11	55.0275	1.55027
D60 / D14	Q08245	-0.72861	0.72861	9.82362e-09	2.97778e-08	24	Q08245	ZEO1	Protein ZEO1	ZEO1_YEAST	10	-39.6515	0.603485
D120 / D14	Q06689	-1.03815	1.03815	9.87363e-09	2.99011e-08	24	Q06689	YLR413W	Cell membrane protein YLR413W	YL413_YEAST	7	-51.305	0.48695
D90 / D30	P38845	-0.693434	0.693434	1.00825e-08	3.04473e-08	24	P38845	CRP1	Cruciform DNA-recognizing protein 1	CRP1_YEAST	10	-38.162	0.61838
D60 / D14	P36090	-0.966493	0.966493	1.01252e-08	3.05617e-08	24	P36090	ANR2	Uncharacterized protein ANR2	ANR2_YEAST	6	-48.8252	0.511748
D120 / D90	P27616	-1.02942	1.02942	1.0191e-08	3.07458e-08	24	P27616	ADE1	Phosphoribosylaminoimidazole-succinocarboxamide synthase	PUR7_YEAST	19	-51.0093	0.489907
D90 / D30	P50264	0.701356	0.701356	1.02139e-08	3.08005e-08	24	P50264	FMS1	Polyamine oxidase FMS1	FMS1_YEAST	12	62.6032	1.62603
D90 / D30	P32639	-0.650762	0.650762	1.0311e-08	3.10621e-08	24	P32639	BRR2	Pre-mRNA-splicing helicase BRR2	BRR2_YEAST	6	-36.3056	0.636944
D60 / D14	P00890	0.609787	0.609787	1.03394e-08	3.11055e-08	24	P00890	CIT1	Citrate synthase, mitochondrial	CISY1_YEAST	24	52.6034	1.52603
D90 / D30	P23594	0.878501	0.878501	1.04835e-08	3.14845e-08	24	P23594	PPH21	Serine/threonine-protein phosphatase PP2A-1 catalytic subunit	PP2A1_YEAST	6	83.8464	1.83846
D120 / D14	P41921	0.671593	0.671593	1.0485e-08	3.14845e-08	24	P41921	GLR1	Glutathione reductase	GSHR_YEAST	16	59.2831	1.59283
D60 / D120	P0C2H6	1.30811	1.30811	1.05464e-08	3.1654e-08	24	P0C2H6	RPL27A	60S ribosomal protein L27-A	RL27A_YEAST	8	147.617	2.47617
D120 / D90	P53721	-0.842337	0.842337	1.06729e-08	3.19887e-08	24	P53721	RCF2	Respiratory supercomplex factor 2, mitochondrial	RCF2_YEAST	7	-44.2261	0.557739
D120 / D30	P32191	0.804564	0.804564	1.07662e-08	3.21779e-08	24	P32191	GUT2	Glycerol-3-phosphate dehydrogenase, mitochondrial	GPDM_YEAST	16	74.6618	1.74662
D60 / D120	P46992	-0.764534	0.764534	1.08686e-08	3.24234e-08	24	P46992	YJL171C	Cell wall protein YJL171C	YJR1_YEAST	6	-41.1357	0.588643
D120 / D14	Q12497	-4.39659	4.39659	1.08965e-08	3.24915e-08	22	Q12497	FMP16	Protein FMP16, mitochondrial	FMP16_YEAST	3	-95.2522	0.0474783
D60 / D120	P00924	1.11198	1.11198	1.10383e-08	3.28379e-08	24	P00924	ENO1	Enolase 1	ENO1_YEAST	43	116.141	2.16141
D60 / D14	Q12329	0.677688	0.677688	1.10979e-08	3.29999e-08	24	Q12329	HSP42	Heat shock protein 42	HSP42_YEAST	9	59.9575	1.59957
D60 / D120	P08524	0.610799	0.610799	1.19621e-08	3.5356e-08	24	P08524	ERG20	Farnesyl pyrophosphate synthase	ERG20_YEAST	19	52.7104	1.5271
D90 / D30	P43598	-0.914256	0.914256	1.20827e-08	3.56961e-08	24	P43598	IGD1	Inhibitor of glycogen debranching 1	IGD1_YEAST	5	-46.9383	0.530617
D60 / D30	P29055	-0.729849	0.729849	1.21499e-08	3.58451e-08	24	P29055	SUA7	Transcription initiation factor IIB	TF2B_YEAST	3	-39.7033	0.602967
D60 / D30	Q12311	1.0974	1.0974	1.24981e-08	3.67876e-08	23	Q12311	NTO1	NuA3 HAT complex component NTO1	NTO1_YEAST	1	113.969	2.13969
D90 / D30	Q12305	1.40885	1.40885	1.27966e-08	3.7597e-08	24	Q12305	RDL1	Thiosulfate:glutathione sulfurtransferase	RDL1_YEAST	6	165.525	2.65525
D90 / D14	P32598	0.873072	0.873072	1.28517e-08	3.77243e-08	24	P32598	GLC7	Serine/threonine-protein phosphatase PP1-2	PP12_YEAST	9	83.1559	1.83156
D60 / D30	P01094	-0.762631	0.762631	1.29286e-08	3.79326e-08	24	P01094	PAI3	Protease A inhibitor 3	IPA3_YEAST	4	-41.058	0.58942
D120 / D90	Q08199	-1.22442	1.22442	1.29807e-08	3.80332e-08	22	Q08199	SIL1	Nucleotide exchange factor SIL1	SIL1_YEAST	6	-57.2032	0.427968
D90 / D30	Q3E769	1.07037	1.07037	1.30966e-08	3.83551e-08	24	Q3E769	YOL159C-A	Uncharacterized protein YOL159C-A	YO59A_YEAST	1	109.997	2.09997
D90 / D14	P52917	0.725367	0.725367	1.31146e-08	3.83903e-08	24	P52917	VPS4	Vacuolar protein sorting-associated protein 4	VPS4_YEAST	14	65.3321	1.65332
D60 / D90	P50861	-1.18784	1.18784	1.31683e-08	3.85299e-08	24	P50861	RIB4	6,7-dimethyl-8-ribityllumazine synthase	RIB4_YEAST	4	-56.104	0.43896
D120 / D14	Q08548	1.26264	1.26264	1.31981e-08	3.85996e-08	24	Q08548	ALE1	Lysophospholipid acyltransferase	ALE1_YEAST	15	139.935	2.39935
D120 / D30	P43582	-1.55711	1.55711	1.34929e-08	3.94077e-08	20	P43582	WWM1	WW domain-containing protein WWM1	WWM1_YEAST	4	-66.0169	0.339831
D60 / D120	P36516	-1.08838	1.08838	1.35642e-08	3.95977e-08	24	P36516	MRPL3	54S ribosomal protein L3, mitochondrial	RM03_YEAST	15	-52.9712	0.470288
D60 / D90	P38203	-1.0923	1.0923	1.40152e-08	4.07842e-08	24	P38203	LSM2	U6 snRNA-associated Sm-like protein LSm2	LSM2_YEAST	4	-53.0987	0.469013
D120 / D14	Q12191	-1.54869	1.54869	1.42394e-08	4.13803e-08	24	Q12191	BUG1	Binder of USO1 and GRH1 protein 1	BUG1_YEAST	2	-65.818	0.34182
D60 / D14	Q06682	-0.646581	0.646581	1.43917e-08	4.18038e-08	24	Q06682	UBX5	UBX domain-containing protein 5	UBX5_YEAST	9	-36.1207	0.638793
D60 / D30	P38861	1.33424	1.33424	1.44064e-08	4.18087e-08	24	P38861	NMD3	60S ribosomal export protein NMD3	NMD3_YEAST	6	152.142	2.52142
D60 / D30	P09733	0.5834	0.5834	1.45483e-08	4.22013e-08	24	P09733	TUB1	Tubulin alpha-1 chain	TBA1_YEAST	10	49.8376	1.49838
D60 / D120	P08465	-0.94105	0.94105	1.46521e-08	4.24448e-08	24	P08465	MET2	Homoserine O-acetyltransferase	MET2_YEAST	11	-47.9146	0.520854
D90 / D30	P00912	-1.61399	1.61399	1.48596e-08	4.29874e-08	24	P00912	TRP1	N-(5'-phosphoribosyl)anthranilate isomerase	TRPF_YEAST	1	-67.3306	0.326694
D60 / D30	P40032	0.675635	0.675635	1.48811e-08	4.30302e-08	24	P40032	TPA1	Prolyl 3,4-dihydroxylase TPA1	TPA1_YEAST	14	59.7299	1.5973
D90 / D14	Q12329	0.639517	0.639517	1.49594e-08	4.32174e-08	24	Q12329	HSP42	Heat shock protein 42	HSP42_YEAST	9	55.7807	1.55781
D60 / D120	P27472	0.780304	0.780304	1.4992e-08	4.32725e-08	24	P27472	GSY2	Glycogen [starch] synthase isoform 2	GYS2_YEAST	27	71.7492	1.71749
D120 / D30	P11633	-1.62163	1.62163	1.50385e-08	4.33679e-08	22	P11633	NHP6B	Non-histone chromosomal protein 6B	NHP6B_YEAST	4	-67.5031	0.324969
D60 / D120	P0C0W9;Q3E757	0.620734	0.620734	1.50805e-08	4.34694e-08	24	P0C0W9;Q3E757	RPL11A;RPL11B	60S ribosomal protein L11-A;60S ribosomal protein L11-B	RL11A_YEAST;RL11B_YEAST	10	53.7657	1.53766
D120 / D14	P43558	0.7846	0.7846	1.51975e-08	4.37672e-08	24	P43558	OTU1	Ubiquitin thioesterase OTU1	OTU1_YEAST	5	72.2614	1.72261
D90 / D14	P50264	0.681421	0.681421	1.52275e-08	4.38338e-08	24	P50264	FMS1	Polyamine oxidase FMS1	FMS1_YEAST	12	60.3719	1.60372
D90 / D14	Q04562	0.802237	0.802237	1.52504e-08	4.38604e-08	24	Q04562	TMN2	Transmembrane 9 superfamily member 2	TMN2_YEAST	3	74.3803	1.7438
D60 / D120	P38323	-1.21588	1.21588	1.52731e-08	4.39059e-08	24	P38323	MCX1	ATP-dependent clpX-like chaperone, mitochondrial	CLPX_YEAST	11	-56.9491	0.430509
D90 / D30	Q07716	0.596215	0.596215	1.52826e-08	4.39134e-08	24	Q07716	AIM6	Altered inheritance of mitochondria protein 6	AIM6_YEAST	6	51.1745	1.51175
D90 / D14	P39004	1.34889	1.34889	1.53272e-08	4.40219e-08	24	P39004	HXT7	High-affinity hexose transporter HXT7	HXT7_YEAST	13	154.716	2.54716
D120 / D14	P00890	0.690267	0.690267	1.56503e-08	4.48291e-08	24	P00890	CIT1	Citrate synthase, mitochondrial	CISY1_YEAST	24	61.3583	1.61358
D90 / D14	P22696	0.614889	0.614889	1.58338e-08	4.5294e-08	24	P22696	ESS1	Peptidyl-prolyl cis-trans isomerase ESS1	ESS1_YEAST	9	53.144	1.53144
D60 / D14	D6W196	-1.00124	1.00124	1.58783e-08	4.53807e-08	24	D6W196	SAL1	Truncated non-functional calcium-binding mitochondrial carrier SAL1-1	CMC1_YEAST	3	-50.043	0.49957
D60 / D30	P38221	-0.698324	0.698324	1.59345e-08	4.55211e-08	24	P38221	CDS1	Phosphatidate cytidylyltransferase	CDS1_YEAST	6	-38.3712	0.616288
D120 / D14	O94742	-1.17309	1.17309	1.61003e-08	4.58923e-08	24	O94742	SEM1	26S proteasome complex subunit SEM1	SEM1_YEAST	2	-55.6531	0.443469
D60 / D14	P53721	0.828225	0.828225	1.63681e-08	4.65935e-08	24	P53721	RCF2	Respiratory supercomplex factor 2, mitochondrial	RCF2_YEAST	7	77.55	1.7755
D60 / D120	P12385	-0.833145	0.833145	1.65498e-08	4.7006e-08	24	P12385	SUP45	Eukaryotic peptide chain release factor subunit 1	ERF1_YEAST	24	-43.8696	0.561304
D90 / D30	P38061	0.936621	0.936621	1.65456e-08	4.7006e-08	24	P38061	RPL32	60S ribosomal protein L32	RL32_YEAST	10	91.404	1.91404
D60 / D90	P53868	-0.83665	0.83665	1.66408e-08	4.72329e-08	24	P53868	ALG9	Alpha-1,2-mannosyltransferase ALG9	ALG9_YEAST	9	-44.0058	0.559942
D120 / D90	P54781	-0.771107	0.771107	1.66444e-08	4.72329e-08	24	P54781	ERG5	C-22 sterol desaturase ERG5	ERG5_YEAST	21	-41.4033	0.585967
D60 / D14	P00175	0.681061	0.681061	1.6722e-08	4.74322e-08	24	P00175	CYB2	L-lactate dehydrogenase (cytochrome)	CYB2_YEAST	12	60.3318	1.60332
D60 / D120	P07342	-0.721875	0.721875	1.67832e-08	4.75832e-08	24	P07342	ILV2	Acetolactate synthase catalytic subunit, mitochondrial	ILVB_YEAST	19	-39.3691	0.606309
D90 / D14	P33401	0.802465	0.802465	1.67901e-08	4.75832e-08	24	P33401	PGM1	Phosphoglucomutase 1	PGM1_YEAST	3	74.4078	1.74408
D120 / D14	P07267	1.12121	1.12121	1.68178e-08	4.76193e-08	24	P07267	PEP4	Saccharopepsin	CARP_YEAST	19	117.529	2.17529
D90 / D30	O14467	-0.965001	0.965001	1.69536e-08	4.79614e-08	24	O14467	MBF1	Multiprotein-bridging factor 1	MBF1_YEAST	12	-48.7722	0.512278
D60 / D120	P00447	0.605453	0.605453	1.7398e-08	4.91969e-08	24	P00447	SOD2	Superoxide dismutase [Mn], mitochondrial	SODM_YEAST	7	52.1457	1.52146
D60 / D14	P53045	-1.96817	1.96817	1.78151e-08	5.02211e-08	24	P53045	ERG25	C-4 methylsterol oxidase ERG25	ERG25_YEAST	3	-74.4423	0.255577
D60 / D120	O60200	-3.35914	3.35914	1.8028e-08	5.07294e-08	16	O60200	MDM35	Mitochondrial distribution and morphology protein 35	MDM35_YEAST	1	-90.2547	0.0974535
D120 / D30	P07342	0.733199	0.733199	1.81787e-08	5.10269e-08	24	P07342	ILV2	Acetolactate synthase catalytic subunit, mitochondrial	ILVB_YEAST	19	66.2321	1.66232
D120 / D90	P27472	-0.854438	0.854438	1.82928e-08	5.12968e-08	24	P27472	GSY2	Glycogen [starch] synthase isoform 2	GYS2_YEAST	27	-44.6919	0.553081
D120 / D30	P35197	0.611458	0.611458	1.83327e-08	5.13862e-08	24	P35197	GCS1	ADP-ribosylation factor GTPase-activating protein GCS1	GCS1_YEAST	8	52.7802	1.5278
D60 / D14	P38697	0.58335	0.58335	1.83564e-08	5.14077e-08	24	P38697	IMD2	Inosine-5'-monophosphate dehydrogenase 2	IMDH2_YEAST	7	49.8324	1.49832
D90 / D14	P32445	0.609734	0.609734	1.85875e-08	5.20091e-08	24	P32445	RIM1	Single-stranded DNA-binding protein RIM1, mitochondrial	RIM1_YEAST	5	52.5977	1.52598
D90 / D14	Q3E769	0.823968	0.823968	1.87474e-08	5.24109e-08	24	Q3E769	YOL159C-A	Uncharacterized protein YOL159C-A	YO59A_YEAST	1	77.0269	1.77027
D120 / D30	P40961	0.622482	0.622482	1.89886e-08	5.29463e-08	24	P40961	PHB1	Prohibitin-1	PHB1_YEAST	13	53.9521	1.53952
D60 / D120	Q08199	1.03449	1.03449	1.8985e-08	5.29463e-08	22	Q08199	SIL1	Nucleotide exchange factor SIL1	SIL1_YEAST	6	104.839	2.04839
D60 / D14	P38013	-0.976726	0.976726	1.90533e-08	5.30576e-08	24	P38013	AHP1	Peroxiredoxin AHP1	AHP1_YEAST	10	-49.1868	0.508132
D90 / D14	P0CX43;P0CX44	0.60706	0.60706	1.91491e-08	5.32449e-08	24	P0CX43;P0CX44	RPL1A;RPL1B	60S ribosomal protein L1-A;60S ribosomal protein L1-B	RL1A_YEAST;RL1B_YEAST	13	52.3152	1.52315
D120 / D90	P41911	-0.650809	0.650809	1.93198e-08	5.36596e-08	24	P41911	GPD2	Glycerol-3-phosphate dehydrogenase [NAD(+)] 2, mitochondrial	GPD2_YEAST	13	-36.3077	0.636923
D60 / D14	P38072	0.653524	0.653524	1.95129e-08	5.41019e-08	24	P38072	SCO2	Protein SCO2, mitochondrial	SCO2_YEAST	8	57.3005	1.57301
D60 / D90	Q05779	-0.846904	0.846904	1.98371e-08	5.48699e-08	24	Q05779	COQ9	Ubiquinone biosynthesis protein COQ9, mitochondrial	COQ9_YEAST	7	-44.4023	0.555977
D60 / D120	P27616	0.986184	0.986184	1.98508e-08	5.48725e-08	24	P27616	ADE1	Phosphoribosylaminoimidazole-succinocarboxamide synthase	PUR7_YEAST	19	98.0939	1.98094
D120 / D30	Q12229	1.49808	1.49808	2.01542e-08	5.56392e-08	22	Q12229	UBX3	UBX domain-containing protein 3	UBX3_YEAST	2	182.467	2.82467
D120 / D14	P21576	0.65248	0.65248	2.05521e-08	5.65913e-08	24	P21576	VPS1	Vacuolar protein sorting-associated protein 1	VPS1_YEAST	34	57.1868	1.57187
D60 / D14	P43598	-1.05215	1.05215	2.08159e-08	5.72682e-08	24	P43598	IGD1	Inhibitor of glycogen debranching 1	IGD1_YEAST	5	-51.7752	0.482248
D90 / D14	P53721	1.13439	1.13439	2.10019e-08	5.77303e-08	24	P53721	RCF2	Respiratory supercomplex factor 2, mitochondrial	RCF2_YEAST	7	119.526	2.19526
D90 / D14	P38072	0.658166	0.658166	2.11825e-08	5.8152e-08	24	P38072	SCO2	Protein SCO2, mitochondrial	SCO2_YEAST	8	57.8075	1.57807
D120 / D30	P07267	1.05356	1.05356	2.15028e-08	5.90059e-08	24	P07267	PEP4	Saccharopepsin	CARP_YEAST	19	107.565	2.07565
D90 / D14	P43609	-0.650936	0.650936	2.15173e-08	5.90203e-08	24	P43609	RSC8	Chromatin structure-remodeling complex protein RSC8	RSC8_YEAST	13	-36.3133	0.636867
D90 / D30	P53845	1.84292	1.84292	2.158e-08	5.91417e-08	18	P53845	YIF1	Protein transport protein YIF1	YIF1_YEAST	1	258.735	3.58735
D60 / D30	P11353	0.620438	0.620438	2.18325e-08	5.97571e-08	24	P11353	HEM13	Oxygen-dependent coproporphyrinogen-III oxidase	HEM6_YEAST	17	53.7342	1.53734
D120 / D14	P39073	1.13602	1.13602	2.18302e-08	5.97571e-08	24	P39073	SSN3	Meiotic mRNA stability protein kinase SSN3	SSN3_YEAST	1	119.774	2.19774
D90 / D14	P10664	0.623518	0.623518	2.20647e-08	6.02894e-08	24	P10664	RPL4A	60S ribosomal protein L4-A	RL4A_YEAST	20	54.0627	1.54063
D60 / D90	P41543	-0.730942	0.730942	2.2159e-08	6.05214e-08	24	P41543	OST1	Dolichyl-diphosphooligosaccharide--protein glycosyltransferase subunit 1	OST1_YEAST	5	-39.749	0.60251
D90 / D30	P40502	-0.974194	0.974194	2.21753e-08	6.05401e-08	24	P40502	AIM19	Altered inheritance of mitochondria protein 19, mitochondrial	AIM19_YEAST	1	-49.0976	0.509024
D120 / D14	P10081	0.891421	0.891421	2.22305e-08	6.0639e-08	24	P10081	TIF1	ATP-dependent RNA helicase eIF4A	IF4A_YEAST	30	85.5003	1.855
D120 / D90	P28777	0.697775	0.697775	2.2573e-08	6.14946e-08	24	P28777	ARO2	Chorismate synthase	AROC_YEAST	12	62.2002	1.622
D90 / D14	Q12184	-1.7483	1.7483	2.26155e-08	6.15843e-08	24	Q12184	YAH1	Adrenodoxin homolog, mitochondrial	ADRX_YEAST	2	-70.2348	0.297652
D60 / D14	P28000	-0.739433	0.739433	2.26494e-08	6.16502e-08	24	P28000	RPC19	DNA-directed RNA polymerases I and III subunit RPAC2	RPAC2_YEAST	5	-40.1025	0.598975
D30 / D14	O60200	-0.98285	0.98285	2.27442e-08	6.18558e-08	24	O60200	MDM35	Mitochondrial distribution and morphology protein 35	MDM35_YEAST	1	-49.4021	0.505979
D120 / D90	P00128	-0.886201	0.886201	2.28031e-08	6.19895e-08	24	P00128	QCR7	Cytochrome b-c1 complex subunit 7, mitochondrial	QCR7_YEAST	9	-45.8963	0.541037
D60 / D14	P32867	1.07904	1.07904	2.31378e-08	6.28194e-08	18	P32867	SSO1	Protein SSO1	SSO1_YEAST	2	111.262	2.11262
D120 / D30	P22855	0.960707	0.960707	2.3423e-08	6.35399e-08	24	P22855	AMS1	Alpha-mannosidase	MAN1_YEAST	47	94.6264	1.94626
D120 / D90	Q04792	-0.63473	0.63473	2.34375e-08	6.35508e-08	24	Q04792	GAD1	Glutamate decarboxylase	DCE_YEAST	24	-35.5939	0.644061
D60 / D120	P23641	-1.01875	1.01875	2.35746e-08	6.38514e-08	24	P23641	MIR1	Mitochondrial phosphate carrier protein	MPCP_YEAST	9	-50.6456	0.493544
D90 / D30	P17891	-0.740423	0.740423	2.4175e-08	6.52205e-08	24	P17891	CLC1	Clathrin light chain	CLC1_YEAST	11	-40.1436	0.598564
D120 / D14	P53925	1.02626	1.02626	2.42248e-08	6.52999e-08	24	P53925	YNL115C	Uncharacterized vacuolar membrane protein YNL115C	YNL5_YEAST	12	103.673	2.03673
D60 / D14	O13547	-1.92026	1.92026	2.45326e-08	6.60184e-08	21	O13547	CCW14	Covalently-linked cell wall protein 14	CCW14_YEAST	1	-73.5793	0.264207
D60 / D90	P11633	0.614525	0.614525	2.46005e-08	6.61732e-08	24	P11633	NHP6B	Non-histone chromosomal protein 6B	NHP6B_YEAST	4	53.1054	1.53105
D60 / D30	Q03435	-1.33392	1.33392	2.5161e-08	6.76527e-08	24	Q03435	NHP10	Non-histone protein 10	NHP10_YEAST	3	-60.3311	0.396689
D120 / D30	P00425	0.700065	0.700065	2.53211e-08	6.79968e-08	24	P00425	COX5B	Cytochrome c oxidase subunit 5B, mitochondrial	COX5B_YEAST	7	62.4578	1.62458
D60 / D90	P30656	-0.639486	0.639486	2.53315e-08	6.79968e-08	24	P30656	PRE2	Proteasome subunit beta type-5	PSB5_YEAST	9	-35.8058	0.641942
D120 / D30	Q07807	0.824782	0.824782	2.54594e-08	6.82542e-08	24	Q07807	PUF3	mRNA-binding protein PUF3	PUF3_YEAST	10	77.1267	1.77127
D120 / D14	P10863	-2.6604	2.6604	2.55413e-08	6.84165e-08	24	P10863	TIR1	Cold shock-induced protein TIR1	TIR1_YEAST	4	-84.1824	0.158176
D90 / D30	P46965	-0.803581	0.803581	2.62172e-08	7.0129e-08	24	P46965	SPC1	Signal peptidase complex subunit 1	SPC1_YEAST	3	-42.7075	0.572925
D90 / D30	P48589	0.880895	0.880895	2.62244e-08	7.0129e-08	24	P48589	RPS12	40S ribosomal protein S12	RS12_YEAST	9	84.1518	1.84152
D60 / D14	P53058	-1.03206	1.03206	2.64128e-08	7.05442e-08	24	P53058	VEL1	Protein VEL1	VEL1_YEAST	3	-51.0988	0.489012
D90 / D30	P51998	0.862539	0.862539	2.64531e-08	7.05931e-08	24	P51998	YML6	54S ribosomal protein YmL6, mitochondrial	RL4P_YEAST	12	81.8236	1.81824
D90 / D30	P35197	0.581034	0.581034	2.64835e-08	7.06448e-08	24	P35197	GCS1	ADP-ribosylation factor GTPase-activating protein GCS1	GCS1_YEAST	8	49.5921	1.49592
D90 / D30	P43577	-1.363	1.363	2.68386e-08	7.15622e-08	24	P43577	GNA1	Glucosamine 6-phosphate N-acetyltransferase	GNA1_YEAST	4	-61.1227	0.388773
D90 / D30	Q12465	0.719509	0.719509	2.6864e-08	7.15999e-08	24	Q12465	RAX2	Bud site selection protein RAX2	RAX2_YEAST	1	64.6621	1.64662
D60 / D30	P80967	1.21831	1.21831	2.71306e-08	7.21903e-08	24	P80967	TOM5	Mitochondrial import receptor subunit TOM5	TOM5_YEAST	2	132.674	2.32674
D120 / D90	P38754	-0.937823	0.937823	2.72004e-08	7.2346e-08	24	P38754	RPL14B	60S ribosomal protein L14-B	RL14B_YEAST	11	-47.798	0.52202
D60 / D120	P18899	0.751754	0.751754	2.76762e-08	7.33982e-08	24	P18899	DDR48	Stress protein DDR48	DDR48_YEAST	4	68.3839	1.68384
D60 / D120	Q12311	0.911232	0.911232	2.76572e-08	7.33982e-08	24	Q12311	NTO1	NuA3 HAT complex component NTO1	NTO1_YEAST	1	88.0651	1.88065
D120 / D14	Q12443	-0.617257	0.617257	2.80279e-08	7.42079e-08	24	Q12443	RTN2	Reticulon-like protein 2	RTN2_YEAST	20	-34.8091	0.651909
D60 / D120	P40525;P87262	1.4898	1.4898	2.93238e-08	7.75427e-08	24	P40525;P87262	RPL34B;RPL34A	60S ribosomal protein L34-B;60S ribosomal protein L34-A	RL34B_YEAST;RL34A_YEAST	3	180.85	2.8085
D60 / D14	P43577	-1.02586	1.02586	2.95714e-08	7.81007e-08	24	P43577	GNA1	Glucosamine 6-phosphate N-acetyltransferase	GNA1_YEAST	4	-50.8883	0.491117
D60 / D90	P42937	-0.94295	0.94295	3.02653e-08	7.97032e-08	20	P42937	YCH1	CDC25-like phosphatase YCH1	YCH1_YEAST	2	-47.9832	0.520168
D120 / D30	P47085	0.585771	0.585771	3.07194e-08	8.08325e-08	24	P47085	MHO1	MEMO1 family protein MHO1	MHO1_YEAST	8	50.0841	1.50084
D60 / D90	P0CX47;P0CX48	-0.694526	0.694526	3.11209e-08	8.18219e-08	24	P0CX47;P0CX48	RPS11A;RPS11B	40S ribosomal protein S11-A;40S ribosomal protein S11-B	RS11A_YEAST;RS11B_YEAST	13	-38.2088	0.617912
D90 / D30	P34227	0.672005	0.672005	3.1238e-08	8.2096e-08	24	P34227	PRX1	Peroxiredoxin PRX1, mitochondrial	PRX1_YEAST	14	59.3286	1.59329
D90 / D14	P46998	1.74598	1.74598	3.16542e-08	8.29514e-08	18	P46998	FMP33	Mitochondrial membrane protein FMP33	FMP33_YEAST	1	235.424	3.35424
D90 / D30	P15367	1.06334	1.06334	3.20432e-08	8.38334e-08	24	P15367	SEC11	Signal peptidase complex catalytic subunit SEC11	SEC11_YEAST	3	108.976	2.08976
D90 / D14	P32803	0.743751	0.743751	3.2342e-08	8.45117e-08	24	P32803	EMP24	Endosomal protein P24B	EMP24_YEAST	5	67.4524	1.67452
D60 / D30	P37298	-0.738573	0.738573	3.23665e-08	8.45257e-08	24	P37298	SDH4	Succinate dehydrogenase [ubiquinone] cytochrome b small subunit, mitochondrial	DHSD_YEAST	4	-40.0668	0.599332
D60 / D14	Q03180	-1.54461	1.54461	3.23738e-08	8.45257e-08	24	Q03180	PIR3	Cell wall mannoprotein PIR3	PIR3_YEAST	3	-65.7212	0.342788
D60 / D120	Q04373	-1.13914	1.13914	3.26098e-08	8.50033e-08	24	Q04373	PUF6	Pumilio homology domain family member 6	PUF6_YEAST	11	-54.5971	0.454029
D90 / D14	P53829	0.833352	0.833352	3.27316e-08	8.52167e-08	24	P53829	CAF40	Protein CAF40	CAF40_YEAST	4	78.182	1.78182
D60 / D120	P38720	0.590214	0.590214	3.27816e-08	8.53122e-08	24	P38720	GND1	6-phosphogluconate dehydrogenase, decarboxylating 1	6PGD1_YEAST	38	50.547	1.50547
D60 / D120	P32604	-0.894611	0.894611	3.28187e-08	8.53739e-08	24	P32604	FBP26	Fructose-2,6-bisphosphatase	F26_YEAST	7	-46.2108	0.537892
D60 / D14	P38816	-1.05935	1.05935	3.31634e-08	8.61307e-08	24	P38816	TRR2	Thioredoxin reductase 2, mitochondrial	TRXB2_YEAST	6	-52.0153	0.479847
D120 / D90	P32905	-1.26285	1.26285	3.32619e-08	8.63119e-08	24	P32905	RPS0A	40S ribosomal protein S0-A	RSSA1_YEAST	9	-58.3281	0.416719
D120 / D90	P35691	-0.832313	0.832313	3.35688e-08	8.70072e-08	24	P35691	TMA19	Translationally-controlled tumor protein homolog	TCTP_YEAST	12	-43.8372	0.561628
D60 / D30	P38061	0.875855	0.875855	3.37024e-08	8.7212e-08	24	P38061	RPL32	60S ribosomal protein L32	RL32_YEAST	10	83.5095	1.8351
D120 / D14	P00425	0.894987	0.894987	3.37866e-08	8.73946e-08	24	P00425	COX5B	Cytochrome c oxidase subunit 5B, mitochondrial	COX5B_YEAST	7	85.9593	1.85959
D60 / D90	P0CX43;P0CX44	-0.606939	0.606939	3.4099e-08	8.81316e-08	24	P0CX43;P0CX44	RPL1A;RPL1B	60S ribosomal protein L1-A;60S ribosomal protein L1-B	RL1A_YEAST;RL1B_YEAST	13	-34.3412	0.656588
D120 / D14	P10507	0.823918	0.823918	3.42226e-08	8.83795e-08	24	P10507	MAS1	Mitochondrial-processing peptidase subunit beta	MPPB_YEAST	9	77.0207	1.77021
D120 / D90	P39079	0.61653	0.61653	3.43023e-08	8.8514e-08	24	P39079	CCT6	T-complex protein 1 subunit zeta	TCPZ_YEAST	15	53.3184	1.53318
D90 / D30	P33204	0.790815	0.790815	3.47608e-08	8.96611e-08	24	P33204	ARC19	Actin-related protein 2/3 complex subunit 4	ARPC4_YEAST	3	73.0051	1.73005
D120 / D90	Q06489	-0.683221	0.683221	3.47969e-08	8.9718e-08	24	Q06489	MRI1	Methylthioribose-1-phosphate isomerase	MTNA_YEAST	6	-37.7227	0.622773
D90 / D14	Q12191	-1.3723	1.3723	3.48851e-08	8.98871e-08	24	Q12191	BUG1	Binder of USO1 and GRH1 protein 1	BUG1_YEAST	2	-61.3725	0.386275
D120 / D90	P29704	-0.962352	0.962352	3.49681e-08	9.00507e-08	24	P29704	ERG9	Squalene synthase ERG9	ERG9_YEAST	17	-48.6781	0.513219
D60 / D90	P37298	-0.634284	0.634284	3.52749e-08	9.07153e-08	24	P37298	SDH4	Succinate dehydrogenase [ubiquinone] cytochrome b small subunit, mitochondrial	DHSD_YEAST	4	-35.574	0.64426
D90 / D14	P38845	-0.652367	0.652367	3.52829e-08	9.07153e-08	24	P38845	CRP1	Cruciform DNA-recognizing protein 1	CRP1_YEAST	10	-36.3764	0.636236
D120 / D14	P08524	-0.586241	0.586241	3.55211e-08	9.11812e-08	24	P08524	ERG20	Farnesyl pyrophosphate synthase	ERG20_YEAST	19	-33.3924	0.666076
D60 / D14	Q06523	-0.788978	0.788978	3.55354e-08	9.11815e-08	24	Q06523	YPR148C	Uncharacterized protein YPR148C	YP148_YEAST	12	-42.1246	0.578754
D120 / D90	Q12122	-0.842403	0.842403	3.5732e-08	9.16123e-08	24	Q12122	LYS21	Homocitrate synthase, mitochondrial	HOSM_YEAST	7	-44.2286	0.557714
D90 / D30	P53738	1.37925	1.37925	3.57656e-08	9.16502e-08	22	P53738	TRM112	Multifunctional methyltransferase subunit TRM112	TR112_YEAST	1	160.133	2.60133
D60 / D30	Q12446	-0.583485	0.583485	3.57843e-08	9.16502e-08	24	Q12446	LAS17	Proline-rich protein LAS17	LAS17_YEAST	4	-33.265	0.66735
D60 / D120	P36154	1.17502	1.17502	3.62166e-08	9.25214e-08	24	P36154	AIM29	Altered inheritance rate of mitochondria protein 29	AIM29_YEAST	5	125.797	2.25797
D60 / D14	Q12009	-0.880999	0.880999	3.67326e-08	9.36527e-08	24	Q12009	TRM8	tRNA (guanine-N(7)-)-methyltransferase	TRMB_YEAST	3	-45.7009	0.542991
D120 / D30	Q04373	0.862619	0.862619	3.6891e-08	9.39444e-08	24	Q04373	PUF6	Pumilio homology domain family member 6	PUF6_YEAST	11	81.8336	1.81834
D60 / D30	P53173	0.960886	0.960886	3.73107e-08	9.49231e-08	24	P53173	ERV14	ER-derived vesicles protein ERV14	ERV14_YEAST	1	94.6504	1.9465
D120 / D14	P53898	1.01174	1.01174	3.75688e-08	9.55185e-08	24	P53898	NSG2	Protein NSG2	NSG2_YEAST	6	101.634	2.01634
D120 / D30	P40581	-0.640759	0.640759	3.79895e-08	9.65496e-08	24	P40581	HYR1	Glutathione peroxidase-like peroxiredoxin HYR1	GPX3_YEAST	8	-35.8624	0.641376
D90 / D30	P21306	-0.954502	0.954502	3.81621e-08	9.68314e-08	24	P21306	ATP15	ATP synthase subunit epsilon, mitochondrial	ATP5E_YEAST	2	-48.398	0.51602
D60 / D90	P33893	-0.585715	0.585715	3.81254e-08	9.68314e-08	24	P33893	PET112	Glutamyl-tRNA(Gln) amidotransferase subunit B, mitochondrial	GATB_YEAST	3	-33.3681	0.666319
D60 / D30	P38912	-0.58125	0.58125	3.8136e-08	9.68314e-08	24	P38912	TIF11	Eukaryotic translation initiation factor 1A	IF1A_YEAST	7	-33.1616	0.668384
D90 / D30	P50861	0.959118	0.959118	3.8176e-08	9.68314e-08	24	P50861	RIB4	6,7-dimethyl-8-ribityllumazine synthase	RIB4_YEAST	4	94.412	1.94412
D60 / D30	P32478	-1.60309	1.60309	3.82216e-08	9.6832e-08	24	P32478	HSP150	Cell wall mannoprotein HSP150	HS150_YEAST	1	-67.0829	0.329171
D120 / D90	Q12287	1.9998	1.9998	3.82149e-08	9.6832e-08	24	Q12287	COX17	Cytochrome c oxidase copper chaperone	COX17_YEAST	3	299.946	3.99946
D60 / D120	Q12329	1.27436	1.27436	3.86052e-08	9.76878e-08	24	Q12329	HSP42	Heat shock protein 42	HSP42_YEAST	9	141.891	2.41891
D60 / D30	P0CX08;P0CX09	-0.725077	0.725077	3.91177e-08	9.86604e-08	24	P0CX08;P0CX09	DSF1;MAN2	Mannitol dehydrogenase DSF1;Mannitol dehydrogenase 2	DSF1_YEAST;MAN2_YEAST	12	-39.5035	0.604965
D90 / D30	Q12122	0.840332	0.840332	3.91282e-08	9.86604e-08	24	Q12122	LYS21	Homocitrate synthase, mitochondrial	HOSM_YEAST	7	79.0462	1.79046
D60 / D30	O43137	-2.23	2.23	3.9326e-08	9.912e-08	24	O43137	YBR085C-A	Uncharacterized protein YBR085C-A	YB085_YEAST	3	-78.6841	0.213159
D60 / D14	Q12311	1.06201	1.06201	3.99629e-08	1.00567e-07	21	Q12311	NTO1	NuA3 HAT complex component NTO1	NTO1_YEAST	1	108.785	2.08785
D120 / D30	P38427	-0.616213	0.616213	4.05122e-08	1.01869e-07	24	P38427	TSL1	Trehalose synthase complex regulatory subunit TSL1	TSL1_YEAST	29	-34.7619	0.652381
D90 / D14	P38221	-0.96398	0.96398	4.05388e-08	1.01896e-07	24	P38221	CDS1	Phosphatidate cytidylyltransferase	CDS1_YEAST	6	-48.7359	0.512641
D90 / D14	Q06523	-0.649593	0.649593	4.16964e-08	1.04601e-07	24	Q06523	YPR148C	Uncharacterized protein YPR148C	YP148_YEAST	12	-36.254	0.63746
D60 / D120	Q08951	-0.733974	0.733974	4.1723e-08	1.04626e-07	24	Q08951	APL5	AP-3 complex subunit delta	AP3D_YEAST	10	-39.8755	0.601245
D60 / D120	P23644	-0.861822	0.861822	4.21447e-08	1.05436e-07	24	P23644	TOM40	Mitochondrial import receptor subunit TOM40	TOM40_YEAST	9	-44.9743	0.550257
D90 / D30	P38777	0.787913	0.787913	4.35527e-08	1.08576e-07	24	P38777	FSH1	Family of serine hydrolases 1	FSH1_YEAST	5	72.6575	1.72657
D120 / D90	Q06689	-0.950698	0.950698	4.36116e-08	1.08681e-07	24	Q06689	YLR413W	Cell membrane protein YLR413W	YL413_YEAST	7	-48.2618	0.517382
D120 / D14	P37303	0.803098	0.803098	4.40485e-08	1.09684e-07	24	P37303	GLY1	Low specificity L-threonine aldolase	GLY1_YEAST	14	74.4844	1.74484
D60 / D120	P37303	-0.878956	0.878956	4.41447e-08	1.09839e-07	24	P37303	GLY1	Low specificity L-threonine aldolase	GLY1_YEAST	14	-45.6239	0.543761
D90 / D14	Q01519	-0.786781	0.786781	4.48181e-08	1.11427e-07	24	Q01519	COX12	Cytochrome c oxidase subunit 12, mitochondrial	COX12_YEAST	5	-42.0364	0.579636
D60 / D14	P21825	-0.93897	0.93897	4.49679e-08	1.11713e-07	24	P21825	SEC62	Translocation protein SEC62	SEC62_YEAST	6	-47.8395	0.521605
D90 / D14	P32799	0.803153	0.803153	4.49517e-08	1.11713e-07	24	P32799	COX13	Cytochrome c oxidase subunit 13, mitochondrial	COX13_YEAST	4	74.491	1.74491
D60 / D14	P39004	0.72769	0.72769	4.61051e-08	1.14272e-07	24	P39004	HXT7	High-affinity hexose transporter HXT7	HXT7_YEAST	13	65.5986	1.65599
D120 / D14	P35176	2.00648	2.00648	4.64023e-08	1.14875e-07	13	P35176	CPR5	Peptidyl-prolyl cis-trans isomerase D	CYPD_YEAST	5	301.801	4.01801
D90 / D14	P42936	-0.662333	0.662333	4.67748e-08	1.15663e-07	24	P42936	YGR201C	Putative elongation factor 1 gamma homolog	YG4D_YEAST	11	-36.8144	0.631856
D90 / D30	P0CX47;P0CX48	0.894065	0.894065	4.69445e-08	1.16038e-07	24	P0CX47;P0CX48	RPS11A;RPS11B	40S ribosomal protein S11-A;40S ribosomal protein S11-B	RS11A_YEAST;RS11B_YEAST	13	85.8405	1.85841
D60 / D90	P47061	-1.57263	1.57263	4.72498e-08	1.16658e-07	14	P47061	VPS53	Vacuolar protein sorting-associated protein 53	VPS53_YEAST	1	-66.3806	0.336194
D60 / D120	Q12287	-2.28456	2.28456	4.76818e-08	1.17588e-07	24	Q12287	COX17	Cytochrome c oxidase copper chaperone	COX17_YEAST	3	-79.4752	0.205248
D60 / D90	Q01662	-0.605274	0.605274	4.79659e-08	1.18107e-07	24	Q01662	MAP1	Methionine aminopeptidase 1	MAP1_YEAST	13	-34.2654	0.657346
D60 / D90	P20436	-1.04325	1.04325	4.79878e-08	1.18115e-07	24	P20436	RPB8	DNA-directed RNA polymerases I, II, and III subunit RPABC3	RPAB3_YEAST	5	-51.4768	0.485232
D60 / D14	O13525	0.617463	0.617463	4.82186e-08	1.18547e-07	24	O13525	COQ4	Ubiquinone biosynthesis protein COQ4, mitochondrial	COQ4_YEAST	12	53.4175	1.53417
D60 / D14	P38221	-0.9627	0.9627	4.86775e-08	1.19583e-07	24	P38221	CDS1	Phosphatidate cytidylyltransferase	CDS1_YEAST	6	-48.6904	0.513096
D120 / D30	P41811	0.657658	0.657658	4.90705e-08	1.20364e-07	24	P41811	SEC27	Coatomer subunit beta'	COPB2_YEAST	26	57.7519	1.57752
D60 / D90	P46992	-0.691973	0.691973	4.94049e-08	1.20998e-07	24	P46992	YJL171C	Cell wall protein YJL171C	YJR1_YEAST	6	-38.0993	0.619007
D60 / D30	P38288	0.863626	0.863626	4.97034e-08	1.21671e-07	24	P38288	TOS1	Protein TOS1	TOS1_YEAST	2	81.9606	1.81961
D60 / D30	Q04341	-0.816485	0.816485	4.97292e-08	1.21671e-07	24	Q04341	MIX14	Mitochondrial intermembrane space cysteine motif-containing protein MIX14	MIX14_YEAST	9	-43.2176	0.567824
D90 / D14	P07269	-0.932077	0.932077	5.08336e-08	1.24212e-07	24	P07269	PHO2	Regulatory protein PHO2	PHO2_YEAST	3	-47.5897	0.524103
D60 / D30	P0C2H9	1.72797	1.72797	5.10928e-08	1.24703e-07	24	P0C2H9	RPL31B	60S ribosomal protein L31-B	RL31B_YEAST	1	231.262	3.31262
D60 / D30	P39685	0.637145	0.637145	5.14199e-08	1.2531e-07	24	P39685	POM152	Nucleoporin POM152	PO152_YEAST	9	55.5248	1.55525
D90 / D14	Q03661	-0.989719	0.989719	5.14451e-08	1.25324e-07	24	Q03661	ESC1	Silent chromatin protein ESC1	ESC1_YEAST	2	-49.6424	0.503576
D60 / D14	P23301	2.01519	2.01519	5.24075e-08	1.27474e-07	24	P23301	HYP2	Eukaryotic translation initiation factor 5A-1	IF5A1_YEAST	4	304.234	4.04234
D90 / D30	P22289	-1.5434	1.5434	5.24844e-08	1.27565e-07	24	P22289	QCR9	Cytochrome b-c1 complex subunit 9, mitochondrial	QCR9_YEAST	2	-65.6923	0.343077
D60 / D14	P39715	-2.19798	2.19798	5.30096e-08	1.28694e-07	24	P39715	ECM1	Shuttling pre-60S factor ECM1	ECM1_YEAST	3	-78.2058	0.217942
D120 / D14	Q06252	-0.763838	0.763838	5.32758e-08	1.29243e-07	24	Q06252	YLR179C	Uncharacterized protein YLR179C	YL179_YEAST	6	-41.1073	0.588927
D90 / D30	P0CX43;P0CX44	0.748739	0.748739	5.42536e-08	1.31416e-07	24	P0CX43;P0CX44	RPL1A;RPL1B	60S ribosomal protein L1-A;60S ribosomal protein L1-B	RL1A_YEAST;RL1B_YEAST	13	68.0324	1.68032
D60 / D14	P14922	-0.60698	0.60698	5.54805e-08	1.34184e-07	24	P14922	CYC8	General transcriptional corepressor CYC8	CYC8_YEAST	16	-34.343	0.65657
D90 / D30	P10664	0.623805	0.623805	5.55133e-08	1.34213e-07	24	P10664	RPL4A	60S ribosomal protein L4-A	RL4A_YEAST	20	54.0934	1.54093
D60 / D120	P22213	-1.21494	1.21494	5.57282e-08	1.34631e-07	24	P22213	SLY1	Protein SLY1	SLY1_YEAST	11	-56.9208	0.430792
D60 / D90	P47133	-0.591545	0.591545	5.66574e-08	1.36824e-07	24	P47133	EMC2	ER membrane protein complex subunit 2	EMC2_YEAST	9	-33.6368	0.663632
D60 / D30	P29468	2.26905	2.26905	5.69012e-08	1.37361e-07	20	P29468	PAP1	Poly(A) polymerase	PAP_YEAST	4	382.007	4.82007
D120 / D14	P33421	0.838879	0.838879	5.75214e-08	1.3868e-07	24	P33421	SDH3	Succinate dehydrogenase [ubiquinone] cytochrome b subunit, mitochondrial	SDH3_YEAST	4	78.866	1.78866
D60 / D120	Q08548	-1.16524	1.16524	5.75146e-08	1.3868e-07	24	Q08548	ALE1	Lysophospholipid acyltransferase	ALE1_YEAST	15	-55.411	0.44589
D60 / D14	P50094	-0.582176	0.582176	5.75989e-08	1.38784e-07	24	P50094	IMD4	Inosine-5'-monophosphate dehydrogenase 4	IMDH4_YEAST	13	-33.2045	0.667955
D120 / D90	P22768	-0.723799	0.723799	5.95174e-08	1.43191e-07	24	P22768	ARG1	Argininosuccinate synthase	ASSY_YEAST	20	-39.4499	0.605501
D60 / D14	P41807	0.667531	0.667531	6.02033e-08	1.44624e-07	24	P41807	VMA13	V-type proton ATPase subunit H	VATH_YEAST	25	58.8353	1.58835
D60 / D30	P46998	1.68625	1.68625	6.08173e-08	1.45989e-07	18	P46998	FMP33	Mitochondrial membrane protein FMP33	FMP33_YEAST	1	221.819	3.21819
D90 / D30	P53721	0.862899	0.862899	6.13034e-08	1.47046e-07	24	P53721	RCF2	Respiratory supercomplex factor 2, mitochondrial	RCF2_YEAST	7	81.869	1.81869
D120 / D14	P40442	1.38123	1.38123	6.13448e-08	1.4709e-07	24	P40442	CSS1	Secreted protein CSS1	CSS1_YEAST	6	160.491	2.60491
D120 / D14	O13547	-2.3446	2.3446	6.14612e-08	1.47314e-07	16	O13547	CCW14	Covalently-linked cell wall protein 14	CCW14_YEAST	1	-80.3118	0.196882
D60 / D120	P53189	-1.84882	1.84882	6.15528e-08	1.47478e-07	24	P53189	SCW11	Probable family 17 glucosidase SCW11	SCW11_YEAST	2	-72.2381	0.277619
D120 / D30	P16661	0.90175	0.90175	6.20081e-08	1.48347e-07	24	P16661	ALG1	Chitobiosyldiphosphodolichol beta-mannosyltransferase	ALG1_YEAST	3	86.8331	1.86833
D90 / D30	P53927	0.962978	0.962978	6.34179e-08	1.51436e-07	24	P53927	NOP15	Ribosome biogenesis protein 15	NOP15_YEAST	1	94.9329	1.94933
D90 / D30	P41734	2.29186	2.29186	6.35255e-08	1.51637e-07	16	P41734	IAH1	Isoamyl acetate-hydrolyzing esterase	IAH1_YEAST	3	389.686	4.89686
D120 / D14	Q03435	-2.05696	2.05696	6.36107e-08	1.51727e-07	22	Q03435	NHP10	Non-histone protein 10	NHP10_YEAST	3	-75.9679	0.240321
D60 / D90	P39953	-0.643786	0.643786	6.3775e-08	1.52062e-07	24	P39953	YEA6	Mitochondrial nicotinamide adenine dinucleotide transporter 2	YEA6_YEAST	2	-35.9969	0.640031
D90 / D14	P39715	-2.29964	2.29964	6.45279e-08	1.53686e-07	24	P39715	ECM1	Shuttling pre-60S factor ECM1	ECM1_YEAST	3	-79.6886	0.203114
D120 / D30	O13547	-1.63337	1.63337	6.49981e-08	1.54729e-07	16	O13547	CCW14	Covalently-linked cell wall protein 14	CCW14_YEAST	1	-67.7665	0.322335
D90 / D14	Q03103	0.670709	0.670709	6.50142e-08	1.54729e-07	24	Q03103	ERO1	Endoplasmic oxidoreductin-1	ERO1_YEAST	9	59.1855	1.59185
D120 / D30	P40215	0.690356	0.690356	6.56874e-08	1.56182e-07	24	P40215	NDE1	External NADH-ubiquinone oxidoreductase 1, mitochondrial	NDH1_YEAST	9	61.3682	1.61368
D90 / D14	Q04773	-0.899275	0.899275	6.58256e-08	1.56369e-07	24	Q04773	YMR074C	Uncharacterized protein YMR074C	YMW4_YEAST	8	-46.3844	0.536156
D120 / D30	P10081	0.81026	0.81026	6.59034e-08	1.5638e-07	24	P10081	TIF1	ATP-dependent RNA helicase eIF4A	IF4A_YEAST	30	75.3527	1.75353
D60 / D14	P81450	-0.619391	0.619391	6.58831e-08	1.5638e-07	24	P81450	ATP18	ATP synthase subunit J, mitochondrial	ATP18_YEAST	4	-34.9054	0.650946
D60 / D120	P47032	-1.43081	1.43081	6.66961e-08	1.58202e-07	24	P47032	PRY1	Protein PRY1	PRY1_YEAST	1	-62.9076	0.370924
D90 / D14	P0CX31;P0CX32	0.62347	0.62347	6.71917e-08	1.59319e-07	24	P0CX31;P0CX32	RPS24A;RPS24B	40S ribosomal protein S24-A;40S ribosomal protein S24-B	RS24A_YEAST;RS24B_YEAST	12	54.0577	1.54058
D60 / D14	O94742	-0.731342	0.731342	6.86547e-08	1.62547e-07	24	O94742	SEM1	26S proteasome complex subunit SEM1	SEM1_YEAST	2	-39.7657	0.602343
D90 / D30	P40989	0.649628	0.649628	6.87119e-08	1.62622e-07	24	P40989	GSC2	1,3-beta-glucan synthase component GSC2	FKS2_YEAST	7	56.8764	1.56876
D60 / D90	Q04182	0.978707	0.978707	6.91206e-08	1.63408e-07	24	Q04182	PDR15	ATP-dependent permease PDR15	PDR15_YEAST	7	97.0699	1.9707
D60 / D120	P19358	0.932674	0.932674	6.92651e-08	1.6369e-07	24	P19358	SAM2	S-adenosylmethionine synthase 2	METK2_YEAST	16	90.8811	1.90881
D120 / D14	P00729	1.20099	1.20099	6.9329e-08	1.6378e-07	24	P00729	PRC1	Carboxypeptidase Y	CBPY_YEAST	7	129.898	2.29898
D90 / D14	O60200	-1.34301	1.34301	6.96789e-08	1.64546e-07	24	O60200	MDM35	Mitochondrial distribution and morphology protein 35	MDM35_YEAST	1	-60.5804	0.394196
D120 / D14	P35179	-1.17264	1.17264	6.98322e-08	1.64787e-07	24	P35179	SSS1	Protein transport protein SSS1	SC61G_YEAST	5	-55.6393	0.443607
D60 / D90	P38127	-0.732656	0.732656	7.0289e-08	1.65628e-07	24	P38127	RIM2	Mitochondrial carrier protein RIM2	RIM2_YEAST	9	-39.8205	0.601795
D90 / D14	P06787	-1.15166	1.15166	7.09799e-08	1.67064e-07	24	P06787	CMD1	Calmodulin	CALM_YEAST	6	-54.9892	0.450108
D120 / D30	P53337	0.760066	0.760066	7.14033e-08	1.67937e-07	24	P53337	ERV29	ER-derived vesicles protein ERV29	ERV29_YEAST	3	69.3568	1.69357
D60 / D120	P53292	-0.806883	0.806883	7.40168e-08	1.73383e-07	24	P53292	MRPS35	37S ribosomal protein S35, mitochondrial	RT35_YEAST	7	-42.8385	0.571615
D90 / D30	O43137	-1.74553	1.74553	7.44926e-08	1.74306e-07	24	O43137	YBR085C-A	Uncharacterized protein YBR085C-A	YB085_YEAST	3	-70.1776	0.298224
D60 / D120	P35176	1.20361	1.20361	7.4924e-08	1.75188e-07	20	P35176	CPR5	Peptidyl-prolyl cis-trans isomerase D	CYPD_YEAST	5	130.315	2.30315
D90 / D14	P40886	1.7664	1.7664	7.51955e-08	1.75758e-07	24	P40886	HXT8	Hexose transporter HXT8	HXT8_YEAST	1	240.204	3.40204
D90 / D14	P53927	0.589735	0.589735	7.53997e-08	1.76171e-07	24	P53927	NOP15	Ribosome biogenesis protein 15	NOP15_YEAST	1	50.497	1.50497
D60 / D30	P43577	-0.743813	0.743813	7.54719e-08	1.76275e-07	24	P43577	GNA1	Glucosamine 6-phosphate N-acetyltransferase	GNA1_YEAST	4	-40.2841	0.597159
D60 / D90	P32332	-0.680111	0.680111	7.63518e-08	1.78201e-07	24	P32332	OAC1	Mitochondrial oxaloacetate transport protein	OAC1_YEAST	9	-37.5883	0.624117
D90 / D30	Q03254	-0.824432	0.824432	7.6557e-08	1.78484e-07	24	Q03254	FCP1	RNA polymerase II subunit A C-terminal domain phosphatase	FCP1_YEAST	4	-43.5295	0.564705
D90 / D14	P47122	-0.609756	0.609756	7.65866e-08	1.78488e-07	24	P47122	NPA3	GPN-loop GTPase 1	GPN1_YEAST	6	-34.4693	0.655307
D60 / D30	P0CX84;P0CX85	0.602605	0.602605	7.66998e-08	1.78651e-07	24	P0CX84;P0CX85	RPL35A;RPL35B	60S ribosomal protein L35-A;60S ribosomal protein L35-B	RL35A_YEAST;RL35B_YEAST	11	51.8456	1.51846
D60 / D30	P46965	-0.583232	0.583232	7.80841e-08	1.81516e-07	24	P46965	SPC1	Signal peptidase complex subunit 1	SPC1_YEAST	3	-33.2533	0.667467
D60 / D30	P47176	-0.746703	0.746703	7.82112e-08	1.81745e-07	24	P47176	BAT2	Branched-chain-amino-acid aminotransferase, cytosolic	BCA2_YEAST	6	-40.4036	0.595964
D90 / D30	Q08300	0.88499	0.88499	7.90547e-08	1.83506e-07	24	Q08300	CSS3	Secreted protein CSS3	CSS3_YEAST	1	84.6751	1.84675
D120 / D30	Q05979	-1.30993	1.30993	7.94181e-08	1.84152e-07	18	Q05979	BNA5	Kynureninase	KYNU_YEAST	3	-59.6659	0.403341
D30 / D14	P38013	-0.834013	0.834013	8.05735e-08	1.8649e-07	24	P38013	AHP1	Peroxiredoxin AHP1	AHP1_YEAST	10	-43.9033	0.560967
D60 / D14	Q01519	-1.01913	1.01913	8.16654e-08	1.88812e-07	24	Q01519	COX12	Cytochrome c oxidase subunit 12, mitochondrial	COX12_YEAST	5	-50.6587	0.493413
D60 / D30	P29469	-1.11485	1.11485	8.18117e-08	1.89082e-07	22	P29469	MCM2	DNA replication licensing factor MCM2	MCM2_YEAST	3	-53.8259	0.461741
D120 / D90	P40030	0.991967	0.991967	8.21717e-08	1.89846e-07	24	P40030	ERG28	Ergosterol biosynthetic protein 28	ERG28_YEAST	4	98.8895	1.98889
D120 / D90	P36154	-1.15033	1.15033	8.26737e-08	1.90868e-07	24	P36154	AIM29	Altered inheritance rate of mitochondria protein 29	AIM29_YEAST	5	-54.9479	0.450521
D90 / D30	P39543	0.603597	0.603597	8.36786e-08	1.92702e-07	22	P39543	SOP4	Protein SOP4	SOP4_YEAST	2	51.95	1.5195
D90 / D30	Q03103	0.662242	0.662242	8.40177e-08	1.93413e-07	24	Q03103	ERO1	Endoplasmic oxidoreductin-1	ERO1_YEAST	9	58.254	1.58254
D120 / D30	Q12287	-1.28942	1.28942	8.41868e-08	1.93663e-07	24	Q12287	COX17	Cytochrome c oxidase copper chaperone	COX17_YEAST	3	-59.0883	0.409117
D120 / D14	P23641	0.955703	0.955703	8.47868e-08	1.94833e-07	24	P23641	MIR1	Mitochondrial phosphate carrier protein	MPCP_YEAST	9	93.9525	1.93953
D90 / D14	P36046	-0.653373	0.653373	8.53643e-08	1.9602e-07	24	P36046	MIA40	Mitochondrial intermembrane space import and assembly protein 40	MIA40_YEAST	6	-36.4208	0.635792
D90 / D14	Q12480	-0.690555	0.690555	8.55332e-08	1.96337e-07	24	Q12480	AIM45	Probable electron transfer flavoprotein subunit alpha, mitochondrial	ETFA_YEAST	7	-38.0384	0.619616
D60 / D120	P32854	-0.821184	0.821184	8.69389e-08	1.99206e-07	24	P32854	PEP12	Syntaxin PEP12	PEP12_YEAST	2	-43.4023	0.565977
D120 / D30	P40030	1.03582	1.03582	8.74419e-08	2.00287e-07	24	P40030	ERG28	Ergosterol biosynthetic protein 28	ERG28_YEAST	4	105.028	2.05028
D60 / D14	P50085	0.582812	0.582812	8.76424e-08	2.00675e-07	24	P50085	PHB2	Prohibitin-2	PHB2_YEAST	16	49.7766	1.49777
D90 / D30	P53733	-1.15159	1.15159	8.86053e-08	2.02517e-07	24	P53733	RSM19	37S ribosomal protein S19, mitochondrial	RT19_YEAST	5	-54.987	0.45013
D60 / D120	Q12025	-1.58688	1.58688	8.93097e-08	2.03982e-07	24	Q12025	EMC10	Endoplasmic reticulum membrane protein complex subunit 10	EMC10_YEAST	3	-66.711	0.33289
D60 / D30	Q08773	1.4905	1.4905	8.93755e-08	2.0403e-07	24	Q08773	ISW2	ISWI chromatin-remodeling complex ATPase ISW2	ISW2_YEAST	1	180.986	2.80986
D120 / D30	P0CX25;P0CX26	-0.781622	0.781622	8.94272e-08	2.04032e-07	24	P0CX25;P0CX26	RPL43A;RPL43B	60S ribosomal protein L43-A;60S ribosomal protein L43-B	RL43A_YEAST;RL43B_YEAST	7	-41.8288	0.581712
D60 / D30	P34087	-0.926224	0.926224	8.95204e-08	2.04171e-07	24	P34087	RPB7	DNA-directed RNA polymerase II subunit RPB7	RPB7_YEAST	2	-47.3766	0.526234
D60 / D14	P53189	-0.820644	0.820644	8.97421e-08	2.04459e-07	24	P53189	SCW11	Probable family 17 glucosidase SCW11	SCW11_YEAST	2	-43.3811	0.566189
D120 / D90	P01094	-0.67414	0.67414	8.97983e-08	2.04514e-07	24	P01094	PAI3	Protease A inhibitor 3	IPA3_YEAST	4	-37.3294	0.626706
D120 / D14	P29029	1.0301	1.0301	9.21439e-08	2.09632e-07	24	P29029	CTS1	Endochitinase	CHIT_YEAST	1	104.217	2.04217
D90 / D14	Q99252	-1.16627	1.16627	9.2366e-08	2.10063e-07	24	Q99252	ECM3	Protein ECM3	ECM3_YEAST	3	-55.4428	0.445572
D120 / D90	P40886	-2.15288	2.15288	9.28294e-08	2.10967e-07	24	P40886	HXT8	Hexose transporter HXT8	HXT8_YEAST	1	-77.5136	0.224864
D60 / D14	P06787	-1.24676	1.24676	9.30985e-08	2.11428e-07	24	P06787	CMD1	Calmodulin	CALM_YEAST	6	-57.8605	0.421395
D120 / D14	P12962	-3.46175	3.46175	9.34193e-08	2.12082e-07	20	P12962	CAF20	Cap-associated protein CAF20	CAF20_YEAST	1	-90.9237	0.0907631
D90 / D14	P21372	0.801729	0.801729	9.40401e-08	2.13415e-07	24	P21372	PRP5	Pre-mRNA-processing ATP-dependent RNA helicase PRP5	PRP5_YEAST	1	74.3189	1.74319
D60 / D120	P39953	-0.791217	0.791217	9.43912e-08	2.1406e-07	24	P39953	YEA6	Mitochondrial nicotinamide adenine dinucleotide transporter 2	YEA6_YEAST	2	-42.2144	0.577856
D90 / D30	Q12341	0.820842	0.820842	9.45855e-08	2.14425e-07	24	Q12341	HAT1	Histone acetyltransferase type B catalytic subunit	HAT1_YEAST	3	76.6436	1.76644
D120 / D14	P38219	0.666524	0.666524	9.4682e-08	2.14568e-07	24	P38219	OLA1	Obg-like ATPase 1	OLA1_YEAST	26	58.7244	1.58724
D90 / D14	P18962	0.719591	0.719591	9.49143e-08	2.14942e-07	24	P18962	DAP2	Dipeptidyl aminopeptidase B	DAP2_YEAST	8	64.6716	1.64672
D120 / D30	P38323	1.00566	1.00566	9.53321e-08	2.15812e-07	24	P38323	MCX1	ATP-dependent clpX-like chaperone, mitochondrial	CLPX_YEAST	11	100.787	2.00787
D120 / D14	P38323	1.13708	1.13708	9.543e-08	2.15957e-07	24	P38323	MCX1	ATP-dependent clpX-like chaperone, mitochondrial	CLPX_YEAST	11	119.935	2.19935
D60 / D30	Q08202	-1.30673	1.30673	9.56568e-08	2.16394e-07	24	Q08202	OPI10	Protein OPI10	OPI10_YEAST	2	-59.5764	0.404236
D60 / D14	P0CT04	0.622299	0.622299	9.73721e-08	2.19576e-07	24	P0CT04	PBI2	Protease B inhibitor 2	IPB2_YEAST	11	53.9326	1.53933
D60 / D90	Q04175	-0.580926	0.580926	9.81719e-08	2.21224e-07	24	Q04175	SXM1	Importin beta SMX1	SXM1_YEAST	13	-33.1466	0.668534
D120 / D90	P38732	0.647088	0.647088	9.96643e-08	2.24429e-07	24	P38732	EFM1	Protein-lysine N-methyltransferase EFM1	EFM1_YEAST	8	56.6004	1.566
D60 / D120	P0CX25;P0CX26	0.766649	0.766649	1.00648e-07	2.26446e-07	24	P0CX25;P0CX26	RPL43A;RPL43B	60S ribosomal protein L43-A;60S ribosomal protein L43-B	RL43A_YEAST;RL43B_YEAST	7	70.1314	1.70131
D90 / D30	Q12494	0.594101	0.594101	1.00666e-07	2.26446e-07	24	Q12494	KCS1	Inositol hexakisphosphate kinase 1	KCS1_YEAST	7	50.9531	1.50953
D60 / D14	Q08202	-1.28587	1.28587	1.00864e-07	2.26669e-07	24	Q08202	OPI10	Protein OPI10	OPI10_YEAST	2	-58.9877	0.410123
D90 / D14	Q12486	0.622491	0.622491	1.01102e-07	2.27108e-07	24	Q12486	YOR131C	Uncharacterized hydrolase YOR131C	YOR31_YEAST	8	53.9531	1.53953
D120 / D30	Q12164	1.25908	1.25908	1.02314e-07	2.29589e-07	24	Q12164	POM33	Pore membrane protein of 33 kDa	POM33_YEAST	11	139.343	2.39343
D90 / D30	Q08962	0.629788	0.629788	1.033e-07	2.31556e-07	24	Q08962	NIP7	60S ribosome subunit biogenesis protein NIP7	NIP7_YEAST	4	54.7338	1.54734
D120 / D90	Q12329	-1.23619	1.23619	1.03296e-07	2.31556e-07	24	Q12329	HSP42	Heat shock protein 42	HSP42_YEAST	9	-57.5507	0.424493
D90 / D30	P32803	0.622857	0.622857	1.04542e-07	2.33685e-07	24	P32803	EMP24	Endosomal protein P24B	EMP24_YEAST	5	53.9922	1.53992
D120 / D14	Q04373	0.760443	0.760443	1.05434e-07	2.35434e-07	24	Q04373	PUF6	Pumilio homology domain family member 6	PUF6_YEAST	11	69.4011	1.69401
D60 / D90	P34087	-0.910683	0.910683	1.06376e-07	2.37372e-07	24	P34087	RPB7	DNA-directed RNA polymerase II subunit RPB7	RPB7_YEAST	2	-46.8067	0.531933
D90 / D30	Q12754	0.692764	0.692764	1.07812e-07	2.39907e-07	24	Q12754	RRP12	Ribosomal RNA-processing protein 12	RRP12_YEAST	9	61.6377	1.61638
D120 / D30	P38219	0.718229	0.718229	1.08007e-07	2.40256e-07	24	P38219	OLA1	Obg-like ATPase 1	OLA1_YEAST	26	64.5161	1.64516
D90 / D30	P42847	0.932802	0.932802	1.08117e-07	2.40418e-07	24	P42847	MRPS18	37S ribosomal protein S18, mitochondrial	RT18_YEAST	4	90.898	1.90898
D90 / D30	P0CX31;P0CX32	0.784685	0.784685	1.08228e-07	2.40582e-07	24	P0CX31;P0CX32	RPS24A;RPS24B	40S ribosomal protein S24-A;40S ribosomal protein S24-B	RS24A_YEAST;RS24B_YEAST	12	72.2716	1.72272
D90 / D30	P07266	1.1883	1.1883	1.08338e-07	2.40744e-07	24	P07266	MRS1	Mitochondrial RNA-splicing protein MRS1	MRS1_YEAST	3	127.885	2.27885
D60 / D14	P41818	-0.626384	0.626384	1.0912e-07	2.42396e-07	24	P41818	GLC8	Protein GLC8	GLC8_YEAST	6	-35.2202	0.647798
D30 / D14	P39073	1.01591	1.01591	1.09831e-07	2.43808e-07	24	P39073	SSN3	Meiotic mRNA stability protein kinase SSN3	SSN3_YEAST	1	102.217	2.02217
D120 / D90	P00942	-0.613841	0.613841	1.13349e-07	2.5066e-07	24	P00942	TPI1	Triosephosphate isomerase	TPIS_YEAST	16	-34.6546	0.653454
D60 / D120	P32191	-0.666213	0.666213	1.14828e-07	2.53493e-07	24	P32191	GUT2	Glycerol-3-phosphate dehydrogenase, mitochondrial	GPDM_YEAST	16	-36.9841	0.630159
D90 / D14	P07266	1.00634	1.00634	1.15146e-07	2.54107e-07	24	P07266	MRS1	Mitochondrial RNA-splicing protein MRS1	MRS1_YEAST	3	100.881	2.00881
D60 / D30	Q12283	-0.631666	0.631666	1.15258e-07	2.54267e-07	24	Q12283	MCT1	Malonyl CoA-acyl carrier protein transacylase, mitochondrial	FABD_YEAST	3	-35.457	0.64543
D120 / D14	P32496	-0.639063	0.639063	1.15303e-07	2.54278e-07	24	P32496	RPN12	26S proteasome regulatory subunit RPN12	RPN12_YEAST	10	-35.787	0.64213
D60 / D120	P09440	-0.665533	0.665533	1.16154e-07	2.5589e-07	24	P09440	MIS1	C-1-tetrahydrofolate synthase, mitochondrial	C1TM_YEAST	16	-36.9544	0.630456
D60 / D14	P32521	-0.606682	0.606682	1.16571e-07	2.56632e-07	24	P32521	PAN1	Actin cytoskeleton-regulatory complex protein PAN1	PAN1_YEAST	20	-34.3295	0.656705
D90 / D30	P18962	0.67851	0.67851	1.1709e-07	2.57422e-07	24	P18962	DAP2	Dipeptidyl aminopeptidase B	DAP2_YEAST	8	60.0486	1.60049
D120 / D90	Q99210	-1.54197	1.54197	1.17238e-07	2.57658e-07	18	Q99210	YOR111W	dTTP/UTP pyrophosphatase	NTPPA_YEAST	5	-65.6583	0.343417
D60 / D120	P32458	-0.899271	0.899271	1.17346e-07	2.57806e-07	24	P32458	CDC11	Cell division control protein 11	CDC11_YEAST	5	-46.3842	0.536158
D120 / D14	P41057	-0.83355	0.83355	1.18491e-07	2.59965e-07	24	P41057	RPS29A	40S ribosomal protein S29-A	RS29A_YEAST	4	-43.8853	0.561147
D90 / D30	P38288	1.29117	1.29117	1.19243e-07	2.61168e-07	24	P38288	TOS1	Protein TOS1	TOS1_YEAST	2	144.726	2.44726
D120 / D14	P43609	-0.664367	0.664367	1.19441e-07	2.61432e-07	24	P43609	RSC8	Chromatin structure-remodeling complex protein RSC8	RSC8_YEAST	13	-36.9034	0.630966
D60 / D14	Q12191	-1.15086	1.15086	1.19445e-07	2.61432e-07	24	Q12191	BUG1	Binder of USO1 and GRH1 protein 1	BUG1_YEAST	2	-54.9643	0.450357
D120 / D30	P53128	0.711847	0.711847	1.19773e-07	2.62061e-07	24	P53128	MET13	Methylenetetrahydrofolate reductase 2	MTHR2_YEAST	11	63.79	1.6379
D120 / D90	Q12164	1.17406	1.17406	1.21204e-07	2.6501e-07	24	Q12164	POM33	Pore membrane protein of 33 kDa	POM33_YEAST	11	125.646	2.25646
D90 / D30	P38248	0.933037	0.933037	1.22517e-07	2.67789e-07	24	P38248	ECM33	Cell wall protein ECM33	ECM33_YEAST	6	90.9291	1.90929
D60 / D30	Q12004	-1.57455	1.57455	1.2291e-07	2.68464e-07	22	Q12004	TFB4	General transcription and DNA repair factor IIH subunit TFB4	TFB4_YEAST	5	-66.4252	0.335748
D60 / D120	Q07807	-0.687704	0.687704	1.24111e-07	2.70718e-07	24	Q07807	PUF3	mRNA-binding protein PUF3	PUF3_YEAST	10	-37.9159	0.620841
D120 / D90	P32628	-0.634524	0.634524	1.24208e-07	2.70838e-07	24	P32628	RAD23	UV excision repair protein RAD23	RAD23_YEAST	9	-35.5847	0.644153
D120 / D90	P22213	0.936368	0.936368	1.25e-07	2.7238e-07	24	P22213	SLY1	Protein SLY1	SLY1_YEAST	11	91.3704	1.9137
D90 / D14	P39704	0.707696	0.707696	1.2539e-07	2.73043e-07	24	P39704	ERP2	Protein ERP2	ERP2_YEAST	1	63.3194	1.63319
D120 / D30	Q08199	-0.640152	0.640152	1.25633e-07	2.73478e-07	22	Q08199	SIL1	Nucleotide exchange factor SIL1	SIL1_YEAST	6	-35.8355	0.641645
D60 / D120	Q12164	-1.20753	1.20753	1.25875e-07	2.73912e-07	24	Q12164	POM33	Pore membrane protein of 33 kDa	POM33_YEAST	11	-56.6992	0.433008
D120 / D30	Q12034	-0.685749	0.685749	1.26592e-07	2.75286e-07	23	Q12034	SLF1	Protein SLF1	SLF1_YEAST	5	-37.8317	0.621683
D120 / D14	P06634	0.788857	0.788857	1.27634e-07	2.77363e-07	24	P06634	DED1	ATP-dependent RNA helicase DED1	DED1_YEAST	29	72.7705	1.7277
D90 / D30	P39004	1.24133	1.24133	1.27682e-07	2.77373e-07	24	P39004	HXT7	High-affinity hexose transporter HXT7	HXT7_YEAST	13	136.417	2.36417
D120 / D90	P20436	0.854211	0.854211	1.28149e-07	2.78104e-07	24	P20436	RPB8	DNA-directed RNA polymerases I, II, and III subunit RPABC3	RPAB3_YEAST	5	80.777	1.80777
D60 / D30	P28789	0.972994	0.972994	1.30077e-07	2.81906e-07	24	P28789	HEM3	Porphobilinogen deaminase	HEM3_YEAST	5	96.291	1.96291
D60 / D120	P22855	-0.819582	0.819582	1.31044e-07	2.83907e-07	24	P22855	AMS1	Alpha-mannosidase	MAN1_YEAST	47	-43.3394	0.566606
D90 / D14	P0C2H8	0.642892	0.642892	1.31931e-07	2.85443e-07	24	P0C2H8	RPL31A	60S ribosomal protein L31-A	RL31A_YEAST	7	56.1456	1.56146
D90 / D30	P40886	1.83917	1.83917	1.33865e-07	2.8943e-07	24	P40886	HXT8	Hexose transporter HXT8	HXT8_YEAST	1	257.805	3.57805
D60 / D30	Q12408	-1.7707	1.7707	1.34479e-07	2.9066e-07	24	Q12408	NPC2	Phosphatidylglycerol/phosphatidylinositol transfer protein	NPC2_YEAST	2	-70.6934	0.293066
D120 / D30	P06634	0.776959	0.776959	1.38446e-07	2.98428e-07	24	P06634	DED1	ATP-dependent RNA helicase DED1	DED1_YEAST	29	71.3515	1.71351
D60 / D120	P02407;P14127	0.660257	0.660257	1.38947e-07	2.99306e-07	24	P02407;P14127	RPS17A;RPS17B	40S ribosomal protein S17-A;40S ribosomal protein S17-B	RS17A_YEAST;RS17B_YEAST	12	58.0364	1.58036
D120 / D90	P32854	0.836807	0.836807	1.39551e-07	3.00304e-07	24	P32854	PEP12	Syntaxin PEP12	PEP12_YEAST	2	78.6093	1.78609
D120 / D30	P53925	1.02069	1.02069	1.40398e-07	3.01924e-07	24	P53925	YNL115C	Uncharacterized vacuolar membrane protein YNL115C	YNL5_YEAST	12	102.89	2.0289
D60 / D120	P21825	-1.68354	1.68354	1.41352e-07	3.03832e-07	22	P21825	SEC62	Translocation protein SEC62	SEC62_YEAST	6	-68.8683	0.311317
D120 / D30	P41921	0.606075	0.606075	1.4138e-07	3.03832e-07	24	P41921	GLR1	Glutathione reductase	GSHR_YEAST	16	52.2113	1.52211
D60 / D14	P38116	0.666893	0.666893	1.42731e-07	3.06221e-07	24	P38116	ARL1	ADP-ribosylation factor-like protein 1	ARL1_YEAST	5	58.765	1.58765
D60 / D30	P06787	-0.998053	0.998053	1.44234e-07	3.09031e-07	24	P06787	CMD1	Calmodulin	CALM_YEAST	6	-49.9325	0.500675
D120 / D14	Q12402	0.699702	0.699702	1.44555e-07	3.0957e-07	24	Q12402	YOP1	Protein YOP1	YOP1_YEAST	7	62.4169	1.62417
D90 / D14	P14120	0.645924	0.645924	1.45741e-07	3.11635e-07	24	P14120	RPL30	60S ribosomal protein L30	RL30_YEAST	8	56.4741	1.56474
D60 / D14	P32478	-2.3076	2.3076	1.45715e-07	3.11635e-07	24	P32478	HSP150	Cell wall mannoprotein HSP150	HS150_YEAST	1	-79.8004	0.201996
D90 / D30	P53829	0.836827	0.836827	1.47468e-07	3.15117e-07	24	P53829	CAF40	Protein CAF40	CAF40_YEAST	4	78.6118	1.78612
D120 / D30	P32179	-0.648998	0.648998	1.47803e-07	3.15727e-07	24	P32179	MET22	3'(2'),5'-bisphosphate nucleotidase	MET22_YEAST	14	-36.2277	0.637723
D120 / D30	Q12028	0.881063	0.881063	1.48699e-07	3.17535e-07	24	Q12028	APL4	AP-1 complex subunit gamma-1	AP1G1_YEAST	10	84.1732	1.84173
D90 / D14	P53299	-1.02191	1.02191	1.50046e-07	3.19878e-07	24	P53299	TIM13	Mitochondrial import inner membrane translocase subunit TIM13	TIM13_YEAST	7	-50.7537	0.492463
D120 / D90	Q08951	0.830101	0.830101	1.50675e-07	3.21113e-07	24	Q08951	APL5	AP-3 complex subunit delta	AP3D_YEAST	10	77.781	1.77781
D60 / D90	P32364	-0.639686	0.639686	1.51476e-07	3.22713e-07	24	P32364	SMY1	Kinesin-related protein SMY1	SMY1_YEAST	13	-35.8148	0.641852
D120 / D14	P24031	1.99536	1.99536	1.5236e-07	3.24324e-07	22	P24031	PHO3	Constitutive acid phosphatase	PPA3_YEAST	5	298.716	3.98716
D60 / D30	P53733	-1.13188	1.13188	1.53266e-07	3.25875e-07	24	P53733	RSM19	37S ribosomal protein S19, mitochondrial	RT19_YEAST	5	-54.3678	0.456322
D60 / D30	P00912	-1.61192	1.61192	1.5374e-07	3.26573e-07	24	P00912	TRP1	N-(5'-phosphoribosyl)anthranilate isomerase	TRPF_YEAST	1	-67.2836	0.327164
D60 / D120	P23301	1.34737	1.34737	1.56079e-07	3.30867e-07	24	P23301	HYP2	Eukaryotic translation initiation factor 5A-1	IF5A1_YEAST	4	154.447	2.54447
D120 / D90	P07342	0.591905	0.591905	1.56183e-07	3.30977e-07	24	P07342	ILV2	Acetolactate synthase catalytic subunit, mitochondrial	ILVB_YEAST	19	50.7236	1.50724
D60 / D14	P40040	-0.944587	0.944587	1.57448e-07	3.33326e-07	24	P40040	THO1	Protein THO1	THO1_YEAST	6	-48.0422	0.519578
D90 / D14	P38175	-0.865488	0.865488	1.57765e-07	3.33777e-07	24	P38175	MRP21	37S ribosomal protein MRP21, mitochondrial	RT21_YEAST	5	-45.1139	0.548861
D60 / D120	P05738	-0.751222	0.751222	1.59023e-07	3.36328e-07	24	P05738	RPL9A	60S ribosomal protein L9-A	RL9A_YEAST	9	-40.59	0.5941
D90 / D14	P04039	-1.29754	1.29754	1.60555e-07	3.39009e-07	24	P04039	COX8	Cytochrome c oxidase subunit 8, mitochondrial	COX8_YEAST	1	-59.3181	0.406819
D60 / D120	Q07540	-1.06155	1.06155	1.61158e-07	3.4017e-07	24	Q07540	YFH1	Frataxin homolog, mitochondrial	FRDA_YEAST	2	-52.0883	0.479117
D120 / D14	P33331	-1.19739	1.19739	1.61388e-07	3.40544e-07	24	P33331	NTF2	Nuclear transport factor 2	NTF2_YEAST	3	-56.3937	0.436063
D60 / D14	P13134	1.24599	1.24599	1.61859e-07	3.41424e-07	18	P13134	KEX2	Kexin	KEX2_YEAST	2	137.182	2.37182
D60 / D14	P43609	-0.609671	0.609671	1.62598e-07	3.4265e-07	24	P43609	RSC8	Chromatin structure-remodeling complex protein RSC8	RSC8_YEAST	13	-34.4654	0.655346
D90 / D30	P41818	-0.757462	0.757462	1.64176e-07	3.45742e-07	24	P41818	GLC8	Protein GLC8	GLC8_YEAST	6	-40.8464	0.591536
D90 / D14	Q12408	-0.580596	0.580596	1.6833e-07	3.53675e-07	24	Q12408	NPC2	Phosphatidylglycerol/phosphatidylinositol transfer protein	NPC2_YEAST	2	-33.1313	0.668687
D60 / D14	P38986	-0.826032	0.826032	1.69937e-07	3.56934e-07	24	P38986	ASP1	L-asparaginase 1	ASPG1_YEAST	4	-43.5921	0.564079
D120 / D30	Q12306	-0.909791	0.909791	1.70157e-07	3.57257e-07	24	Q12306	SMT3	Ubiquitin-like protein SMT3	SMT3_YEAST	3	-46.7738	0.532262
D60 / D30	P38203	-1.37284	1.37284	1.70869e-07	3.58539e-07	24	P38203	LSM2	U6 snRNA-associated Sm-like protein LSm2	LSM2_YEAST	4	-61.3871	0.386129
D60 / D120	P08067	-1.56969	1.56969	1.72147e-07	3.60629e-07	24	P08067	RIP1	Cytochrome b-c1 complex subunit Rieske, mitochondrial	UCRI_YEAST	6	-66.3119	0.336881
D60 / D14	P53600	1.57214	1.57214	1.73369e-07	3.62952e-07	24	P53600	RET3	Coatomer subunit zeta	COPZ_YEAST	2	197.345	2.97345
D90 / D30	P27882	0.610946	0.610946	1.74562e-07	3.6533e-07	24	P27882	ERV1	Mitochondrial FAD-linked sulfhydryl oxidase ERV1	ERV1_YEAST	2	52.726	1.52726
D60 / D14	P53868	-0.585665	0.585665	1.7705e-07	3.70053e-07	24	P53868	ALG9	Alpha-1,2-mannosyltransferase ALG9	ALG9_YEAST	9	-33.3658	0.666342
D90 / D14	P38288	1.07101	1.07101	1.77693e-07	3.71277e-07	24	P38288	TOS1	Protein TOS1	TOS1_YEAST	2	110.09	2.1009
D120 / D14	P40069	0.726369	0.726369	1.78175e-07	3.72163e-07	24	P40069	KAP123	Importin subunit beta-4	IMB4_YEAST	37	65.447	1.65447
D60 / D14	P53315	-1.28342	1.28342	1.84287e-07	3.84302e-07	24	P53315	SOL4	6-phosphogluconolactonase 4	SOL4_YEAST	5	-58.9181	0.410819
D120 / D14	P24784	1.06768	1.06768	1.84514e-07	3.84649e-07	24	P24784	DBP1	ATP-dependent RNA helicase DBP1	DBP1_YEAST	11	109.606	2.09606
D120 / D30	P40165	-0.774953	0.774953	1.85109e-07	3.85638e-07	24	P40165	NNR1	NAD(P)H-hydrate epimerase	NNRE_YEAST	8	-41.5593	0.584407
D120 / D90	P00359	-0.841215	0.841215	1.8635e-07	3.87719e-07	24	P00359	TDH3	Glyceraldehyde-3-phosphate dehydrogenase 3	G3P3_YEAST	4	-44.1827	0.558173
D120 / D14	Q08732	-0.956988	0.956988	1.86525e-07	3.87831e-07	24	Q08732	HRK1	Serine/threonine-protein kinase HRK1	HRK1_YEAST	9	-48.4869	0.515131
D60 / D120	P46784;Q08745	0.672383	0.672383	1.87739e-07	3.90101e-07	24	P46784;Q08745	RPS10B;RPS10A	40S ribosomal protein S10-B;40S ribosomal protein S10-A	RS10B_YEAST;RS10A_YEAST	6	59.3703	1.5937
D90 / D14	P53733	-1.26555	1.26555	1.89375e-07	3.92865e-07	24	P53733	RSM19	37S ribosomal protein S19, mitochondrial	RT19_YEAST	5	-58.4059	0.415941
D60 / D120	P22224	-0.649347	0.649347	1.89974e-07	3.93851e-07	16	P22224	SEC15	Exocyst complex component SEC15	SEC15_YEAST	3	-36.2431	0.637569
D90 / D30	P53319	-0.601579	0.601579	1.90571e-07	3.94832e-07	24	P53319	GND2	6-phosphogluconate dehydrogenase, decarboxylating 2	6PGD2_YEAST	7	-34.0968	0.659032
D120 / D90	P23254	-0.650865	0.650865	1.91291e-07	3.95812e-07	24	P23254	TKL1	Transketolase 1	TKT1_YEAST	28	-36.3102	0.636898
D60 / D30	P38328	-0.591154	0.591154	1.91262e-07	3.95812e-07	24	P38328	ARC40	Actin-related protein 2/3 complex subunit 1	ARPC1_YEAST	9	-33.6188	0.663812
D90 / D14	P40159	-1.28036	1.28036	1.91418e-07	3.95947e-07	24	P40159	YNL208W	Uncharacterized protein YNL208W	YNU8_YEAST	5	-58.8308	0.411692
D60 / D14	P01094	-1.21279	1.21279	1.94209e-07	4.01203e-07	24	P01094	PAI3	Protease A inhibitor 3	IPA3_YEAST	4	-56.8566	0.431434
D60 / D30	P20436	-1.56186	1.56186	1.99986e-07	4.12337e-07	24	P20436	RPB8	DNA-directed RNA polymerases I, II, and III subunit RPABC3	RPAB3_YEAST	5	-66.1286	0.338714
D90 / D30	P29468	1.53713	1.53713	2.01378e-07	4.14673e-07	20	P29468	PAP1	Poly(A) polymerase	PAP_YEAST	4	190.216	2.90216
D60 / D14	P00427	0.754563	0.754563	2.01477e-07	4.14744e-07	24	P00427	COX6	Cytochrome c oxidase subunit 6, mitochondrial	COX6_YEAST	7	68.7121	1.68712
D60 / D120	Q12462	-1.17439	1.17439	2.0157e-07	4.14804e-07	24	Q12462	PEX11	Peroxisomal membrane protein PMP27	PEX11_YEAST	7	-55.693	0.44307
D60 / D30	P40368	-0.710083	0.710083	2.02172e-07	4.1564e-07	24	P40368	NUP82	Nucleoporin NUP82	NUP82_YEAST	9	-38.8715	0.611285
D60 / D14	Q05809	-1.01517	1.01517	2.02414e-07	4.16005e-07	24	Q05809	COA4	Cytochrome oxidase assembly factor 4	COA4_YEAST	3	-50.5231	0.494769
D120 / D14	P26784	1.18049	1.18049	2.04985e-07	4.20613e-07	24	P26784	RPL16A	60S ribosomal protein L16-A	RL16A_YEAST	13	126.654	2.26654
D60 / D14	Q01662	-0.672778	0.672778	2.05783e-07	4.21847e-07	24	Q01662	MAP1	Methionine aminopeptidase 1	MAP1_YEAST	13	-37.2703	0.627297
D120 / D14	Q12028	0.855071	0.855071	2.06075e-07	4.22309e-07	24	Q12028	APL4	AP-1 complex subunit gamma-1	AP1G1_YEAST	10	80.8848	1.80885
D90 / D30	Q05788	-0.763874	0.763874	2.10859e-07	4.31559e-07	24	Q05788	PNP1	Purine nucleoside phosphorylase	PNPH_YEAST	4	-41.1087	0.588913
D60 / D120	Q12306	0.827105	0.827105	2.10817e-07	4.31559e-07	24	Q12306	SMT3	Ubiquitin-like protein SMT3	SMT3_YEAST	3	77.4122	1.77412
D90 / D14	P10863	-2.24461	2.24461	2.11262e-07	4.32246e-07	24	P10863	TIR1	Cold shock-induced protein TIR1	TIR1_YEAST	4	-78.899	0.21101
D120 / D90	P15873	-0.585621	0.585621	2.17613e-07	4.44106e-07	24	P15873	POL30	Proliferating cell nuclear antigen	PCNA_YEAST	11	-33.3638	0.666362
D120 / D30	P21576	0.583525	0.583525	2.17713e-07	4.44169e-07	24	P21576	VPS1	Vacuolar protein sorting-associated protein 1	VPS1_YEAST	34	49.8506	1.49851
D120 / D90	P43558	0.634573	0.634573	2.18071e-07	4.44615e-07	24	P43558	OTU1	Ubiquitin thioesterase OTU1	OTU1_YEAST	5	55.2478	1.55248
D90 / D30	P40956	-0.581813	0.581813	2.19656e-07	4.47561e-07	24	P40956	GTS1	Protein GTS1	GTS1_YEAST	5	-33.1876	0.668124
D120 / D30	Q08548	0.972881	0.972881	2.19749e-07	4.47608e-07	24	Q08548	ALE1	Lysophospholipid acyltransferase	ALE1_YEAST	15	96.2756	1.96276
D120 / D90	P02406	0.771653	0.771653	2.21366e-07	4.50615e-07	24	P02406	RPL28	60S ribosomal protein L28	RL28_YEAST	10	70.7225	1.70723
D90 / D30	P22353	0.595385	0.595385	2.21576e-07	4.50756e-07	24	P22353	MRPL8	54S ribosomal protein L8, mitochondrial	RM08_YEAST	5	51.0876	1.51088
D120 / D30	P23641	0.964971	0.964971	2.23238e-07	4.53705e-07	24	P23641	MIR1	Mitochondrial phosphate carrier protein	MPCP_YEAST	9	95.2024	1.95202
D90 / D14	P22353	0.781872	0.781872	2.23748e-07	4.54521e-07	24	P22353	MRPL8	54S ribosomal protein L8, mitochondrial	RM08_YEAST	5	71.936	1.71936
D60 / D120	Q12122	0.752607	0.752607	2.24269e-07	4.55365e-07	24	Q12122	LYS21	Homocitrate synthase, mitochondrial	HOSM_YEAST	7	68.4834	1.68483
D120 / D90	P35176	-1.28908	1.28908	2.25879e-07	4.58345e-07	20	P35176	CPR5	Peptidyl-prolyl cis-trans isomerase D	CYPD_YEAST	5	-59.0787	0.409213
D60 / D120	P57744	0.703762	0.703762	2.27959e-07	4.62272e-07	24	P57744	TIM8	Mitochondrial import inner membrane translocase subunit TIM8	TIM8_YEAST	3	62.8746	1.62875
D120 / D30	P36154	-1.24288	1.24288	2.31957e-07	4.69387e-07	24	P36154	AIM29	Altered inheritance rate of mitochondria protein 29	AIM29_YEAST	5	-57.747	0.42253
D120 / D30	Q04178	-0.887828	0.887828	2.31981e-07	4.69387e-07	18	Q04178	HPT1	Hypoxanthine-guanine phosphoribosyltransferase	HPRT_YEAST	8	-45.9573	0.540427
D60 / D120	P17065	-1.39401	1.39401	2.33126e-07	4.71257e-07	20	P17065	SEC2	Rab guanine nucleotide exchange factor SEC2	SEC2_YEAST	6	-61.9494	0.380506
D120 / D90	P26786	-0.818954	0.818954	2.36609e-07	4.77696e-07	24	P26786	RPS7A	40S ribosomal protein S7-A	RS7A_YEAST	6	-43.3147	0.566853
D60 / D14	Q99252	-0.923694	0.923694	2.37402e-07	4.79144e-07	24	Q99252	ECM3	Protein ECM3	ECM3_YEAST	3	-47.2842	0.527158
D60 / D30	P21306	-0.931401	0.931401	2.40327e-07	4.84589e-07	24	P21306	ATP15	ATP synthase subunit epsilon, mitochondrial	ATP5E_YEAST	2	-47.5651	0.524349
D60 / D14	P43568	-0.683245	0.683245	2.40515e-07	4.84817e-07	24	P43568	CAK1	Serine/threonine-protein kinase CAK1	CAK1_YEAST	6	-37.7237	0.622763
D120 / D90	P00425	0.690974	0.690974	2.40722e-07	4.8508e-07	24	P00425	COX5B	Cytochrome c oxidase subunit 5B, mitochondrial	COX5B_YEAST	7	61.4373	1.61437
D120 / D30	P35176	2.24903	2.24903	2.41773e-07	4.86944e-07	20	P35176	CPR5	Peptidyl-prolyl cis-trans isomerase D	CYPD_YEAST	5	375.362	4.75362
D90 / D30	P32502	0.816176	0.816176	2.42004e-07	4.87204e-07	24	P32502	GCD7	Translation initiation factor eIF-2B subunit beta	EI2BB_YEAST	6	76.0733	1.76073
D90 / D30	P06787	-0.902952	0.902952	2.45507e-07	4.93636e-07	24	P06787	CMD1	Calmodulin	CALM_YEAST	6	-46.5209	0.534791
D120 / D14	P28000	-0.879934	0.879934	2.53356e-07	5.0814e-07	24	P28000	RPC19	DNA-directed RNA polymerases I and III subunit RPAC2	RPAC2_YEAST	5	-45.6608	0.543392
D60 / D120	P21147	0.682895	0.682895	2.53579e-07	5.08429e-07	24	P21147	OLE1	Acyl-CoA desaturase 1	ACO1_YEAST	28	60.5358	1.60536
D120 / D14	P25651	0.999243	0.999243	2.54315e-07	5.09745e-07	24	P25651	CSM1	Monopolin complex subunit CSM1	CSM1_YEAST	2	99.8951	1.99895
D60 / D14	P36088	-0.994495	0.994495	2.54587e-07	5.10131e-07	24	P36088	YKL069W	Free methionine-R-sulfoxide reductase	FRMSR_YEAST	4	-49.8089	0.501911
D90 / D14	P38771	0.644639	0.644639	2.54862e-07	5.10214e-07	24	P38771	RRF1	Ribosome-recycling factor, mitochondrial	RRF1_YEAST	4	56.3348	1.56335
D120 / D30	P40159	-0.793756	0.793756	2.54846e-07	5.10214e-07	24	P40159	YNL208W	Uncharacterized protein YNL208W	YNU8_YEAST	5	-42.316	0.57684
D60 / D14	P53871	-1.3291	1.3291	2.54868e-07	5.10214e-07	20	P53871	DUG3	Probable glutamine amidotransferase DUG3	DUG3_YEAST	1	-60.1983	0.398017
D60 / D30	P06633	0.676186	0.676186	2.59032e-07	5.17892e-07	24	P06633	HIS3	Imidazoleglycerol-phosphate dehydratase	HIS7_YEAST	4	59.7909	1.59791
D60 / D30	P12904	-1.01326	1.01326	2.59108e-07	5.17892e-07	24	P12904	SNF4	5'-AMP-activated protein kinase subunit gamma	AAKG_YEAST	11	-50.4574	0.495426
D120 / D90	Q05905	-0.896492	0.896492	2.59469e-07	5.1834e-07	24	Q05905	HRI1	Protein HRI1	HRI1_YEAST	11	-46.2809	0.537191
D60 / D30	P52593	-0.661628	0.661628	2.62876e-07	5.24604e-07	24	P52593	NUP188	Nucleoporin NUP188	NU188_YEAST	6	-36.7836	0.632164
D60 / D120	Q12028	-0.919749	0.919749	2.63969e-07	5.26622e-07	24	Q12028	APL4	AP-1 complex subunit gamma-1	AP1G1_YEAST	10	-47.1399	0.528601
D120 / D30	Q08951	0.780232	0.780232	2.65452e-07	5.2925e-07	24	Q08951	APL5	AP-3 complex subunit delta	AP3D_YEAST	10	71.7407	1.71741
D120 / D30	P53299	-0.715022	0.715022	2.70933e-07	5.39363e-07	24	P53299	TIM13	Mitochondrial import inner membrane translocase subunit TIM13	TIM13_YEAST	7	-39.0804	0.609196
D120 / D14	P14743	-1.30017	1.30017	2.71281e-07	5.39864e-07	22	P14743	NMT1	Glycylpeptide N-tetradecanoyltransferase	NMT_YEAST	6	-59.3921	0.406079
D90 / D14	Q12306	-0.712322	0.712322	2.71784e-07	5.40697e-07	24	Q12306	SMT3	Ubiquitin-like protein SMT3	SMT3_YEAST	3	-38.9663	0.610337
D90 / D14	P0C0T4;Q3E792	0.6468	0.6468	2.72572e-07	5.41758e-07	24	P0C0T4;Q3E792	RPS25B;RPS25A	40S ribosomal protein S25-B;40S ribosomal protein S25-A	RS25B_YEAST;RS25A_YEAST	7	56.5691	1.56569
D90 / D14	P32191	0.591501	0.591501	2.75041e-07	5.4582e-07	24	P32191	GUT2	Glycerol-3-phosphate dehydrogenase, mitochondrial	GPDM_YEAST	16	50.6814	1.50681
D90 / D14	P40893	0.844927	0.844927	2.77055e-07	5.49475e-07	24	P40893	REE1	Regulation of enolase protein 1	REE1_YEAST	8	79.6174	1.79617
D60 / D120	P41277	1.7788	1.7788	2.83313e-07	5.60843e-07	18	P41277	GPP1	Glycerol-1-phosphate phosphohydrolase 1	GPP1_YEAST	4	243.142	3.43142
D120 / D90	P36516	0.723681	0.723681	2.87287e-07	5.68009e-07	24	P36516	MRPL3	54S ribosomal protein L3, mitochondrial	RM03_YEAST	15	65.139	1.65139
D90 / D30	Q12114	-0.782941	0.782941	2.8773e-07	5.68709e-07	24	Q12114	CHS5	Chitin biosynthesis protein CHS5	CHS5_YEAST	9	-41.8819	0.581181
D120 / D14	P40581	-0.638298	0.638298	2.89437e-07	5.71554e-07	24	P40581	HYR1	Glutathione peroxidase-like peroxiredoxin HYR1	GPX3_YEAST	8	-35.7529	0.642471
D90 / D14	P37370	-1.38944	1.38944	2.90836e-07	5.74138e-07	18	P37370	VRP1	Verprolin	VRP1_YEAST	2	-61.8287	0.381713
D60 / D90	P40477	0.620828	0.620828	2.92149e-07	5.76553e-07	24	P40477	NUP159	Nucleoporin NUP159	NU159_YEAST	16	53.7757	1.53776
D120 / D30	P43558	0.664325	0.664325	2.9288e-07	5.7764e-07	24	P43558	OTU1	Ubiquitin thioesterase OTU1	OTU1_YEAST	5	58.4827	1.58483
D90 / D14	P50861	0.617711	0.617711	2.95821e-07	5.82721e-07	24	P50861	RIB4	6,7-dimethyl-8-ribityllumazine synthase	RIB4_YEAST	4	53.4438	1.53444
D120 / D14	Q05515	0.746098	0.746098	2.96633e-07	5.84141e-07	24	Q05515	SVF1	Survival factor 1	SVF1_YEAST	8	67.725	1.67725
D60 / D30	Q12355	0.720106	0.720106	2.96889e-07	5.84466e-07	24	Q12355	PST1	Cell wall mannoprotein PST1	PST1_YEAST	5	64.7303	1.6473
D120 / D90	P50264	-0.625296	0.625296	3.00243e-07	5.90523e-07	24	P50264	FMS1	Polyamine oxidase FMS1	FMS1_YEAST	12	-35.1713	0.648287
D60 / D120	P53130	-1.41686	1.41686	3.00176e-07	5.90523e-07	24	P53130	GPG1	Heterotrimeric G protein gamma subunit GPG1	GPG1_YEAST	3	-62.5475	0.374525
D60 / D120	D6W196	0.95559	0.95559	3.02489e-07	5.94577e-07	24	D6W196	SAL1	Truncated non-functional calcium-binding mitochondrial carrier SAL1-1	CMC1_YEAST	3	93.9372	1.93937
D60 / D120	P38732	-0.599715	0.599715	3.06048e-07	6.00576e-07	24	P38732	EFM1	Protein-lysine N-methyltransferase EFM1	EFM1_YEAST	8	-34.0116	0.659884
D90 / D30	P53897	-1.16352	1.16352	3.08936e-07	6.05204e-07	24	P53897	IGO1	mRNA stability protein IGO1	IGO1_YEAST	6	-55.3579	0.446421
D60 / D14	P53733	-1.24584	1.24584	3.10656e-07	6.08252e-07	24	P53733	RSM19	37S ribosomal protein S19, mitochondrial	RT19_YEAST	5	-57.8337	0.421663
D60 / D120	P38985	-0.669074	0.669074	3.11876e-07	6.10217e-07	24	P38985	SRP14	Signal recognition particle subunit SRP14	SRP14_YEAST	7	-37.109	0.62891
D90 / D30	P25637	2.16656	2.16656	3.1636e-07	6.17858e-07	16	P25637	YIH1	Protein IMPACT homolog	YIH1_YEAST	1	348.953	4.48953
D90 / D14	P39744	0.599889	0.599889	3.17214e-07	6.18958e-07	24	P39744	NOC2	Nucleolar complex protein 2	NOC2_YEAST	16	51.56	1.5156
D90 / D14	P14772	-0.93375	0.93375	3.25112e-07	6.32249e-07	24	P14772	BPT1	Bile pigment transporter 1	BPT1_YEAST	13	-47.6504	0.523496
D90 / D30	P25334	0.595801	0.595801	3.26271e-07	6.34119e-07	24	P25334	CPR4	Peptidyl-prolyl cis-trans isomerase CPR4	CYPR_YEAST	8	51.1311	1.51131
D120 / D14	P50861	-0.95449	0.95449	3.26566e-07	6.34499e-07	24	P50861	RIB4	6,7-dimethyl-8-ribityllumazine synthase	RIB4_YEAST	4	-48.3976	0.516024
D60 / D30	Q12179	-0.690341	0.690341	3.3306e-07	6.4555e-07	24	Q12179	YPL245W	Uncharacterized protein YPL245W	YP245_YEAST	6	-38.0293	0.619707
D120 / D90	Q12117	-0.780314	0.780314	3.34768e-07	6.48426e-07	24	Q12117	MRH1	Protein MRH1	MRH1_YEAST	7	-41.776	0.58224
D90 / D30	P39931	0.739277	0.739277	3.37606e-07	6.53174e-07	24	P39931	SSP120	Protein SSP120	SS120_YEAST	5	66.9339	1.66934
D60 / D90	P53073	-0.587455	0.587455	3.41629e-07	6.6016e-07	24	P53073	EMC4	ER membrane protein complex subunit 4	EMC4_YEAST	5	-33.4484	0.665516
D120 / D14	P38858	-1.04892	1.04892	3.44032e-07	6.63238e-07	24	P38858	SOL3	6-phosphogluconolactonase 3	SOL3_YEAST	11	-51.6671	0.483329
D60 / D14	P38288	0.643465	0.643465	3.45989e-07	6.66095e-07	24	P38288	TOS1	Protein TOS1	TOS1_YEAST	2	56.2076	1.56208
D120 / D14	P48439	1.38909	1.38909	3.46107e-07	6.66095e-07	24	P48439	OST3	Dolichyl-diphosphooligosaccharide--protein glycosyltransferase subunit 3	OST3_YEAST	7	161.913	2.61913
D120 / D90	Q04869	-1.27113	1.27113	3.46157e-07	6.66095e-07	24	Q04869	YMR315W	Uncharacterized protein YMR315W	YM94_YEAST	12	-58.5665	0.414335
D120 / D14	P15108	-0.830207	0.830207	3.46396e-07	6.66354e-07	24	P15108	HSC82	ATP-dependent molecular chaperone HSC82	HSC82_YEAST	11	-43.7552	0.562448
D120 / D90	P40525;P87262	-1.74181	1.74181	3.46554e-07	6.66458e-07	24	P40525;P87262	RPL34B;RPL34A	60S ribosomal protein L34-B;60S ribosomal protein L34-A	RL34B_YEAST;RL34A_YEAST	3	-70.1005	0.298995
D90 / D30	Q04600	0.856398	0.856398	3.50727e-07	6.73673e-07	24	Q04600	TMA64	Translation machinery-associated protein 64	TMA64_YEAST	2	81.0512	1.81051
D90 / D14	P38792	-0.752744	0.752744	3.52698e-07	6.77257e-07	24	P38792	RRP4	Exosome complex component RRP4	RRP4_YEAST	5	-40.6526	0.593474
D120 / D90	Q05123	-2.19859	2.19859	3.53171e-07	6.77961e-07	18	Q05123	ARP9	Actin-like protein ARP9	ARP9_YEAST	6	-78.215	0.21785
D90 / D14	P38061	0.803043	0.803043	3.59078e-07	6.88474e-07	24	P38061	RPL32	60S ribosomal protein L32	RL32_YEAST	10	74.4777	1.74478
D120 / D14	P41818	-1.21067	1.21067	3.60441e-07	6.90882e-07	24	P41818	GLC8	Protein GLC8	GLC8_YEAST	6	-56.7933	0.432067
D120 / D90	P53275	-0.98054	0.98054	3.63699e-07	6.965e-07	20	P53275	YGR127W	Uncharacterized protein YGR127W	YG37_YEAST	11	-49.321	0.50679
D120 / D90	P36040	-1.10456	1.10456	3.64222e-07	6.97071e-07	18	P36040	ADD66	Proteasome assembly chaperone 2	POC2_YEAST	4	-53.4956	0.465044
D120 / D14	P38221	-0.770963	0.770963	3.64433e-07	6.97071e-07	24	P38221	CDS1	Phosphatidate cytidylyltransferase	CDS1_YEAST	6	-41.3974	0.586026
D90 / D14	P35189	0.689103	0.689103	3.65894e-07	6.9924e-07	24	P35189	TAF14	Transcription initiation factor TFIID subunit 14	TAF14_YEAST	6	61.228	1.61228
D60 / D30	D6W196	-0.75755	0.75755	3.66971e-07	7.00517e-07	24	D6W196	SAL1	Truncated non-functional calcium-binding mitochondrial carrier SAL1-1	CMC1_YEAST	3	-40.85	0.5915
D90 / D30	P40477	-0.651513	0.651513	3.70109e-07	7.05386e-07	24	P40477	NUP159	Nucleoporin NUP159	NU159_YEAST	16	-36.3387	0.636613
D120 / D14	Q08951	0.826929	0.826929	3.70212e-07	7.05386e-07	24	Q08951	APL5	AP-3 complex subunit delta	AP3D_YEAST	10	77.3906	1.77391
D60 / D30	P05747	1.15569	1.15569	3.71816e-07	7.0802e-07	24	P05747	RPL29	60S ribosomal protein L29	RL29_YEAST	1	122.791	2.22791
D120 / D14	Q12287	-1.98485	1.98485	3.71772e-07	7.0802e-07	24	Q12287	COX17	Cytochrome c oxidase copper chaperone	COX17_YEAST	3	-74.736	0.25264
D90 / D14	Q6Q560	0.605505	0.605505	3.72634e-07	7.09182e-07	24	Q6Q560	ISD11	Protein ISD11	ISD11_YEAST	7	52.1511	1.52151
D60 / D120	Q12117	0.817652	0.817652	3.72881e-07	7.09416e-07	24	Q12117	MRH1	Protein MRH1	MRH1_YEAST	7	76.2535	1.76254
D60 / D120	P53552	-0.817258	0.817258	3.73717e-07	7.10795e-07	24	P53552	THO2	THO complex subunit 2	THO2_YEAST	13	-43.2481	0.567519
D30 / D14	P24031	0.972325	0.972325	3.7417e-07	7.11234e-07	22	P24031	PHO3	Constitutive acid phosphatase	PPA3_YEAST	5	96.2	1.962
D90 / D14	P28834	0.64486	0.64486	3.75342e-07	7.13039e-07	24	P28834	IDH1	Isocitrate dehydrogenase [NAD] subunit 1, mitochondrial	IDH1_YEAST	12	56.3587	1.56359
D120 / D90	P43587	-0.845592	0.845592	3.81432e-07	7.24394e-07	24	P43587	YPI1	Type 1 phosphatases regulator YPI1	YPI1_YEAST	3	-44.3518	0.556482
D60 / D90	P13298	-0.588079	0.588079	3.83846e-07	7.27988e-07	24	P13298	URA5	Orotate phosphoribosyltransferase 1	PYRE_YEAST	7	-33.4772	0.665228
D90 / D30	Q08647	0.654668	0.654668	3.83558e-07	7.27988e-07	24	Q08647	PUS7	Multisubstrate pseudouridine synthase 7	PUS7_YEAST	10	57.4254	1.57425
D60 / D30	Q12009	-0.714946	0.714946	3.8387e-07	7.27988e-07	24	Q12009	TRM8	tRNA (guanine-N(7)-)-methyltransferase	TRMB_YEAST	3	-39.0772	0.609228
D60 / D30	P22289	-1.31294	1.31294	3.84299e-07	7.2854e-07	24	P22289	QCR9	Cytochrome b-c1 complex subunit 9, mitochondrial	QCR9_YEAST	2	-59.7501	0.402499
D120 / D90	P33204	1.11695	1.11695	3.84953e-07	7.29349e-07	24	P33204	ARC19	Actin-related protein 2/3 complex subunit 4	ARPC4_YEAST	3	116.889	2.16889
D90 / D30	P40961	0.682967	0.682967	3.84885e-07	7.29349e-07	24	P40961	PHB1	Prohibitin-1	PHB1_YEAST	13	60.5438	1.60544
D120 / D90	P32496	-0.681701	0.681701	3.85361e-07	7.29905e-07	24	P32496	RPN12	26S proteasome regulatory subunit RPN12	RPN12_YEAST	10	-37.657	0.62343
D120 / D90	P35844	-0.597154	0.597154	3.88324e-07	7.353e-07	24	P35844	KES1	Oxysterol-binding protein homolog 4	KES1_YEAST	16	-33.8943	0.661057
D60 / D30	P38172	1.00594	1.00594	3.95461e-07	7.47268e-07	24	P38172	MRX3	MIOREX complex component 3	MRX3_YEAST	2	100.825	2.00825
D60 / D30	Q04600	0.785867	0.785867	3.98964e-07	7.53219e-07	24	Q04600	TMA64	Translation machinery-associated protein 64	TMA64_YEAST	2	72.4128	1.72413
D60 / D14	Q04341	-1.4355	1.4355	3.99829e-07	7.54286e-07	24	Q04341	MIX14	Mitochondrial intermembrane space cysteine motif-containing protein MIX14	MIX14_YEAST	9	-63.028	0.36972
D120 / D30	Q06709	1.14623	1.14623	3.99862e-07	7.54286e-07	22	Q06709	REH1	Cytoplasmic 60S subunit biogenesis factor REH1	REH1_YEAST	4	121.335	2.21335
D90 / D30	P25719	0.586505	0.586505	4.00151e-07	7.54355e-07	24	P25719	CPR3	Peptidyl-prolyl cis-trans isomerase C, mitochondrial	CYPC_YEAST	11	50.1605	1.5016
D60 / D120	P17709	0.726063	0.726063	4.05273e-07	7.63104e-07	24	P17709	GLK1	Glucokinase-1	HXKG_YEAST	28	65.4119	1.65412
D60 / D14	P38792	-0.619104	0.619104	4.21166e-07	7.90011e-07	24	P38792	RRP4	Exosome complex component RRP4	RRP4_YEAST	5	-34.8925	0.651075
D120 / D30	O43137	-1.3768	1.3768	4.2206e-07	7.91224e-07	24	O43137	YBR085C-A	Uncharacterized protein YBR085C-A	YB085_YEAST	3	-61.4929	0.385071
D90 / D14	P39953	-0.780423	0.780423	4.27591e-07	8.00187e-07	24	P39953	YEA6	Mitochondrial nicotinamide adenine dinucleotide transporter 2	YEA6_YEAST	2	-41.7804	0.582196
D120 / D14	Q03219	0.855247	0.855247	4.30291e-07	8.04768e-07	24	Q03219	YMR178W	Uncharacterized protein YMR178W	YM44_YEAST	10	80.9068	1.80907
D90 / D30	P24583	0.814982	0.814982	4.32606e-07	8.08626e-07	24	P24583	PKC1	Protein kinase C-like 1	KPC1_YEAST	11	75.9276	1.75928
D60 / D120	P26784	-1.24922	1.24922	4.32995e-07	8.09117e-07	24	P26784	RPL16A	60S ribosomal protein L16-A	RL16A_YEAST	13	-57.9323	0.420677
D30 / D14	Q02642	-1.10718	1.10718	4.34413e-07	8.11292e-07	24	Q02642	EGD1	Nascent polypeptide-associated complex subunit beta-1	NACB1_YEAST	7	-53.5798	0.464202
D120 / D30	P40442	1.16754	1.16754	4.36509e-07	8.14495e-07	24	P40442	CSS1	Secreted protein CSS1	CSS1_YEAST	6	124.628	2.24628
D60 / D14	Q03661	-0.769068	0.769068	4.3912e-07	8.1889e-07	24	Q03661	ESC1	Silent chromatin protein ESC1	ESC1_YEAST	2	-41.3204	0.586796
D60 / D120	P07285	-0.846118	0.846118	4.41755e-07	8.23323e-07	24	P07285	TRP4	Anthranilate phosphoribosyltransferase	TRPD_YEAST	8	-44.372	0.55628
D120 / D90	P38323	0.84345	0.84345	4.45405e-07	8.29103e-07	24	P38323	MCX1	ATP-dependent clpX-like chaperone, mitochondrial	CLPX_YEAST	11	79.4336	1.79434
D60 / D14	P38970	-0.860487	0.860487	4.48597e-07	8.34132e-07	24	P38970	HAL5	Serine/threonine-protein kinase HAL5	HAL5_YEAST	7	-44.9234	0.550766
D90 / D30	P40056	-1.1202	1.1202	4.55079e-07	8.45449e-07	24	P40056	GET2	Golgi to ER traffic protein 2	GET2_YEAST	6	-53.9969	0.460031
D90 / D14	P41318	0.913482	0.913482	4.55871e-07	8.46674e-07	24	P41318	LST8	Target of rapamycin complex subunit LST8	LST8_YEAST	2	88.3586	1.88359
D90 / D14	P24031	1.61261	1.61261	4.60308e-07	8.54171e-07	22	P24031	PHO3	Constitutive acid phosphatase	PPA3_YEAST	5	205.805	3.05805
D120 / D90	Q01477	0.921332	0.921332	4.62055e-07	8.56916e-07	24	Q01477	UBP3	Ubiquitin carboxyl-terminal hydrolase 3	UBP3_YEAST	13	89.3863	1.89386
D120 / D14	P38732	0.673732	0.673732	4.6253e-07	8.57549e-07	24	P38732	EFM1	Protein-lysine N-methyltransferase EFM1	EFM1_YEAST	8	59.5194	1.59519
D60 / D120	Q12166	0.657809	0.657809	4.69459e-07	8.69641e-07	24	Q12166	LEU9	2-isopropylmalate synthase 2, mitochondrial	LEU9_YEAST	19	57.7685	1.57768
D90 / D30	Q9P305	-0.674619	0.674619	4.7135e-07	8.7289e-07	24	Q9P305	IGO2	mRNA stability protein IGO2	IGO2_YEAST	3	-37.3502	0.626498
D90 / D30	Q06506	0.804333	0.804333	4.72131e-07	8.74084e-07	24	Q06506	RRP9	Ribosomal RNA-processing protein 9	RRP9_YEAST	4	74.6338	1.74634
D90 / D30	P38218	0.618346	0.618346	4.73214e-07	8.75836e-07	22	P38218	POA1	ADP-ribose 1''-phosphate phosphatase	POA1_YEAST	2	53.5114	1.53511
D60 / D120	P40207	-0.759495	0.759495	4.79413e-07	8.85007e-07	24	P40207	ERG29	Ergosterol biosynthesis protein 29	ERG29_YEAST	6	-40.9297	0.590703
D120 / D30	P25567	0.686011	0.686011	4.80358e-07	8.86496e-07	24	P25567	SRO9	RNA-binding protein SRO9	SRO9_YEAST	9	60.8829	1.60883
D120 / D14	P06115	1.45807	1.45807	4.83392e-07	8.9158e-07	24	P06115	CTT1	Catalase T	CATT_YEAST	10	174.74	2.7474
D60 / D120	Q02892	-0.695711	0.695711	4.83801e-07	8.92078e-07	24	Q02892	NOG1	Nucleolar GTP-binding protein 1	NOG1_YEAST	14	-38.2595	0.617405
D60 / D30	P48589	0.660705	0.660705	4.91515e-07	9.04998e-07	24	P48589	RPS12	40S ribosomal protein S12	RS12_YEAST	9	58.0855	1.58085
D60 / D30	P13134	0.683294	0.683294	4.97118e-07	9.12952e-07	24	P13134	KEX2	Kexin	KEX2_YEAST	2	60.5802	1.6058
D120 / D30	P26784	1.12527	1.12527	5.03496e-07	9.24135e-07	24	P26784	RPL16A	60S ribosomal protein L16-A	RL16A_YEAST	13	118.142	2.18142
D60 / D120	P53112	-0.853178	0.853178	5.03902e-07	9.24614e-07	24	P53112	PEX14	Peroxisomal membrane protein PEX14	PEX14_YEAST	7	-44.6436	0.553564
D60 / D30	P22146	0.854336	0.854336	5.0409e-07	9.24678e-07	24	P22146	GAS1	1,3-beta-glucanosyltransferase GAS1	GAS1_YEAST	7	80.7927	1.80793
D90 / D30	P32472	0.842338	0.842338	5.04237e-07	9.24678e-07	24	P32472	FPR2	Peptidyl-prolyl cis-trans isomerase FPR2	FKBP2_YEAST	6	79.2954	1.79295
D90 / D14	Q05788	-0.608177	0.608177	5.09275e-07	9.33137e-07	24	Q05788	PNP1	Purine nucleoside phosphorylase	PNPH_YEAST	4	-34.3975	0.656025
D60 / D14	P36143	0.654118	0.654118	5.15538e-07	9.42724e-07	24	P36143	GLG1	Glycogenin-1	GLG1_YEAST	7	57.3654	1.57365
D60 / D30	P41734	2.10022	2.10022	5.16758e-07	9.44026e-07	16	P41734	IAH1	Isoamyl acetate-hydrolyzing esterase	IAH1_YEAST	3	328.775	4.28775
D60 / D30	P25637	2.31033	2.31033	5.16662e-07	9.44026e-07	16	P25637	YIH1	Protein IMPACT homolog	YIH1_YEAST	1	395.998	4.95998
D60 / D14	P43636	-1.03844	1.03844	5.2348e-07	9.54248e-07	24	P43636	ALG2	Alpha-1,3/1,6-mannosyltransferase ALG2	ALG2_YEAST	3	-51.3147	0.486853
D60 / D30	Q99258	-0.650565	0.650565	5.23332e-07	9.54248e-07	24	Q99258	RIB3	3,4-dihydroxy-2-butanone 4-phosphate synthase	RIB3_YEAST	9	-36.2969	0.637031
D120 / D14	P40513	0.772923	0.772923	5.23774e-07	9.54512e-07	24	P40513	MAM33	Mitochondrial acidic protein MAM33	MAM33_YEAST	10	70.8728	1.70873
D60 / D30	P23301	1.4339	1.4339	5.27225e-07	9.59981e-07	24	P23301	HYP2	Eukaryotic translation initiation factor 5A-1	IF5A1_YEAST	4	170.176	2.70176
D120 / D90	P28000	0.650599	0.650599	5.30811e-07	9.6596e-07	24	P28000	RPC19	DNA-directed RNA polymerases I and III subunit RPAC2	RPAC2_YEAST	5	56.982	1.56982
D120 / D14	P53691	-0.642776	0.642776	5.35327e-07	9.73074e-07	24	P53691	CPR6	Peptidyl-prolyl cis-trans isomerase CPR6	PPID_YEAST	14	-35.9521	0.640479
D120 / D14	P38174	0.863882	0.863882	5.40054e-07	9.80829e-07	24	P38174	MAP2	Methionine aminopeptidase 2	MAP2_YEAST	12	81.9929	1.81993
D60 / D120	P38996	0.703496	0.703496	5.45933e-07	9.90383e-07	20	P38996	NAB3	Nuclear polyadenylated RNA-binding protein 3	NAB3_YEAST	6	62.8446	1.62845
D120 / D14	P22213	0.838729	0.838729	5.48038e-07	9.9364e-07	24	P22213	SLY1	Protein SLY1	SLY1_YEAST	11	78.8474	1.78847
D90 / D30	P46998	1.78169	1.78169	5.4944e-07	9.95618e-07	18	P46998	FMP33	Mitochondrial membrane protein FMP33	FMP33_YEAST	1	243.828	3.43828
D60 / D90	P38353	-0.602143	0.602143	5.53114e-07	1.00199e-06	24	P38353	SSH1	Sec sixty-one protein homolog	SSH1_YEAST	5	-34.1225	0.658775
D120 / D30	P48439	1.37207	1.37207	5.61516e-07	1.01549e-06	24	P48439	OST3	Dolichyl-diphosphooligosaccharide--protein glycosyltransferase subunit 3	OST3_YEAST	7	158.842	2.58842
D60 / D14	P36224	1.50672	1.50672	5.62912e-07	1.01715e-06	20	P36224	JNM1	Nuclear migration protein JNM1	JNM1_YEAST	2	184.164	2.84164
D90 / D14	P42938	1.14986	1.14986	5.63284e-07	1.01753e-06	24	P42938	TDA10	Probable ATP-dependent kinase TDA10	TDA10_YEAST	5	121.892	2.21892
D90 / D14	P21827	0.669007	0.669007	5.63632e-07	1.01788e-06	24	P21827	SRM1	Guanine nucleotide exchange factor SRM1	RCC1_YEAST	8	58.9978	1.58998
D60 / D120	Q12159	0.988351	0.988351	5.68771e-07	1.02629e-06	24	Q12159	YRA1	RNA annealing protein YRA1	YRA1_YEAST	12	98.3916	1.98392
D60 / D14	P53289	1.31598	1.31598	5.6923e-07	1.02683e-06	22	P53289	RTS3	Protein phosphatase type 2A regulatory subunit RTS3	RTS3_YEAST	3	148.971	2.48971
D60 / D14	P40002	-2.62929	2.62929	5.72375e-07	1.03192e-06	16	P40002	MIT1	Transcriptional regulator MIT1	MIT1_YEAST	1	-83.8377	0.161623
D120 / D14	P53256	-0.841443	0.841443	5.84193e-07	1.05145e-06	20	P53256	RRP46	Exosome complex component RRP46	RRP46_YEAST	3	-44.1915	0.558085
D60 / D120	P02406	-0.733357	0.733357	5.84574e-07	1.05154e-06	24	P02406	RPL28	60S ribosomal protein L28	RL28_YEAST	10	-39.8497	0.601503
D120 / D30	P00729	0.957888	0.957888	5.88075e-07	1.05725e-06	24	P00729	PRC1	Carboxypeptidase Y	CBPY_YEAST	7	94.2464	1.94246
D120 / D14	Q03063	-1.46075	1.46075	5.89916e-07	1.06026e-06	22	Q03063	DIG1	Down-regulator of invasive growth 1	DIG1_YEAST	1	-63.6697	0.363303
D60 / D120	P47077	-1.26015	1.26015	5.91172e-07	1.06222e-06	24	P47077	NOP9	Nucleolar protein 9	NOP9_YEAST	10	-58.2501	0.417499
D90 / D14	Q03180	-0.957424	0.957424	5.92783e-07	1.06451e-06	24	Q03180	PIR3	Cell wall mannoprotein PIR3	PIR3_YEAST	3	-48.5025	0.514975
D60 / D120	P20459	-0.746418	0.746418	5.93958e-07	1.06603e-06	24	P20459	SUI2	Eukaryotic translation initiation factor 2 subunit alpha	IF2A_YEAST	17	-40.3918	0.596082
D60 / D120	P39726	0.834623	0.834623	5.94255e-07	1.06626e-06	22	P39726	GCV3	Glycine cleavage system H protein, mitochondrial	GCSH_YEAST	3	78.3391	1.78339
D60 / D30	Q06011	1.06611	1.06611	5.98647e-07	1.07294e-06	20	Q06011	ECM19	Protein ECM19	ECM19_YEAST	1	109.378	2.09378
D90 / D14	P35182	1.14847	1.14847	6.01863e-07	1.0781e-06	24	P35182	PTC1	Protein phosphatase 2C homolog 1	PP2C1_YEAST	4	121.679	2.21679
D90 / D14	Q12206	0.676878	0.676878	6.11217e-07	1.09241e-06	24	Q12206	WTM2	Transcriptional modulator WTM2	WTM2_YEAST	7	59.8677	1.59868
D90 / D30	P32799	0.591398	0.591398	6.14619e-07	1.09818e-06	24	P32799	COX13	Cytochrome c oxidase subunit 13, mitochondrial	COX13_YEAST	4	50.6706	1.50671
D60 / D14	P53275	0.606262	0.606262	6.18579e-07	1.10341e-06	24	P53275	YGR127W	Uncharacterized protein YGR127W	YG37_YEAST	11	52.2309	1.52231
D60 / D30	P53114	-0.588149	0.588149	6.30739e-07	1.1226e-06	24	P53114	NUT1	Mediator of RNA polymerase II transcription subunit 5	MED5_YEAST	7	-33.4804	0.665196
D120 / D30	P33421	0.807236	0.807236	6.32892e-07	1.12549e-06	24	P33421	SDH3	Succinate dehydrogenase [ubiquinone] cytochrome b subunit, mitochondrial	SDH3_YEAST	4	74.9856	1.74986
D90 / D30	Q06011	0.98255	0.98255	6.32718e-07	1.12549e-06	20	Q06011	ECM19	Protein ECM19	ECM19_YEAST	1	97.5955	1.97595
D60 / D14	Q00362	-1.02648	1.02648	6.33535e-07	1.12616e-06	24	Q00362	CDC55	Protein phosphatase PP2A regulatory subunit B	2ABA_YEAST	6	-50.9094	0.490906
D90 / D30	P05150	-0.736117	0.736117	6.33905e-07	1.12636e-06	24	P05150	ARG3	Ornithine carbamoyltransferase	OTC_YEAST	3	-39.9647	0.600353
D90 / D30	Q08235	0.782684	0.782684	6.4443e-07	1.14252e-06	22	Q08235	BRX1	Ribosome biogenesis protein BRX1	BRX1_YEAST	4	72.0329	1.72033
D120 / D30	P10507	0.765937	0.765937	6.46321e-07	1.14524e-06	24	P10507	MAS1	Mitochondrial-processing peptidase subunit beta	MPPB_YEAST	9	70.0475	1.70047
D90 / D30	P52911	0.727976	0.727976	6.46604e-07	1.14542e-06	24	P52911	EXG2	Glucan 1,3-beta-glucosidase 2	EXG2_YEAST	1	65.6314	1.65631
D120 / D14	Q04178	-0.7726	0.7726	6.47976e-07	1.14722e-06	18	Q04178	HPT1	Hypoxanthine-guanine phosphoribosyltransferase	HPRT_YEAST	8	-41.4638	0.585362
D120 / D90	P32458	0.793876	0.793876	6.50375e-07	1.15083e-06	24	P32458	CDC11	Cell division control protein 11	CDC11_YEAST	5	73.3727	1.73373
D90 / D14	P19955	-1.29656	1.29656	6.51733e-07	1.15164e-06	24	P19955	YMR31	37S ribosomal protein YMR-31, mitochondrial	RT31_YEAST	5	-59.2906	0.407094
D120 / D30	P40053	0.815833	0.815833	6.54388e-07	1.15569e-06	24	P40053	AIM9	Altered inheritance of mitochondria protein 9, mitochondrial	AIM9_YEAST	25	76.0314	1.76031
D60 / D120	P0CX31;P0CX32	0.756009	0.756009	6.58101e-07	1.16161e-06	24	P0CX31;P0CX32	RPS24A;RPS24B	40S ribosomal protein S24-A;40S ribosomal protein S24-B	RS24A_YEAST;RS24B_YEAST	12	68.8812	1.68881
D120 / D90	P43577	0.977094	0.977094	6.59473e-07	1.16345e-06	24	P43577	GNA1	Glucosamine 6-phosphate N-acetyltransferase	GNA1_YEAST	4	96.8497	1.9685
D90 / D14	P46669	-0.821531	0.821531	6.59507e-07	1.16345e-06	24	P46669	RPA43	DNA-directed RNA polymerase I subunit RPA43	RPA43_YEAST	6	-43.4159	0.565841
D90 / D30	Q02895	1.04343	1.04343	6.64621e-07	1.1715e-06	24	Q02895	AAD16	Putative aryl-alcohol dehydrogenase AAD16	AAD16_YEAST	4	106.112	2.06112
D120 / D30	P35997;P38711	-1.45967	1.45967	6.70989e-07	1.18175e-06	24	P35997;P38711	RPS27A;RPS27B	40S ribosomal protein S27-A;40S ribosomal protein S27-B	RS27A_YEAST;RS27B_YEAST	5	-63.6424	0.363576
D60 / D90	P29469	-0.99759	0.99759	6.71873e-07	1.18299e-06	22	P29469	MCM2	DNA replication licensing factor MCM2	MCM2_YEAST	3	-49.9164	0.500836
D60 / D30	Q08689	1.29052	1.29052	6.7466e-07	1.18724e-06	24	Q08689	NAT5	N-alpha-acetyltransferase NAT5	NAT5_YEAST	2	144.616	2.44616
D120 / D30	P21242	0.706052	0.706052	6.81491e-07	1.19827e-06	24	P21242	PRE10	Probable proteasome subunit alpha type-7	PSA7_YEAST	8	63.1333	1.63133
D60 / D30	P43582	-0.942364	0.942364	6.8793e-07	1.20793e-06	24	P43582	WWM1	WW domain-containing protein WWM1	WWM1_YEAST	4	-47.9621	0.520379
D120 / D90	Q07540	0.887119	0.887119	6.87922e-07	1.20793e-06	24	Q07540	YFH1	Frataxin homolog, mitochondrial	FRDA_YEAST	2	84.948	1.84948
D90 / D30	P25036	-1.38287	1.38287	6.88916e-07	1.20933e-06	16	P25036	YSP3	Subtilisin-like protease 3	YSP3_YEAST	2	-61.6545	0.383455
D60 / D30	P36224	1.63877	1.63877	6.95397e-07	1.21937e-06	22	P36224	JNM1	Nuclear migration protein JNM1	JNM1_YEAST	2	211.399	3.11399
D120 / D14	P40207	0.69457	0.69457	6.96143e-07	1.22035e-06	24	P40207	ERG29	Ergosterol biosynthesis protein 29	ERG29_YEAST	6	61.8402	1.6184
D90 / D14	P38353	0.935691	0.935691	7.04019e-07	1.23382e-06	24	P38353	SSH1	Sec sixty-one protein homolog	SSH1_YEAST	5	91.2806	1.91281
D60 / D30	O13547	-1.20903	1.20903	7.06856e-07	1.23782e-06	21	O13547	CCW14	Covalently-linked cell wall protein 14	CCW14_YEAST	1	-56.7442	0.432558
D60 / D30	P53600	1.5019	1.5019	7.06886e-07	1.23782e-06	24	P53600	RET3	Coatomer subunit zeta	COPZ_YEAST	2	183.215	2.83215
D60 / D120	P00937	-0.922542	0.922542	7.10969e-07	1.24463e-06	24	P00937	TRP3	Multifunctional tryptophan biosynthesis protein	TRPG_YEAST	15	-47.2421	0.527579
D60 / D30	P40958	-0.67153	0.67153	7.11309e-07	1.24489e-06	22	P40958	MAD2	Mitotic spindle checkpoint component MAD2	MAD2_YEAST	3	-37.216	0.62784
D120 / D14	P25619	1.94618	1.94618	7.12836e-07	1.24688e-06	24	P25619	HSP30	30 kDa heat shock protein	HSP30_YEAST	4	285.352	3.85352
D120 / D14	P38694	0.631405	0.631405	7.18213e-07	1.25526e-06	24	P38694	MSC7	Putative aldehyde dehydrogenase-like protein YHR039C	MSC7_YEAST	13	54.9072	1.54907
D60 / D14	P46988	-0.646799	0.646799	7.19718e-07	1.25754e-06	24	P46988	PFD1	Prefoldin subunit 1	PFD1_YEAST	6	-36.1304	0.638696
D60 / D14	P04911;P04912	-1.02028	1.02028	7.22794e-07	1.26257e-06	24	P04911;P04912	HTA1;HTA2	Histone H2A.1;Histone H2A.2	H2A1_YEAST;H2A2_YEAST	4	-50.6979	0.493021
D90 / D14	P15367	1.03422	1.03422	7.26302e-07	1.26804e-06	24	P15367	SEC11	Signal peptidase complex catalytic subunit SEC11	SEC11_YEAST	3	104.801	2.04801
D120 / D30	Q05515	0.693366	0.693366	7.36245e-07	1.28467e-06	24	Q05515	SVF1	Survival factor 1	SVF1_YEAST	8	61.7052	1.61705
D60 / D120	P00359	0.645799	0.645799	7.38238e-07	1.28674e-06	24	P00359	TDH3	Glyceraldehyde-3-phosphate dehydrogenase 3	G3P3_YEAST	4	56.4606	1.56461
D90 / D14	P48524	0.74811	0.74811	7.40104e-07	1.28964e-06	24	P48524	BUL1	Ubiquitin ligase-binding protein BUL1	BUL1_YEAST	5	67.9591	1.67959
D120 / D90	Q12100	-0.992296	0.992296	7.45207e-07	1.29712e-06	18	Q12100	RTK1	Probable serine/threonine-protein kinase RTK1	RTK1_YEAST	6	-49.7323	0.502677
D60 / D30	P50110	-0.653304	0.653304	7.54402e-07	1.31135e-06	24	P50110	SAM37	Sorting assembly machinery 37 kDa subunit	SAM37_YEAST	4	-36.4178	0.635822
D60 / D120	P53925	-0.799049	0.799049	7.59839e-07	1.31972e-06	24	P53925	YNL115C	Uncharacterized vacuolar membrane protein YNL115C	YNL5_YEAST	12	-42.5272	0.574728
D60 / D90	P39007	-0.627404	0.627404	7.64998e-07	1.3276e-06	24	P39007	STT3	Dolichyl-diphosphooligosaccharide--protein glycosyltransferase subunit STT3	STT3_YEAST	12	-35.266	0.64734
D120 / D90	P28321	0.62107	0.62107	7.711e-07	1.33674e-06	24	P28321	YJU3	Monoglyceride lipase	MGLL_YEAST	9	53.8015	1.53802
D90 / D14	P0CX47;P0CX48	0.582368	0.582368	7.71809e-07	1.33761e-06	24	P0CX47;P0CX48	RPS11A;RPS11B	40S ribosomal protein S11-A;40S ribosomal protein S11-B	RS11A_YEAST;RS11B_YEAST	13	49.7305	1.49731
D120 / D30	P53112	0.975595	0.975595	7.72213e-07	1.33795e-06	24	P53112	PEX14	Peroxisomal membrane protein PEX14	PEX14_YEAST	7	96.6451	1.96645
D60 / D120	P35691	0.664347	0.664347	7.80651e-07	1.35074e-06	24	P35691	TMA19	Translationally-controlled tumor protein homolog	TCTP_YEAST	12	58.4851	1.58485
D60 / D30	P39004	0.620137	0.620137	7.8121e-07	1.35134e-06	24	P39004	HXT7	High-affinity hexose transporter HXT7	HXT7_YEAST	13	53.7021	1.53702
D120 / D14	P47077	1.23532	1.23532	7.82168e-07	1.35263e-06	24	P47077	NOP9	Nucleolar protein 9	NOP9_YEAST	10	135.433	2.35433
D90 / D14	Q00772	0.649496	0.649496	7.84447e-07	1.35621e-06	24	Q00772	SLT2	Mitogen-activated protein kinase SLT2/MPK1	SLT2_YEAST	9	56.862	1.56862
D120 / D30	Q12402	0.660508	0.660508	7.90202e-07	1.36542e-06	24	Q12402	YOP1	Protein YOP1	YOP1_YEAST	7	58.0639	1.58064
D60 / D30	Q3E785	1.46034	1.46034	7.905e-07	1.36556e-06	16	Q3E785	SDH6	Succinate dehydrogenase assembly factor 1, mitochondrial	SDHF1_YEAST	1	175.174	2.75174
D60 / D30	Q04651	0.899175	0.899175	7.94882e-07	1.37239e-06	14	Q04651	ERV41	ER-derived vesicles protein ERV41	ERV41_YEAST	2	86.4999	1.865
D60 / D120	P40030	-0.60216	0.60216	7.95392e-07	1.3729e-06	24	P40030	ERG28	Ergosterol biosynthetic protein 28	ERG28_YEAST	4	-34.1233	0.658767
D90 / D14	P32451	0.795115	0.795115	7.96576e-07	1.37421e-06	24	P32451	BIO2	Biotin synthase, mitochondrial	BIOB_YEAST	6	73.5216	1.73522
D60 / D30	Q12114	-0.816831	0.816831	8.01104e-07	1.38026e-06	24	Q12114	CHS5	Chitin biosynthesis protein CHS5	CHS5_YEAST	9	-43.2312	0.567688
D120 / D14	P00937	0.906754	0.906754	8.07901e-07	1.38925e-06	24	P00937	TRP3	Multifunctional tryptophan biosynthesis protein	TRPG_YEAST	15	87.4823	1.87482
D90 / D30	P25441	-0.718159	0.718159	8.10958e-07	1.39338e-06	24	P25441	RPC53	DNA-directed RNA polymerase III subunit RPC4	RPC4_YEAST	4	-39.2127	0.607873
D120 / D14	P18900	0.61404	0.61404	8.14336e-07	1.3974e-06	24	P18900	COQ1	Hexaprenyl pyrophosphate synthase, mitochondrial	COQ1_YEAST	15	53.0539	1.53054
D90 / D30	Q04279	-1.17521	1.17521	8.14492e-07	1.3974e-06	24	Q04279	SEG1	Eisosome protein SEG1	SEG1_YEAST	9	-55.718	0.44282
D60 / D120	P47061	-2.23993	2.23993	8.21648e-07	1.40873e-06	12	P47061	VPS53	Vacuolar protein sorting-associated protein 53	VPS53_YEAST	1	-78.8304	0.211696
D120 / D14	Q08742	-2.03428	2.03428	8.24041e-07	1.41173e-06	20	Q08742	RDL2	Thiosulfate sulfurtransferase RDL2, mitochondrial	RDL2_YEAST	3	-75.587	0.24413
D60 / D90	P39073	0.869075	0.869075	8.28119e-07	1.41792e-06	24	P39073	SSN3	Meiotic mRNA stability protein kinase SSN3	SSN3_YEAST	1	82.6492	1.82649
D60 / D90	P05749	-1.82551	1.82551	8.34327e-07	1.42741e-06	24	P05749	RPL22A	60S ribosomal protein L22-A	RL22A_YEAST	2	-71.7859	0.282141
D120 / D30	P38174	1.03622	1.03622	8.35745e-07	1.42869e-06	24	P38174	MAP2	Methionine aminopeptidase 2	MAP2_YEAST	12	105.084	2.05084
D60 / D120	Q01662	-1.16315	1.16315	8.36326e-07	1.4293e-06	24	Q01662	MAP1	Methionine aminopeptidase 1	MAP1_YEAST	13	-55.3463	0.446537
D120 / D14	P40053	0.814321	0.814321	8.37012e-07	1.43009e-06	24	P40053	AIM9	Altered inheritance of mitochondria protein 9, mitochondrial	AIM9_YEAST	25	75.847	1.75847
D60 / D14	P07266	0.94252	0.94252	8.37292e-07	1.43019e-06	24	P07266	MRS1	Mitochondrial RNA-splicing protein MRS1	MRS1_YEAST	3	92.1882	1.92188
D90 / D14	P27999	1.28749	1.28749	8.39109e-07	1.43253e-06	24	P27999	RPB9	DNA-directed RNA polymerase II subunit RPB9	RPB9_YEAST	1	144.103	2.44103
D60 / D30	P10863	-1.03176	1.03176	8.49269e-07	1.44871e-06	24	P10863	TIR1	Cold shock-induced protein TIR1	TIR1_YEAST	4	-51.0885	0.489115
D60 / D120	P08018	-1.10594	1.10594	8.50135e-07	1.44897e-06	24	P08018	PBS2	MAP kinase kinase PBS2	PBS2_YEAST	8	-53.5399	0.464601
D60 / D30	P07266	1.12448	1.12448	8.55244e-07	1.45619e-06	24	P07266	MRS1	Mitochondrial RNA-splicing protein MRS1	MRS1_YEAST	3	118.023	2.18023
D120 / D90	P47057	-0.749262	0.749262	8.62512e-07	1.46739e-06	24	P47057	SNX4	Sorting nexin-4	SNX4_YEAST	11	-40.5092	0.594908
D60 / D120	P14743	1.048	1.048	8.72512e-07	1.48204e-06	22	P14743	NMT1	Glycylpeptide N-tetradecanoyltransferase	NMT_YEAST	6	106.766	2.06766
D60 / D30	P47045	-0.598674	0.598674	8.75235e-07	1.48588e-06	24	P47045	TIM54	Mitochondrial import inner membrane translocase subunit TIM54	TIM54_YEAST	7	-33.9639	0.660361
D120 / D30	P42943	0.612378	0.612378	8.92057e-07	1.51203e-06	24	P42943	CCT7	T-complex protein 1 subunit eta	TCPH_YEAST	21	52.8777	1.52878
D120 / D90	Q12480	0.958015	0.958015	8.95796e-07	1.51757e-06	24	Q12480	AIM45	Probable electron transfer flavoprotein subunit alpha, mitochondrial	ETFA_YEAST	7	94.2635	1.94264
D90 / D14	P47044	-0.69829	0.69829	9.00232e-07	1.52468e-06	24	P47044	YJL055W	LOG family protein YJL055W	YJF5_YEAST	8	-38.3698	0.616302
D60 / D120	P12683	-0.95731	0.95731	9.06035e-07	1.53369e-06	24	P12683	HMG1	3-hydroxy-3-methylglutaryl-coenzyme A reductase 1	HMDH1_YEAST	23	-48.4984	0.515016
D60 / D14	P12904	-1.14669	1.14669	9.08587e-07	1.53718e-06	24	P12904	SNF4	5'-AMP-activated protein kinase subunit gamma	AAKG_YEAST	11	-54.834	0.45166
D60 / D120	Q06263	-1.87091	1.87091	9.2528e-07	1.56219e-06	24	Q06263	VTA1	Vacuolar protein sorting-associated protein VTA1	VTA1_YEAST	4	-72.66	0.2734
D60 / D120	P39676	-0.642917	0.642917	9.29451e-07	1.56877e-06	24	P39676	YHB1	Flavohemoprotein	FHP_YEAST	12	-35.9583	0.640417
D120 / D14	P06197	1.12707	1.12707	9.40741e-07	1.58615e-06	24	P06197	PIS1	CDP-diacylglycerol--inositol 3-phosphatidyltransferase	PIS_YEAST	4	118.414	2.18414
D90 / D14	P33313	-0.735769	0.735769	9.42339e-07	1.58801e-06	24	P33313	CNS1	Hsp70/Hsp90 co-chaperone CNS1	CNS1_YEAST	6	-39.9502	0.600498
D90 / D14	P41734	1.17678	1.17678	9.45136e-07	1.59231e-06	18	P41734	IAH1	Isoamyl acetate-hydrolyzing esterase	IAH1_YEAST	3	126.071	2.26071
D60 / D30	Q05809	-0.679221	0.679221	9.56189e-07	1.60881e-06	24	Q05809	COA4	Cytochrome oxidase assembly factor 4	COA4_YEAST	3	-37.5497	0.624503
D120 / D14	Q12100	-1.12244	1.12244	9.56481e-07	1.60888e-06	18	Q12100	RTK1	Probable serine/threonine-protein kinase RTK1	RTK1_YEAST	6	-54.0683	0.459317
D120 / D90	P26784	1.13398	1.13398	9.60352e-07	1.61497e-06	24	P26784	RPL16A	60S ribosomal protein L16-A	RL16A_YEAST	13	119.464	2.19464
D120 / D90	P08067	1.02893	1.02893	9.6482e-07	1.62205e-06	24	P08067	RIP1	Cytochrome b-c1 complex subunit Rieske, mitochondrial	UCRI_YEAST	6	104.051	2.04051
D120 / D30	P00937	0.874964	0.874964	9.68447e-07	1.62602e-06	24	P00937	TRP3	Multifunctional tryptophan biosynthesis protein	TRPG_YEAST	15	83.3963	1.83396
D90 / D30	P48362	0.682713	0.682713	9.74977e-07	1.63569e-06	24	P48362	HGH1	Protein HGH1	HGH1_YEAST	6	60.5155	1.60515
D120 / D30	Q04279	-1.07874	1.07874	9.94717e-07	1.66488e-06	22	Q04279	SEG1	Eisosome protein SEG1	SEG1_YEAST	9	-52.6558	0.473442
D120 / D14	Q03919	-1.57904	1.57904	9.9688e-07	1.66763e-06	20	Q03919	RUB1	NEDD8-like protein RUB1	RUB1_YEAST	2	-66.5296	0.334704
D90 / D14	P25441	-0.775255	0.775255	1.0012e-06	1.67268e-06	24	P25441	RPC53	DNA-directed RNA polymerase III subunit RPC4	RPC4_YEAST	4	-41.5715	0.584285
D60 / D120	P24784	-1.14322	1.14322	1.00637e-06	1.68004e-06	24	P24784	DBP1	ATP-dependent RNA helicase DBP1	DBP1_YEAST	11	-54.7253	0.452747
D90 / D30	Q12144	1.27427	1.27427	1.00736e-06	1.68078e-06	24	Q12144	PER33	Pore and endoplasmic reticulum protein of 33 kDa	PER33_YEAST	5	141.877	2.41877
D90 / D30	Q07979	0.838261	0.838261	1.01277e-06	1.68892e-06	22	Q07979	RSC58	Chromatin structure-remodeling complex protein RSC58	RSC58_YEAST	1	78.7894	1.78789
D120 / D90	P37299	-1.1399	1.1399	1.01504e-06	1.69182e-06	22	P37299	QCR10	Cytochrome b-c1 complex subunit 10, mitochondrial	QCR10_YEAST	5	-54.621	0.45379
D60 / D14	P17065	-0.644856	0.644856	1.0162e-06	1.69331e-06	22	P17065	SEC2	Rab guanine nucleotide exchange factor SEC2	SEC2_YEAST	6	-36.0443	0.639557
D60 / D14	P40159	-1.03804	1.03804	1.01931e-06	1.69742e-06	24	P40159	YNL208W	Uncharacterized protein YNL208W	YNU8_YEAST	5	-51.3012	0.486988
D120 / D90	Q04373	0.614524	0.614524	1.02182e-06	1.70046e-06	24	Q04373	PUF6	Pumilio homology domain family member 6	PUF6_YEAST	11	53.1053	1.53105
D90 / D30	P32462	2.22936	2.22936	1.02782e-06	1.70867e-06	18	P32462	ERG24	Delta(14)-sterol reductase ERG24	ERG24_YEAST	3	368.924	4.68924
D60 / D30	P36064	0.880032	0.880032	1.03218e-06	1.71548e-06	21	P36064	CMC1	COX assembly mitochondrial protein	COXM1_YEAST	3	84.0416	1.84042
D60 / D120	P32335	-0.71752	0.71752	1.05175e-06	1.74438e-06	24	P32335	MSS51	Protein MSS51, mitochondrial	MSS51_YEAST	15	-39.1858	0.608142
D60 / D120	Q01477	-0.717155	0.717155	1.05637e-06	1.75113e-06	24	Q01477	UBP3	Ubiquitin carboxyl-terminal hydrolase 3	UBP3_YEAST	13	-39.1704	0.608296
D60 / D14	P38217	-0.684421	0.684421	1.06264e-06	1.75971e-06	24	P38217	KAP104	Importin subunit beta-2	IMB2_YEAST	7	-37.7744	0.622256
D120 / D30	P22213	0.836833	0.836833	1.07401e-06	1.7767e-06	24	P22213	SLY1	Protein SLY1	SLY1_YEAST	11	78.6124	1.78612
D60 / D14	Q12462	-0.74405	0.74405	1.07492e-06	1.77774e-06	24	Q12462	PEX11	Peroxisomal membrane protein PMP27	PEX11_YEAST	7	-40.2939	0.597061
D60 / D120	Q05515	-0.685745	0.685745	1.08083e-06	1.7866e-06	24	Q05515	SVF1	Survival factor 1	SVF1_YEAST	8	-37.8315	0.621685
D90 / D30	P32795	-0.600809	0.600809	1.09326e-06	1.80574e-06	24	P32795	YME1	Mitochondrial inner membrane i-AAA protease supercomplex subunit YME1	YME1_YEAST	7	-34.0616	0.659384
D120 / D14	P14905	0.624867	0.624867	1.09501e-06	1.80744e-06	24	P14905	CBS2	Cytochrome B translational activator protein CBS2	CBS2_YEAST	2	54.2069	1.54207
D90 / D14	Q9P305	-1.27138	1.27138	1.09513e-06	1.80744e-06	24	Q9P305	IGO2	mRNA stability protein IGO2	IGO2_YEAST	3	-58.5736	0.414264
D90 / D30	Q8TGU8	1.0143	1.0143	1.09611e-06	1.80811e-06	12	Q8TGU8	YBL071C-B	Uncharacterized protein YBL071C-B	YB071_YEAST	1	101.993	2.01993
D60 / D30	Q12034	-0.810719	0.810719	1.10134e-06	1.81628e-06	24	Q12034	SLF1	Protein SLF1	SLF1_YEAST	5	-42.9902	0.570098
D60 / D14	P22146	0.725229	0.725229	1.10263e-06	1.81794e-06	24	P22146	GAS1	1,3-beta-glucanosyltransferase GAS1	GAS1_YEAST	7	65.3163	1.65316
D90 / D14	P20486	0.784667	0.784667	1.11521e-06	1.83761e-06	24	P20486	CKS1	Cyclin-dependent kinases regulatory subunit	CKS1_YEAST	6	72.2694	1.72269
D60 / D120	Q00618	0.591651	0.591651	1.11542e-06	1.83761e-06	22	Q00618	BET4	Geranylgeranyl transferase type-2 subunit alpha	PGTA_YEAST	4	50.697	1.50697
D120 / D14	P40525;P87262	-1.55334	1.55334	1.11933e-06	1.84356e-06	24	P40525;P87262	RPL34B;RPL34A	60S ribosomal protein L34-B;60S ribosomal protein L34-A	RL34B_YEAST;RL34A_YEAST	3	-65.928	0.34072
D60 / D120	P33338	-1.00586	1.00586	1.12211e-06	1.84672e-06	24	P33338	SLA2	Protein SLA2	SLA2_YEAST	18	-50.2028	0.497972
D60 / D120	P16622	1.17528	1.17528	1.12286e-06	1.84748e-06	24	P16622	HEM15	Ferrochelatase, mitochondrial	HEMH_YEAST	10	125.837	2.25837
D120 / D14	P40035	0.825122	0.825122	1.12981e-06	1.85797e-06	24	P40035	PIC2	Mitochondrial phosphate carrier protein 2	PIC2_YEAST	16	77.1685	1.77169
D60 / D120	P21538	1.00073	1.00073	1.13175e-06	1.85972e-06	16	P21538	REB1	DNA-binding protein REB1	REB1_YEAST	4	100.101	2.00101
D120 / D30	Q03919	-0.799124	0.799124	1.13172e-06	1.85972e-06	20	Q03919	RUB1	NEDD8-like protein RUB1	RUB1_YEAST	2	-42.5302	0.574698
D90 / D14	P38179	0.744209	0.744209	1.14166e-06	1.87504e-06	22	P38179	ALG3	Dol-P-Man:Man(5)GlcNAc(2)-PP-Dol alpha-1,3-mannosyltransferase	ALG3_YEAST	2	67.5056	1.67506
D120 / D30	P47077	1.19417	1.19417	1.14518e-06	1.88033e-06	24	P47077	NOP9	Nucleolar protein 9	NOP9_YEAST	10	128.813	2.28813
D60 / D120	P29055	-1.22187	1.22187	1.15284e-06	1.891e-06	22	P29055	SUA7	Transcription initiation factor IIB	TF2B_YEAST	3	-57.1274	0.428726
D120 / D30	P24784	1.14424	1.14424	1.17302e-06	1.9221e-06	24	P24784	DBP1	ATP-dependent RNA helicase DBP1	DBP1_YEAST	11	121.03	2.2103
D120 / D30	P37296	-0.65443	0.65443	1.17523e-06	1.92524e-06	20	P37296	STV1	V-type proton ATPase subunit a, Golgi isoform	VPP2_YEAST	9	-36.4673	0.635327
D120 / D30	P12683	0.863697	0.863697	1.19148e-06	1.95035e-06	24	P12683	HMG1	3-hydroxy-3-methylglutaryl-coenzyme A reductase 1	HMDH1_YEAST	23	81.9695	1.8197
[truncated: 4,370 more rows]
