# Supplementary material for: Performance of Different Saccharomyces Strains on Secondary Fermentation during the Production of Beer
Source: Foods. 2024 Aug 19;13(16):2593. doi: 10.3390/foods13162593 (PMC11354207; doi:10.3390/foods13162593)
Supplement: Supplementary file 1 [file foods-13-02593-s001.zip › Supplementary Table S5.xlsx]

## Sheet: Supplementary Table S5
Supplementary Table S5. Significantly (adj. p-value) abundance changes (Log2 ≥ 0.58) in Sparkling wine yeast
Comparison (group1/group2)	ProteinGroups	AVG Log2 Ratio	Absolute AVG Log2 Ratio	Pvalue	adj. p-value	# of Ratios	UniProtIds	Genes	ProteinDescriptions	ProteinNames	# Unique Total Peptides	% Change	Ratio
D60 / D30	P23776	1.69911	1.69911	1.44985e-24	1.06419e-20	24	P23776	EXG1	Glucan 1,3-beta-glucosidase I/II	EXG1_YEAST	15	224.7	3.247
D120 / D30	O14467	-1.04869	1.04869	1.12279e-20	2.78324e-17	24	O14467	MBF1	Multiprotein-bridging factor 1	MBF1_YEAST	11	-51.6594	0.483406
D60 / D30	P40442	1.39711	1.39711	1.13757e-20	2.78324e-17	24	P40442	CSS1	Secreted protein CSS1	CSS1_YEAST	7	163.374	2.63374
D90 / D14	P00925	1.60027	1.60027	2.49591e-20	4.58e-17	24	P00925	ENO2	Enolase 2	ENO2_YEAST	20	203.2	3.032
D60 / D14	P00925	1.47321	1.47321	1.12405e-18	1.6501e-15	24	P00925	ENO2	Enolase 2	ENO2_YEAST	20	177.639	2.77639
D120 / D30	P50263	-1.62175	1.62175	2.24072e-18	2.5184e-15	24	P50263	SIP18	Protein SIP18	SIP18_YEAST	6	-67.506	0.32494
D90 / D30	Q12512	1.32318	1.32318	2.40174e-18	2.5184e-15	24	Q12512	ZPS1	Protein ZPS1	ZPS1_YEAST	10	150.217	2.50217
D120 / D60	Q08969	-1.71968	1.71968	1.31108e-17	1.06926e-14	24	Q08969	GRE1	Protein GRE1	GRE1_YEAST	5	-69.6383	0.303617
D90 / D14	P40442	2.39907	2.39907	1.8253e-17	1.33977e-14	24	P40442	CSS1	Secreted protein CSS1	CSS1_YEAST	7	427.463	5.27463
D60 / D30	O14467	-0.737951	0.737951	3.20405e-17	1.67984e-14	24	O14467	MBF1	Multiprotein-bridging factor 1	MBF1_YEAST	11	-40.041	0.59959
D90 / D30	P00925	0.862248	0.862248	2.84713e-17	1.67984e-14	24	P00925	ENO2	Enolase 2	ENO2_YEAST	20	81.7868	1.81787
D90 / D14	P07267	1.39318	1.39318	2.76213e-17	1.67984e-14	24	P07267	PEP4	Saccharopepsin	CARP_YEAST	18	162.657	2.62657
D90 / D30	P39078	0.662633	0.662633	3.59651e-17	1.75989e-14	24	P39078	CCT4	T-complex protein 1 subunit delta	TCPD_YEAST	19	58.2969	1.58297
D90 / D14	P38626	0.85476	0.85476	6.93026e-17	2.82601e-14	24	P38626	CBR1	NADH-cytochrome b5 reductase 1	NCB5R_YEAST	11	80.8458	1.80846
D90 / D14	Q3E7Y3	0.685653	0.685653	7.50525e-17	2.8994e-14	24	Q3E7Y3	RPS22B	40S ribosomal protein S22-B	RS22B_YEAST	5	60.8429	1.60843
D120 / D14	P38616	1.06824	1.06824	8.90285e-17	3.26734e-14	24	P38616	YGP1	Protein YGP1	YGP1_YEAST	8	109.687	2.09687
D120 / D14	P05694	-0.604118	0.604118	1.04423e-16	3.64985e-14	24	P05694	MET6	5-methyltetrahydropteroyltriglutamate--homocysteine methyltransferase	METE_YEAST	48	-34.2127	0.657873
D60 / D30	P29704	0.669856	0.669856	1.55143e-16	5.17615e-14	24	P29704	ERG9	Squalene synthase ERG9	ERG9_YEAST	17	59.0914	1.59091
D90 / D30	P27810	0.839805	0.839805	5.94583e-16	1.50491e-13	24	P27810	KTR1	Alpha-1,2 mannosyltransferase KTR1	KTR1_YEAST	11	78.9808	1.78981
D120 / D30	P22943	-0.855598	0.855598	6.74798e-16	1.651e-13	24	P22943	HSP12	12 kDa heat shock protein	HSP12_YEAST	11	-44.7364	0.552636
D90 / D30	P32563	0.613032	0.613032	7.00067e-16	1.65758e-13	24	P32563	VPH1	V-type proton ATPase subunit a, vacuolar isoform	VPP1_YEAST	29	52.947	1.52947
D120 / D14	P10081	0.673386	0.673386	1.31936e-15	3.02629e-13	24	P10081	TIF1	ATP-dependent RNA helicase eIF4A	IF4A_YEAST	26	59.4811	1.59481
D120 / D30	P22855	0.943013	0.943013	1.43455e-15	3.07185e-13	24	P22855	AMS1	Alpha-mannosidase	MAN1_YEAST	52	92.254	1.92254
D120 / D14	O13516;P05755	0.817626	0.817626	1.64612e-15	3.35625e-13	24	O13516;P05755	RPS9A;RPS9B	40S ribosomal protein S9-A;40S ribosomal protein S9-B	RS9A_YEAST;RS9B_YEAST	15	76.2503	1.7625
D60 / D30	P05740	0.584812	0.584812	2.31795e-15	4.4677e-13	24	P05740	RPL17A	60S ribosomal protein L17-A	RL17A_YEAST	5	49.9844	1.49984
D60 / D14	P07267	1.23793	1.23793	2.37385e-15	4.4677e-13	24	P07267	PEP4	Saccharopepsin	CARP_YEAST	18	135.86	2.3586
D90 / D14	P11633	-1.02253	1.02253	2.45088e-15	4.49736e-13	24	P11633	NHP6B	Non-histone chromosomal protein 6B	NHP6B_YEAST	4	-50.7749	0.492251
D60 / D14	O13516;P05755	0.821047	0.821047	2.61782e-15	4.68654e-13	24	O13516;P05755	RPS9A;RPS9B	40S ribosomal protein S9-A;40S ribosomal protein S9-B	RS9A_YEAST;RS9B_YEAST	15	76.6687	1.76669
D60 / D14	P23776	1.87926	1.87926	2.82569e-15	4.93823e-13	24	P23776	EXG1	Glucan 1,3-beta-glucosidase I/II	EXG1_YEAST	15	267.886	3.67886
D120 / D14	P23542	-0.639502	0.639502	3.26258e-15	5.44258e-13	24	P23542	AAT2	Aspartate aminotransferase, cytoplasmic	AATC_YEAST	15	-35.8066	0.641934
D120 / D30	P10081	0.678222	0.678222	3.34847e-15	5.46173e-13	24	P10081	TIF1	ATP-dependent RNA helicase eIF4A	IF4A_YEAST	26	60.0167	1.60017
D60 / D30	P00925	0.735189	0.735189	3.56273e-15	5.46316e-13	24	P00925	ENO2	Enolase 2	ENO2_YEAST	20	66.4615	1.66462
D120 / D30	P35997;P38711	-0.764024	0.764024	3.57264e-15	5.46316e-13	24	P35997;P38711	RPS27A;RPS27B	40S ribosomal protein S27-A;40S ribosomal protein S27-B	RS27A_YEAST;RS27B_YEAST	5	-41.1148	0.588852
D90 / D14	O13516;P05755	1.0712	1.0712	5.06029e-15	7.20732e-13	24	O13516;P05755	RPS9A;RPS9B	40S ribosomal protein S9-A;40S ribosomal protein S9-B	RS9A_YEAST;RS9B_YEAST	15	110.117	2.10117
D60 / D14	P17709	0.806481	0.806481	5.10601e-15	7.20732e-13	24	P17709	GLK1	Glucokinase-1	HXKG_YEAST	24	74.8941	1.74894
D60 / D14	P10081	0.645572	0.645572	7.68066e-15	9.72e-13	24	P10081	TIF1	ATP-dependent RNA helicase eIF4A	IF4A_YEAST	26	56.4359	1.56436
D90 / D14	P25374	0.678481	0.678481	8.33242e-15	1.03661e-12	24	P25374	NFS1	Cysteine desulfurase, mitochondrial	NFS1_YEAST	15	60.0453	1.60045
D60 / D14	P38616	0.600232	0.600232	8.84991e-15	1.08264e-12	24	P38616	YGP1	Protein YGP1	YGP1_YEAST	8	51.5961	1.51596
D90 / D30	P38626	0.637572	0.637572	1.00878e-14	1.19427e-12	24	P38626	CBR1	NADH-cytochrome b5 reductase 1	NCB5R_YEAST	11	55.5709	1.55571
D90 / D14	P38616	0.841333	0.841333	1.10181e-14	1.27818e-12	24	P38616	YGP1	Protein YGP1	YGP1_YEAST	8	79.1704	1.7917
D120 / D30	P38616	0.962012	0.962012	1.40835e-14	1.56625e-12	24	P38616	YGP1	Protein YGP1	YGP1_YEAST	8	94.8025	1.94803
D120 / D30	P15424	0.629021	0.629021	1.66329e-14	1.79537e-12	24	P15424	MSS116	ATP-dependent RNA helicase MSS116, mitochondrial	MS116_YEAST	17	54.6515	1.54652
D90 / D14	P17709	0.777239	0.777239	2.02211e-14	2.12033e-12	24	P17709	GLK1	Glucokinase-1	HXKG_YEAST	24	71.3848	1.71385
D90 / D30	P05318	-0.689151	0.689151	2.5638e-14	2.57785e-12	24	P05318	RPP1A	60S acidic ribosomal protein P1-alpha	RLA1_YEAST	1	-37.9781	0.620219
D90 / D30	P40442	1.96363	1.96363	3.59542e-14	3.42733e-12	24	P40442	CSS1	Secreted protein CSS1	CSS1_YEAST	7	290.041	3.90041
D60 / D30	P53334	0.798381	0.798381	3.89343e-14	3.6084e-12	24	P53334	SCW4	Probable family 17 glucosidase SCW4	SCW4_YEAST	14	73.9149	1.73915
D60 / D14	P19211	3.05893	3.05893	3.98202e-14	3.6084e-12	16	P19211	ANB1	Eukaryotic translation initiation factor 5A-2	IF5A2_YEAST	3	733.354	8.33354
D90 / D30	P35997;P38711	-0.677436	0.677436	4.27264e-14	3.73347e-12	24	P35997;P38711	RPS27A;RPS27B	40S ribosomal protein S27-A;40S ribosomal protein S27-B	RS27A_YEAST;RS27B_YEAST	5	-37.4724	0.625276
D90 / D30	P40513	0.824285	0.824285	4.44245e-14	3.83618e-12	24	P40513	MAM33	Mitochondrial acidic protein MAM33	MAM33_YEAST	11	77.0657	1.77066
D120 / D14	P00925	0.980653	0.980653	5.5314e-14	4.72099e-12	24	P00925	ENO2	Enolase 2	ENO2_YEAST	20	97.3358	1.97336
D30 / D14	P00925	0.738024	0.738024	5.93811e-14	5.00986e-12	24	P00925	ENO2	Enolase 2	ENO2_YEAST	20	66.789	1.66789
D60 / D30	Q12512	0.91434	0.91434	6.0197e-14	5.02097e-12	24	Q12512	ZPS1	Protein ZPS1	ZPS1_YEAST	10	88.4707	1.88471
D120 / D30	P53090	-0.855723	0.855723	6.19464e-14	5.05207e-12	24	P53090	ARO8	Aromatic/aminoadipate aminotransferase 1	ARO8_YEAST	14	-44.7412	0.552588
D120 / D30	P32366	0.6545	0.6545	7.55279e-14	5.81304e-12	24	P32366	VMA6	V-type proton ATPase subunit d	VA0D_YEAST	9	57.4071	1.57407
D90 / D14	P40100	1.90709	1.90709	7.60289e-14	5.81304e-12	24	P40100	PUG1	Protoporphyrin uptake protein 1	PUG1_YEAST	1	275.052	3.75052
D60 / D30	P39078	0.59374	0.59374	8.3482e-14	6.14835e-12	24	P39078	CCT4	T-complex protein 1 subunit delta	TCPD_YEAST	19	50.9154	1.50915
D60 / D14	P38626	0.63051	0.63051	8.61821e-14	6.26313e-12	24	P38626	CBR1	NADH-cytochrome b5 reductase 1	NCB5R_YEAST	11	54.8113	1.54811
D90 / D30	P07267	1.23409	1.23409	9.62246e-14	6.72656e-12	24	P07267	PEP4	Saccharopepsin	CARP_YEAST	18	135.233	2.35233
D90 / D14	P10081	0.706322	0.706322	9.82426e-14	6.80283e-12	24	P10081	TIF1	ATP-dependent RNA helicase eIF4A	IF4A_YEAST	26	63.1639	1.63164
D60 / D14	P38885	0.876821	0.876821	1.11966e-13	7.47117e-12	24	P38885	AIM46	Altered inheritance of mitochondria protein 46, mitochondrial	AIM46_YEAST	15	83.6324	1.83632
D90 / D30	Q05905	0.811189	0.811189	1.41724e-13	9.12502e-12	24	Q05905	HRI1	Protein HRI1	HRI1_YEAST	12	75.4656	1.75466
D60 / D30	Q06405	-0.599202	0.599202	1.47191e-13	9.31361e-12	24	Q06405	ATP17	ATP synthase subunit f, mitochondrial	ATPK_YEAST	3	-33.9881	0.660119
D120 / D30	P0CX84;P0CX85	-0.764894	0.764894	1.51257e-13	9.48913e-12	24	P0CX84;P0CX85	RPL35A;RPL35B	60S ribosomal protein L35-A;60S ribosomal protein L35-B	RL35A_YEAST;RL35B_YEAST	11	-41.1503	0.588497
D120 / D14	P09950	0.929908	0.929908	1.57362e-13	9.75727e-12	24	P09950	HEM1	5-aminolevulinate synthase, mitochondrial	HEM1_YEAST	13	90.5155	1.90515
D120 / D14	P32454	-0.655368	0.655368	1.89651e-13	1.11994e-11	24	P32454	APE2	Aminopeptidase 2, mitochondrial	APE2_YEAST	38	-36.5087	0.634913
D120 / D30	P53733	-1.1858	1.1858	1.93037e-13	1.11994e-11	24	P53733	RSM19	37S ribosomal protein S19, mitochondrial	RT19_YEAST	5	-56.0418	0.439582
D120 / D14	P53090	-0.73737	0.73737	1.98986e-13	1.14106e-11	24	P53090	ARO8	Aromatic/aminoadipate aminotransferase 1	ARO8_YEAST	14	-40.0168	0.599832
D90 / D30	P38158;P53341	0.750508	0.750508	2.24709e-13	1.24012e-11	24	P38158;P53341	MAL32;MAL12	Alpha-glucosidase MAL32;Alpha-glucosidase MAL12	MAL32_YEAST;MAL12_YEAST	19	68.2386	1.68239
D120 / D30	P11632	-0.956034	0.956034	2.28204e-13	1.24075e-11	24	P11632	NHP6A	Non-histone chromosomal protein 6A	NHP6A_YEAST	3	-48.4528	0.515472
D60 / D30	P32803	0.730087	0.730087	2.27389e-13	1.24075e-11	24	P32803	EMP24	Endosomal protein P24B	EMP24_YEAST	5	65.874	1.65874
D90 / D14	P38885	0.891938	0.891938	2.30363e-13	1.24328e-11	24	P38885	AIM46	Altered inheritance of mitochondria protein 46, mitochondrial	AIM46_YEAST	15	85.5667	1.85567
D60 / D14	P0C0T4;Q3E792	1.003	1.003	3.14296e-13	1.60203e-11	24	P0C0T4;Q3E792	RPS25B;RPS25A	40S ribosomal protein S25-B;40S ribosomal protein S25-A	RS25B_YEAST;RS25A_YEAST	6	100.416	2.00416
D90 / D30	P53090	-0.606453	0.606453	3.21823e-13	1.62909e-11	24	P53090	ARO8	Aromatic/aminoadipate aminotransferase 1	ARO8_YEAST	14	-34.319	0.65681
D90 / D14	P05750	0.597918	0.597918	4.10487e-13	2.00865e-11	24	P05750	RPS3	40S ribosomal protein S3	RS3_YEAST	19	51.3531	1.51353
D90 / D30	P50263	-1.51006	1.51006	4.19942e-13	2.04131e-11	24	P50263	SIP18	Protein SIP18	SIP18_YEAST	6	-64.8903	0.351097
D120 / D30	Q03558	-0.580282	0.580282	4.46357e-13	2.14827e-11	24	Q03558	OYE2	NADPH dehydrogenase 2	OYE2_YEAST	18	-33.1167	0.668833
D60 / D14	P32495	1.04976	1.04976	5.37317e-13	2.51204e-11	24	P32495	NHP2	H/ACA ribonucleoprotein complex subunit NHP2	NHP2_YEAST	5	107.018	2.07018
D120 / D14	P22855	0.927123	0.927123	5.45706e-13	2.53512e-11	24	P22855	AMS1	Alpha-mannosidase	MAN1_YEAST	52	90.148	1.90148
D120 / D14	P11632	-1.3013	1.3013	5.56288e-13	2.56802e-11	24	P11632	NHP6A	Non-histone chromosomal protein 6A	NHP6A_YEAST	3	-59.424	0.40576
D60 / D30	P10081	0.650409	0.650409	5.75297e-13	2.63917e-11	24	P10081	TIF1	ATP-dependent RNA helicase eIF4A	IF4A_YEAST	26	56.9613	1.56961
D90 / D30	P53898	0.693819	0.693819	5.83867e-13	2.66185e-11	24	P53898	NSG2	Protein NSG2	NSG2_YEAST	4	61.7559	1.61756
D90 / D30	Q12452	0.667708	0.667708	5.93692e-13	2.68994e-11	24	Q12452	ERG27	3-keto-steroid reductase ERG27	ERG27_YEAST	11	58.8548	1.58855
D90 / D30	P38616	0.735108	0.735108	6.74177e-13	2.96447e-11	24	P38616	YGP1	Protein YGP1	YGP1_YEAST	8	66.4522	1.66452
D120 / D60	P31787	-1.16341	1.16341	6.99606e-13	3.02065e-11	24	P31787	ACB1	Acyl-CoA-binding protein	ACBP_YEAST	7	-55.3544	0.446456
D120 / D30	P48836	-0.713684	0.713684	6.98237e-13	3.02065e-11	24	P48836	VMA10	V-type proton ATPase subunit G	VATG_YEAST	9	-39.0239	0.609761
D90 / D30	P18239	0.680235	0.680235	7.3759e-13	3.1516e-11	24	P18239	PET9	ADP,ATP carrier protein 2	ADT2_YEAST	10	60.2401	1.6024
D120 / D14	P41338	-1.03925	1.03925	7.44374e-13	3.15821e-11	24	P41338	ERG10	Acetyl-CoA acetyltransferase	ERG10_YEAST	17	-51.3418	0.486582
D120 / D60	P19211	-1.05193	1.05193	7.63223e-13	3.21957e-11	24	P19211	ANB1	Eukaryotic translation initiation factor 5A-2	IF5A2_YEAST	3	-51.7678	0.482322
D120 / D90	P00925	-0.619619	0.619619	7.84687e-13	3.27394e-11	24	P00925	ENO2	Enolase 2	ENO2_YEAST	20	-34.9157	0.650843
D90 / D30	P02309	0.670064	0.670064	8.2617e-13	3.41635e-11	24	P02309	HHF1	Histone H4	H4_YEAST	10	59.1144	1.59114
D120 / D14	P47143	-1.18133	1.18133	8.95812e-13	3.65292e-11	24	P47143	ADO1	Adenosine kinase	ADK_YEAST	10	-55.9054	0.440946
D60 / D14	P40442	1.83255	1.83255	9.20521e-13	3.71243e-11	24	P40442	CSS1	Secreted protein CSS1	CSS1_YEAST	7	256.167	3.56167
D120 / D30	Q12335	-0.632064	0.632064	9.3065e-13	3.73277e-11	24	Q12335	PST2	Protoplast secreted protein 2	PST2_YEAST	5	-35.4748	0.645252
D90 / D30	P15891	-0.625913	0.625913	9.38382e-13	3.74333e-11	24	P15891	ABP1	Actin-binding protein	ABP1_YEAST	25	-35.199	0.64801
D60 / D30	P14120	0.650036	0.650036	9.83188e-13	3.90086e-11	24	P14120	RPL30	60S ribosomal protein L30	RL30_YEAST	8	56.9208	1.56921
D120 / D30	P15891	-0.854352	0.854352	1.00349e-12	3.94642e-11	24	P15891	ABP1	Actin-binding protein	ABP1_YEAST	25	-44.6886	0.553114
D90 / D30	P39007	0.993964	0.993964	1.11847e-12	4.3437e-11	24	P39007	STT3	Dolichyl-diphosphooligosaccharide--protein glycosyltransferase subunit STT3	STT3_YEAST	8	99.165	1.99165
D120 / D30	P38697	-0.709582	0.709582	1.17713e-12	4.52362e-11	24	P38697	IMD2	Inosine-5'-monophosphate dehydrogenase 2	IMDH2_YEAST	7	-38.8503	0.611497
D120 / D30	P01098	-0.985947	0.985947	1.26976e-12	4.74511e-11	24	P01098	STF1	ATPase-stabilizing factor 9 kDa, mitochondrial	STF1_YEAST	3	-49.5106	0.504894
D120 / D30	P41338	-0.90282	0.90282	1.38947e-12	5.10893e-11	24	P41338	ERG10	Acetyl-CoA acetyltransferase	ERG10_YEAST	17	-46.516	0.53484
D120 / D14	P50263	-1.13339	1.13339	1.60656e-12	5.64218e-11	24	P50263	SIP18	Protein SIP18	SIP18_YEAST	6	-54.4158	0.455842
D120 / D30	P05743	-0.736576	0.736576	1.70158e-12	5.91923e-11	24	P05743	RPL26A	60S ribosomal protein L26-A	RL26A_YEAST	11	-39.9838	0.600162
D120 / D30	Q08959	0.699331	0.699331	1.72779e-12	5.98207e-11	24	Q08959	PGC1	Phosphatidylglycerol phospholipase C	PGC1_YEAST	7	62.3752	1.62375
D120 / D14	Q12335	-0.671971	0.671971	1.85259e-12	6.34031e-11	24	Q12335	PST2	Protoplast secreted protein 2	PST2_YEAST	5	-37.2351	0.627649
D90 / D30	P46784;Q08745	0.693534	0.693534	1.8945e-12	6.4378e-11	24	P46784;Q08745	RPS10B;RPS10A	40S ribosomal protein S10-B;40S ribosomal protein S10-A	RS10B_YEAST;RS10A_YEAST	5	61.7241	1.61724
D120 / D30	P27810	0.851945	0.851945	2.00327e-12	6.76124e-11	24	P27810	KTR1	Alpha-1,2 mannosyltransferase KTR1	KTR1_YEAST	11	80.4933	1.80493
D90 / D14	P19211	3.06563	3.06563	2.06857e-12	6.92191e-11	16	P19211	ANB1	Eukaryotic translation initiation factor 5A-2	IF5A2_YEAST	3	737.234	8.37234
D60 / D14	P23595	2.03075	2.03075	2.09085e-12	6.94427e-11	24	P23595	PPH22	Serine/threonine-protein phosphatase PP2A-2 catalytic subunit	PP2A2_YEAST	1	308.618	4.08618
D90 / D60	Q08969	-0.950755	0.950755	2.14743e-12	7.10005e-11	24	Q08969	GRE1	Protein GRE1	GRE1_YEAST	5	-48.2638	0.517362
D60 / D30	Q05905	0.633758	0.633758	2.16179e-12	7.11547e-11	24	Q05905	HRI1	Protein HRI1	HRI1_YEAST	12	55.1601	1.5516
D120 / D30	P34163	0.719323	0.719323	2.2004e-12	7.21024e-11	24	P34163	TGL1	Sterol esterase TGL1	TGL1_YEAST	9	64.6409	1.64641
D120 / D30	P49089	-0.769325	0.769325	2.32148e-12	7.50645e-11	24	P49089	ASN1	Asparagine synthetase [glutamine-hydrolyzing] 1	ASNS1_YEAST	11	-41.3308	0.586692
D120 / D14	P38697	-0.602039	0.602039	2.36297e-12	7.59665e-11	24	P38697	IMD2	Inosine-5'-monophosphate dehydrogenase 2	IMDH2_YEAST	7	-34.1178	0.658822
D120 / D14	Q05359	0.896952	0.896952	2.37007e-12	7.59665e-11	24	Q05359	ERP1	Protein ERP1	ERP1_YEAST	6	86.2128	1.86213
D90 / D14	P29704	0.751956	0.751956	2.60328e-12	8.30787e-11	24	P29704	ERG9	Squalene synthase ERG9	ERG9_YEAST	17	68.4075	1.68407
D60 / D30	P27810	0.710805	0.710805	2.69121e-12	8.55128e-11	24	P27810	KTR1	Alpha-1,2 mannosyltransferase KTR1	KTR1_YEAST	11	63.6717	1.63672
D90 / D14	P39004	0.715661	0.715661	2.81878e-12	8.84183e-11	24	P39004	HXT7	High-affinity hexose transporter HXT7	HXT7_YEAST	15	64.2235	1.64224
D90 / D30	P32451	0.689889	0.689889	2.92508e-12	9.13621e-11	24	P32451	BIO2	Biotin synthase, mitochondrial	BIOB_YEAST	9	61.316	1.61316
D120 / D14	P38115	0.633179	0.633179	3.00374e-12	9.30273e-11	24	P38115	ARA1	D-arabinose dehydrogenase [NAD(P)+] heavy chain	ARA1_YEAST	14	55.0979	1.55098
D90 / D30	P06168	0.642719	0.642719	3.17037e-12	9.6558e-11	24	P06168	ILV5	Ketol-acid reductoisomerase, mitochondrial	ILV5_YEAST	23	56.1269	1.56127
D120 / D14	P22146	0.879299	0.879299	3.27549e-12	9.91026e-11	24	P22146	GAS1	1,3-beta-glucanosyltransferase GAS1	GAS1_YEAST	6	83.9482	1.83948
D90 / D14	P23776	2.49154	2.49154	3.28092e-12	9.91026e-11	24	P23776	EXG1	Glucan 1,3-beta-glucosidase I/II	EXG1_YEAST	15	462.379	5.62379
D120 / D30	P11633	-0.990715	0.990715	3.29513e-12	9.91239e-11	24	P11633	NHP6B	Non-histone chromosomal protein 6B	NHP6B_YEAST	4	-49.6772	0.503228
D120 / D14	P11633	-1.04227	1.04227	3.4275e-12	1.02685e-10	24	P11633	NHP6B	Non-histone chromosomal protein 6B	NHP6B_YEAST	4	-51.4438	0.485562
D120 / D14	P29704	0.773773	0.773773	3.5441e-12	1.05319e-10	24	P29704	ERG9	Squalene synthase ERG9	ERG9_YEAST	17	70.9736	1.70974
D120 / D14	P31787	-1.33978	1.33978	3.6194e-12	1.06862e-10	24	P31787	ACB1	Acyl-CoA-binding protein	ACBP_YEAST	7	-60.492	0.39508
D120 / D30	P46784;Q08745	0.64895	0.64895	3.62515e-12	1.06862e-10	24	P46784;Q08745	RPS10B;RPS10A	40S ribosomal protein S10-B;40S ribosomal protein S10-A	RS10B_YEAST;RS10A_YEAST	5	56.8027	1.56803
D120 / D30	P32445	0.740118	0.740118	3.77031e-12	1.10696e-10	24	P32445	RIM1	Single-stranded DNA-binding protein RIM1, mitochondrial	RIM1_YEAST	4	67.0312	1.67031
D120 / D30	P41057	-1.37648	1.37648	3.82915e-12	1.11976e-10	24	P41057	RPS29A	40S ribosomal protein S29-A	RS29A_YEAST	3	-61.4842	0.385158
D120 / D30	P39540	0.704981	0.704981	4.13585e-12	1.19516e-10	24	P39540	ELO1	Elongation of fatty acids protein 1	ELO1_YEAST	2	63.0123	1.63012
D120 / D14	P61830	0.742788	0.742788	4.3318e-12	1.24688e-10	24	P61830	HHT1	Histone H3	H3_YEAST	6	67.3407	1.67341
D90 / D30	P40472	1.15793	1.15793	4.41509e-12	1.26096e-10	24	P40472	SIM1	Probable secreted beta-glucosidase SIM1	SIM1_YEAST	4	123.136	2.23136
D120 / D60	P01097	-1.0137	1.0137	4.71838e-12	1.32187e-10	24	P01097	INH1	ATPase inhibitor, mitochondrial	ATIF_YEAST	3	-50.4726	0.495274
D90 / D14	P11632	-1.25764	1.25764	4.96651e-12	1.38609e-10	24	P11632	NHP6A	Non-histone chromosomal protein 6A	NHP6A_YEAST	3	-58.1772	0.418228
D60 / D14	P00359	0.754832	0.754832	5.63348e-12	1.56037e-10	24	P00359	TDH3	Glyceraldehyde-3-phosphate dehydrogenase 3	G3P3_YEAST	4	68.7435	1.68743
D60 / D30	P40100	1.13903	1.13903	5.80651e-12	1.59625e-10	24	P40100	PUG1	Protoporphyrin uptake protein 1	PUG1_YEAST	1	120.233	2.20233
D120 / D30	Q12213	-0.77992	0.77992	6.07278e-12	1.6509e-10	24	Q12213	RPL7B	60S ribosomal protein L7-B	RL7B_YEAST	1	-41.7601	0.582399
D120 / D14	Q06523	-1.08682	1.08682	6.48244e-12	1.72395e-10	24	Q06523	YPR148C	Uncharacterized protein YPR148C	YP148_YEAST	8	-52.9201	0.470799
D90 / D14	P41543	0.761707	0.761707	6.65617e-12	1.75112e-10	24	P41543	OST1	Dolichyl-diphosphooligosaccharide--protein glycosyltransferase subunit 1	OST1_YEAST	5	69.5495	1.6955
D90 / D14	P00359	0.813279	0.813279	6.81123e-12	1.76668e-10	24	P00359	TDH3	Glyceraldehyde-3-phosphate dehydrogenase 3	G3P3_YEAST	4	75.7201	1.7572
D60 / D30	P07267	1.07884	1.07884	6.83566e-12	1.76668e-10	24	P07267	PEP4	Saccharopepsin	CARP_YEAST	18	111.234	2.11234
D90 / D14	P27810	0.717755	0.717755	6.80759e-12	1.76668e-10	24	P27810	KTR1	Alpha-1,2 mannosyltransferase KTR1	KTR1_YEAST	11	64.462	1.64462
D120 / D30	P18899	-1.37812	1.37812	6.93527e-12	1.77431e-10	24	P18899	DDR48	Stress protein DDR48	DDR48_YEAST	4	-61.528	0.38472
D60 / D14	P22146	0.83766	0.83766	6.90114e-12	1.77431e-10	24	P22146	GAS1	1,3-beta-glucanosyltransferase GAS1	GAS1_YEAST	6	78.7149	1.78715
D60 / D14	P53731	0.68212	0.68212	7.59714e-12	1.89027e-10	24	P53731	ARC35	Actin-related protein 2/3 complex subunit 2	ARPC2_YEAST	9	60.4496	1.6045
D90 / D30	P36110	1.51963	1.51963	7.9051e-12	1.95365e-10	24	P36110	PRY2	Protein PRY2	PRY2_YEAST	2	186.717	2.86717
D120 / D90	Q08969	-0.768922	0.768922	8.06861e-12	1.98072e-10	24	Q08969	GRE1	Protein GRE1	GRE1_YEAST	5	-41.3144	0.586856
D90 / D14	Q05905	0.910457	0.910457	8.37728e-12	2.04964e-10	24	Q05905	HRI1	Protein HRI1	HRI1_YEAST	12	87.9641	1.87964
D90 / D14	Q12499	0.771779	0.771779	8.46882e-12	2.06515e-10	24	Q12499	NOP58	Nucleolar protein 58	NOP58_YEAST	15	70.7374	1.70737
D60 / D30	P40472	0.695802	0.695802	8.60351e-12	2.09105e-10	24	P40472	SIM1	Probable secreted beta-glucosidase SIM1	SIM1_YEAST	4	61.9785	1.61978
D120 / D14	P40513	1.10534	1.10534	8.79913e-12	2.13154e-10	24	P40513	MAM33	Mitochondrial acidic protein MAM33	MAM33_YEAST	11	115.149	2.15149
D120 / D60	Q02642	-1.16752	1.16752	9.40272e-12	2.23353e-10	24	Q02642	EGD1	Nascent polypeptide-associated complex subunit beta-1	NACB1_YEAST	3	-55.4815	0.445185
D120 / D14	P05743	-0.788196	0.788196	9.55474e-12	2.26232e-10	24	P05743	RPL26A	60S ribosomal protein L26-A	RL26A_YEAST	11	-42.0932	0.579068
D120 / D30	P29704	0.78793	0.78793	9.63337e-12	2.2736e-10	24	P29704	ERG9	Squalene synthase ERG9	ERG9_YEAST	17	72.6596	1.7266
D90 / D14	P38288	1.07377	1.07377	1.06304e-11	2.45368e-10	24	P38288	TOS1	Protein TOS1	TOS1_YEAST	2	110.492	2.10492
D120 / D14	P00890	0.601288	0.601288	1.11596e-11	2.55773e-10	24	P00890	CIT1	Citrate synthase, mitochondrial	CISY1_YEAST	23	51.7071	1.51707
D120 / D14	P53318	0.648087	0.648087	1.14211e-11	2.59539e-10	24	P53318	COQ6	Ubiquinone biosynthesis monooxygenase COQ6, mitochondrial	COQ6_YEAST	13	56.7088	1.56709
D90 / D30	P53334	0.920124	0.920124	1.16144e-11	2.62306e-10	24	P53334	SCW4	Probable family 17 glucosidase SCW4	SCW4_YEAST	14	89.2278	1.89228
D90 / D14	P22146	1.06917	1.06917	1.17803e-11	2.65238e-10	24	P22146	GAS1	1,3-beta-glucanosyltransferase GAS1	GAS1_YEAST	6	109.823	2.09823
D120 / D14	P41057	-1.24293	1.24293	1.41096e-11	3.06404e-10	24	P41057	RPS29A	40S ribosomal protein S29-A	RS29A_YEAST	3	-57.7486	0.422514
D90 / D14	P47143	-0.934193	0.934193	1.40761e-11	3.06404e-10	24	P47143	ADO1	Adenosine kinase	ADK_YEAST	10	-47.6665	0.523335
D60 / D14	P29704	0.655699	0.655699	1.42625e-11	3.07903e-10	24	P29704	ERG9	Squalene synthase ERG9	ERG9_YEAST	17	57.5379	1.57538
D120 / D14	P27614	-1.9492	1.9492	1.47167e-11	3.15851e-10	24	P27614	CPS1	Carboxypeptidase S	CBPS_YEAST	6	-74.1041	0.258959
D90 / D30	Q12497	-0.817814	0.817814	1.52991e-11	3.27392e-10	24	Q12497	FMP16	Protein FMP16, mitochondrial	FMP16_YEAST	6	-43.2699	0.567301
D120 / D14	Q12460	0.783795	0.783795	1.55716e-11	3.32254e-10	24	Q12460	NOP56	Nucleolar protein 56	NOP56_YEAST	16	72.1654	1.72165
D120 / D14	P09733	0.725389	0.725389	1.58347e-11	3.36889e-10	24	P09733	TUB1	Tubulin alpha-1 chain	TBA1_YEAST	11	65.3346	1.65335
D120 / D30	P49090	-0.83125	0.83125	1.63739e-11	3.46352e-10	24	P49090	ASN2	Asparagine synthetase [glutamine-hydrolyzing] 2	ASNS2_YEAST	12	-43.7958	0.562042
D120 / D30	P31787	-1.48521	1.48521	1.65869e-11	3.49851e-10	24	P31787	ACB1	Acyl-CoA-binding protein	ACBP_YEAST	7	-64.2803	0.357197
D60 / D30	P19211	0.970641	0.970641	1.66683e-11	3.5056e-10	24	P19211	ANB1	Eukaryotic translation initiation factor 5A-2	IF5A2_YEAST	3	95.9711	1.95971
D60 / D30	P06168	0.690819	0.690819	1.68362e-11	3.524e-10	24	P06168	ILV5	Ketol-acid reductoisomerase, mitochondrial	ILV5_YEAST	23	61.42	1.6142
D60 / D14	Q03362	1.4077	1.4077	1.68518e-11	3.524e-10	24	Q03362	YDR476C	Uncharacterized protein YDR476C	YD476_YEAST	3	165.314	2.65314
D60 / D30	P38248	0.70636	0.70636	1.81762e-11	3.77941e-10	24	P38248	ECM33	Cell wall protein ECM33	ECM33_YEAST	6	63.1682	1.63168
D90 / D30	P11633	-0.970977	0.970977	1.89525e-11	3.90761e-10	24	P11633	NHP6B	Non-histone chromosomal protein 6B	NHP6B_YEAST	4	-48.9839	0.510161
D90 / D30	P10614	0.615696	0.615696	1.92901e-11	3.96609e-10	24	P10614	ERG11	Lanosterol 14-alpha demethylase CYP51	CP51_YEAST	15	53.2297	1.5323
D120 / D30	P40525;P87262	-1.27909	1.27909	1.97029e-11	4.03965e-10	24	P40525;P87262	RPL34B;RPL34A	60S ribosomal protein L34-B;60S ribosomal protein L34-A	RL34B_YEAST;RL34A_YEAST	3	-58.7945	0.412055
D120 / D30	P0CX25;P0CX26	-0.857206	0.857206	2.12261e-11	4.28021e-10	24	P0CX25;P0CX26	RPL43A;RPL43B	60S ribosomal protein L43-A;60S ribosomal protein L43-B	RL43A_YEAST;RL43B_YEAST	9	-44.7979	0.552021
D90 / D30	P01094	-1.41434	1.41434	2.18822e-11	4.3884e-10	24	P01094	PAI3	Protease A inhibitor 3	IPA3_YEAST	5	-62.4818	0.375182
D90 / D30	P11632	-0.912371	0.912371	2.38815e-11	4.73757e-10	24	P11632	NHP6A	Non-histone chromosomal protein 6A	NHP6A_YEAST	3	-46.8689	0.531311
D120 / D14	P40030	1.49469	1.49469	2.59443e-11	5.10539e-10	24	P40030	ERG28	Ergosterol biosynthetic protein 28	ERG28_YEAST	5	181.803	2.81803
D120 / D30	P32915	0.845257	0.845257	2.71219e-11	5.28446e-10	24	P32915	SEC61	Protein transport protein SEC61	SC61A_YEAST	7	79.6585	1.79658
D60 / D14	P40100	1.23804	1.23804	2.71423e-11	5.28446e-10	24	P40100	PUG1	Protoporphyrin uptake protein 1	PUG1_YEAST	1	135.878	2.35878
D120 / D30	Q05359	0.904298	0.904298	2.73549e-11	5.31176e-10	24	Q05359	ERP1	Protein ERP1	ERP1_YEAST	6	87.1634	1.87163
D30 / D14	P00360	0.660253	0.660253	2.77565e-11	5.34814e-10	24	P00360	TDH1	Glyceraldehyde-3-phosphate dehydrogenase 1	G3P1_YEAST	17	58.036	1.58036
D90 / D30	P20606	0.690439	0.690439	2.85823e-11	5.46338e-10	24	P20606	SAR1	Small COPII coat GTPase SAR1	SAR1_YEAST	5	61.3775	1.61377
D90 / D30	P24031	0.823812	0.823812	2.88039e-11	5.49145e-10	24	P24031	PHO3	Constitutive acid phosphatase	PPA3_YEAST	6	77.0077	1.77008
D90 / D14	P02309	0.938711	0.938711	3.22146e-11	6.01667e-10	24	P02309	HHF1	Histone H4	H4_YEAST	10	91.6815	1.91681
D90 / D30	P15646	0.612915	0.612915	3.40965e-11	6.28816e-10	24	P15646	NOP1	rRNA 2'-O-methyltransferase fibrillarin	FBRL_YEAST	12	52.9346	1.52935
D90 / D30	P32628	-0.58805	0.58805	3.43791e-11	6.32438e-10	24	P32628	RAD23	UV excision repair protein RAD23	RAD23_YEAST	9	-33.4759	0.665241
D90 / D30	P10081	0.711159	0.711159	3.55412e-11	6.47331e-10	24	P10081	TIF1	ATP-dependent RNA helicase eIF4A	IF4A_YEAST	26	63.7118	1.63712
D120 / D14	P19211	2.007	2.007	3.55415e-11	6.47331e-10	16	P19211	ANB1	Eukaryotic translation initiation factor 5A-2	IF5A2_YEAST	3	301.945	4.01945
D120 / D30	P22768	-0.772926	0.772926	3.57213e-11	6.48995e-10	24	P22768	ARG1	Argininosuccinate synthase	ASSY_YEAST	18	-41.4771	0.585229
D90 / D30	P41057	-0.880956	0.880956	3.7943e-11	6.84279e-10	24	P41057	RPS29A	40S ribosomal protein S29-A	RS29A_YEAST	3	-45.6992	0.543008
D120 / D30	P0CX33;P0CX34	-1.17428	1.17428	3.8645e-11	6.93532e-10	24	P0CX33;P0CX34	RPS30A;RPS30B	40S ribosomal protein S30-A;40S ribosomal protein S30-B	RS30A_YEAST;RS30B_YEAST	3	-55.6897	0.443103
D90 / D30	Q04951	0.80984	0.80984	3.86277e-11	6.93532e-10	24	Q04951	SCW10	Probable family 17 glucosidase SCW10	SCW10_YEAST	12	75.3018	1.75302
D90 / D14	Q12512	1.50188	1.50188	3.97573e-11	7.11752e-10	24	Q12512	ZPS1	Protein ZPS1	ZPS1_YEAST	10	183.211	2.83211
D90 / D14	P00427	0.86981	0.86981	4.05878e-11	7.21342e-10	24	P00427	COX6	Cytochrome c oxidase subunit 6, mitochondrial	COX6_YEAST	8	82.7422	1.82742
D90 / D30	P46955	0.80068	0.80068	4.05007e-11	7.21342e-10	24	P46955	NCA3	Beta-glucosidase-like protein NCA3, mitochondrial	NCA3_YEAST	4	74.1922	1.74192
D60 / D30	P11632	-0.661503	0.661503	4.20869e-11	7.46179e-10	24	P11632	NHP6A	Non-histone chromosomal protein 6A	NHP6A_YEAST	3	-36.7781	0.632219
D120 / D14	P53839	-0.872318	0.872318	4.29731e-11	7.60054e-10	24	P53839	GOR1	Glyoxylate reductase 1	GOR1_YEAST	8	-45.3731	0.546269
D60 / D14	P00360	0.670618	0.670618	4.44915e-11	7.77323e-10	24	P00360	TDH1	Glyceraldehyde-3-phosphate dehydrogenase 1	G3P1_YEAST	17	59.1755	1.59175
D90 / D14	P0C0T4;Q3E792	1.11892	1.11892	4.5705e-11	7.93085e-10	24	P0C0T4;Q3E792	RPS25B;RPS25A	40S ribosomal protein S25-B;40S ribosomal protein S25-A	RS25B_YEAST;RS25A_YEAST	6	117.184	2.17184
D60 / D30	P53733	-0.782615	0.782615	4.72932e-11	8.18708e-10	24	P53733	RSM19	37S ribosomal protein S19, mitochondrial	RT19_YEAST	5	-41.8688	0.581312
D120 / D14	P38013	-0.663999	0.663999	5.04138e-11	8.70677e-10	24	P38013	AHP1	Peroxiredoxin AHP1	AHP1_YEAST	10	-36.8874	0.631126
D120 / D14	Q06287	1.0479	1.0479	5.15699e-11	8.84401e-10	24	Q06287	EMG1	Ribosomal RNA small subunit methyltransferase NEP1	NEP1_YEAST	3	106.752	2.06752
D120 / D30	P46992	0.818824	0.818824	5.35405e-11	9.11804e-10	24	P46992	YJL171C	Cell wall protein YJL171C	YJR1_YEAST	6	76.3968	1.76397
D90 / D14	P50263	-1.0217	1.0217	5.96845e-11	1.00709e-09	24	P50263	SIP18	Protein SIP18	SIP18_YEAST	6	-50.7465	0.492535
D120 / D30	P09733	0.622046	0.622046	6.09936e-11	1.02241e-09	24	P09733	TUB1	Tubulin alpha-1 chain	TBA1_YEAST	11	53.9056	1.53906
D60 / D14	P53600	1.50659	1.50659	6.10102e-11	1.02241e-09	24	P53600	RET3	Coatomer subunit zeta	COPZ_YEAST	2	184.137	2.84137
D90 / D14	P40513	1.06206	1.06206	6.16672e-11	1.02919e-09	24	P40513	MAM33	Mitochondrial acidic protein MAM33	MAM33_YEAST	11	108.791	2.08791
D120 / D14	Q12499	0.722039	0.722039	6.20598e-11	1.03292e-09	24	Q12499	NOP58	Nucleolar protein 58	NOP58_YEAST	15	64.9512	1.64951
D90 / D30	O13516;P05755	0.716807	0.716807	6.52657e-11	1.07894e-09	24	O13516;P05755	RPS9A;RPS9B	40S ribosomal protein S9-A;40S ribosomal protein S9-B	RS9A_YEAST;RS9B_YEAST	15	64.354	1.64354
D90 / D30	P00729	0.805184	0.805184	6.75355e-11	1.1065e-09	24	P00729	PRC1	Carboxypeptidase Y	CBPY_YEAST	5	74.7369	1.74737
D120 / D14	P46992	0.771421	0.771421	7.12448e-11	1.1595e-09	24	P46992	YJL171C	Cell wall protein YJL171C	YJR1_YEAST	6	70.695	1.70695
D120 / D30	P32451	0.922375	0.922375	7.22857e-11	1.17125e-09	24	P32451	BIO2	Biotin synthase, mitochondrial	BIOB_YEAST	9	89.5233	1.89523
D120 / D14	P00427	0.817361	0.817361	7.46281e-11	1.20389e-09	24	P00427	COX6	Cytochrome c oxidase subunit 6, mitochondrial	COX6_YEAST	8	76.2179	1.76218
D90 / D30	P19211	0.977342	0.977342	7.5261e-11	1.21144e-09	24	P19211	ANB1	Eukaryotic translation initiation factor 5A-2	IF5A2_YEAST	3	96.8834	1.96883
D120 / D14	P00724	1.19856	1.19856	7.58095e-11	1.2176e-09	24	P00724	SUC2	Invertase 2	INV2_YEAST	16	129.511	2.29511
D120 / D14	P33333	0.659443	0.659443	7.59817e-11	1.2177e-09	24	P33333	SLC1	1-acyl-sn-glycerol-3-phosphate acyltransferase	PLSC_YEAST	14	57.9472	1.57947
D120 / D14	P32445	0.780367	0.780367	8.12126e-11	1.29587e-09	24	P32445	RIM1	Single-stranded DNA-binding protein RIM1, mitochondrial	RIM1_YEAST	4	71.7568	1.71757
D60 / D14	P41543	0.580842	0.580842	8.64971e-11	1.3566e-09	24	P41543	OST1	Dolichyl-diphosphooligosaccharide--protein glycosyltransferase subunit 1	OST1_YEAST	5	49.5722	1.49572
D90 / D30	P14120	0.826088	0.826088	9.15489e-11	1.42972e-09	24	P14120	RPL30	60S ribosomal protein L30	RL30_YEAST	8	77.2872	1.77287
D120 / D14	P27810	0.729895	0.729895	9.19412e-11	1.4328e-09	24	P27810	KTR1	Alpha-1,2 mannosyltransferase KTR1	KTR1_YEAST	11	65.8518	1.65852
D60 / D14	P0CX53;P0CX54	-0.686188	0.686188	9.30642e-11	1.44112e-09	24	P0CX53;P0CX54	RPL12A;RPL12B	60S ribosomal protein L12-A;60S ribosomal protein L12-B	RL12A_YEAST;RL12B_YEAST	9	-37.8506	0.621494
D120 / D14	P38626	0.818358	0.818358	9.37517e-11	1.44766e-09	24	P38626	CBR1	NADH-cytochrome b5 reductase 1	NCB5R_YEAST	11	76.3398	1.7634
D120 / D30	Q12497	-1.12512	1.12512	9.63508e-11	1.47953e-09	24	Q12497	FMP16	Protein FMP16, mitochondrial	FMP16_YEAST	6	-54.1537	0.458463
D120 / D30	P52893	-0.894657	0.894657	9.96296e-11	1.5235e-09	24	P52893	ALT1	Probable alanine aminotransferase, mitochondrial	ALAM_YEAST	5	-46.2125	0.537875
D120 / D30	P27614	-1.29135	1.29135	1.06501e-10	1.61847e-09	24	P27614	CPS1	Carboxypeptidase S	CBPS_YEAST	6	-59.1432	0.408568
D60 / D14	Q05905	0.733026	0.733026	1.07713e-10	1.6308e-09	24	Q05905	HRI1	Protein HRI1	HRI1_YEAST	12	66.2122	1.66212
D120 / D14	P40040	-1.37181	1.37181	1.10614e-10	1.66035e-09	24	P40040	THO1	Protein THO1	THO1_YEAST	7	-61.3593	0.386407
D90 / D14	P15646	0.623077	0.623077	1.14318e-10	1.69857e-09	24	P15646	NOP1	rRNA 2'-O-methyltransferase fibrillarin	FBRL_YEAST	12	54.0157	1.54016
D120 / D30	P10614	0.656803	0.656803	1.14618e-10	1.69959e-09	24	P10614	ERG11	Lanosterol 14-alpha demethylase CYP51	CP51_YEAST	15	57.6585	1.57659
D90 / D30	P40100	1.80809	1.80809	1.18596e-10	1.7515e-09	24	P40100	PUG1	Protoporphyrin uptake protein 1	PUG1_YEAST	1	250.178	3.50178
D60 / D14	P47143	-0.826708	0.826708	1.19051e-10	1.75468e-09	24	P47143	ADO1	Adenosine kinase	ADK_YEAST	10	-43.6186	0.563814
D120 / D14	P02309	1.10194	1.10194	1.21369e-10	1.7817e-09	24	P02309	HHF1	Histone H4	H4_YEAST	10	114.643	2.14643
D60 / D14	P38288	0.795537	0.795537	1.21732e-10	1.78346e-09	24	P38288	TOS1	Protein TOS1	TOS1_YEAST	2	73.5723	1.73572
D120 / D30	P50095	-0.801886	0.801886	1.25376e-10	1.83156e-09	24	P50095	IMD3	Inosine-5'-monophosphate dehydrogenase 3	IMDH3_YEAST	14	-42.6401	0.573599
D90 / D14	P53839	-0.858356	0.858356	1.27151e-10	1.85176e-09	24	P53839	GOR1	Glyoxylate reductase 1	GOR1_YEAST	8	-44.8419	0.551581
D120 / D30	P40513	0.867562	0.867562	1.27744e-10	1.85672e-09	24	P40513	MAM33	Mitochondrial acidic protein MAM33	MAM33_YEAST	11	82.4577	1.82458
D90 / D30	P06197	0.654231	0.654231	1.32251e-10	1.89966e-09	24	P06197	PIS1	CDP-diacylglycerol--inositol 3-phosphatidyltransferase	PIS_YEAST	5	57.3777	1.57378
D120 / D14	Q12355	-0.833769	0.833769	1.37437e-10	1.95881e-09	24	Q12355	PST1	Cell wall mannoprotein PST1	PST1_YEAST	9	-43.8938	0.561062
D90 / D30	P23776	2.31139	2.31139	1.3977e-10	1.98053e-09	24	P23776	EXG1	Glucan 1,3-beta-glucosidase I/II	EXG1_YEAST	15	396.362	4.96362
D120 / D14	P48606	-1.15822	1.15822	1.43225e-10	2.01393e-09	24	P48606	RBL2	Tubulin-specific chaperone A	TBCA_YEAST	4	-55.1934	0.448066
D60 / D14	P07255	1.11753	1.11753	1.61784e-10	2.24479e-09	24	P07255	COX9	Cytochrome c oxidase subunit 9, mitochondrial	COX9_YEAST	1	116.976	2.16976
D90 / D14	P00724	0.99848	0.99848	1.72051e-10	2.3649e-09	24	P00724	SUC2	Invertase 2	INV2_YEAST	16	99.7894	1.99789
D60 / D30	P46784;Q08745	0.708167	0.708167	1.72417e-10	2.3655e-09	24	P46784;Q08745	RPS10B;RPS10A	40S ribosomal protein S10-B;40S ribosomal protein S10-A	RS10B_YEAST;RS10A_YEAST	5	63.3727	1.63373
D60 / D30	Q08959	0.635218	0.635218	1.74396e-10	2.38373e-09	24	Q08959	PGC1	Phosphatidylglycerol phospholipase C	PGC1_YEAST	7	55.3172	1.55317
D120 / D60	P39726	-0.840021	0.840021	1.7771e-10	2.41555e-09	24	P39726	GCV3	Glycine cleavage system H protein, mitochondrial	GCSH_YEAST	3	-44.1364	0.558636
D120 / D30	P43616	-0.638662	0.638662	1.82233e-10	2.45324e-09	24	P43616	DUG1	Cys-Gly metallodipeptidase DUG1	DUG1_YEAST	18	-35.7692	0.642308
D120 / D30	Q12460	0.584342	0.584342	1.82009e-10	2.45324e-09	24	Q12460	NOP56	Nucleolar protein 56	NOP56_YEAST	16	49.9355	1.49936
D90 / D30	P29704	0.766113	0.766113	1.88742e-10	2.52344e-09	24	P29704	ERG9	Squalene synthase ERG9	ERG9_YEAST	17	70.0682	1.70068
D60 / D30	Q04951	0.705296	0.705296	1.95423e-10	2.59856e-09	24	Q04951	SCW10	Probable family 17 glucosidase SCW10	SCW10_YEAST	12	63.0479	1.63048
D90 / D14	P40040	-1.32195	1.32195	1.99425e-10	2.6422e-09	24	P40040	THO1	Protein THO1	THO1_YEAST	7	-60.0005	0.399995
D90 / D14	Q02776	0.673504	0.673504	2.00247e-10	2.64831e-09	24	Q02776	TIM50	Mitochondrial import inner membrane translocase subunit TIM50	TIM50_YEAST	9	59.4942	1.59494
D120 / D30	P32352	0.771398	0.771398	2.0217e-10	2.65937e-09	24	P32352	ERG2	C-8 sterol isomerase ERG2	ERG2_YEAST	4	70.6923	1.70692
D60 / D14	P42945	0.776288	0.776288	2.0167e-10	2.65937e-09	24	P42945	UTP10	U3 small nucleolar RNA-associated protein 10	UTP10_YEAST	9	71.2718	1.71272
D90 / D30	P48606	-0.731799	0.731799	2.05583e-10	2.69942e-09	24	P48606	RBL2	Tubulin-specific chaperone A	TBCA_YEAST	4	-39.7848	0.602152
D60 / D14	P38079	2.62127	2.62127	2.13365e-10	2.7817e-09	20	P38079	YRO2	Protein YRO2	YRO2_YEAST	3	515.291	6.15291
D90 / D14	P41338	-0.764682	0.764682	2.13872e-10	2.78337e-09	24	P41338	ERG10	Acetyl-CoA acetyltransferase	ERG10_YEAST	17	-41.1417	0.588583
D60 / D14	P0CT04	0.712336	0.712336	2.15055e-10	2.79382e-09	24	P0CT04	PBI2	Protease B inhibitor 2	IPB2_YEAST	9	63.8455	1.63846
D60 / D30	P42945	0.709963	0.709963	2.15542e-10	2.79519e-09	24	P42945	UTP10	U3 small nucleolar RNA-associated protein 10	UTP10_YEAST	9	63.5762	1.63576
D120 / D30	P32191	0.591585	0.591585	2.16641e-10	2.80449e-09	24	P32191	GUT2	Glycerol-3-phosphate dehydrogenase, mitochondrial	GPDM_YEAST	12	50.6901	1.5069
D120 / D14	P49166	-1.18552	1.18552	2.17989e-10	2.81203e-09	24	P49166	RPL37A	60S ribosomal protein L37-A	RL37A_YEAST	7	-56.0335	0.439665
D120 / D30	P48606	-0.748053	0.748053	2.22064e-10	2.85455e-09	24	P48606	RBL2	Tubulin-specific chaperone A	TBCA_YEAST	4	-40.4593	0.595407
D120 / D14	P25374	0.649438	0.649438	2.43701e-10	3.09733e-09	24	P25374	NFS1	Cysteine desulfurase, mitochondrial	NFS1_YEAST	15	56.8557	1.56856
D120 / D14	O13525	0.716753	0.716753	2.50725e-10	3.15586e-09	24	O13525	COQ4	Ubiquinone biosynthesis protein COQ4, mitochondrial	COQ4_YEAST	7	64.3479	1.64348
D90 / D14	P00729	0.693585	0.693585	2.57467e-10	3.22493e-09	24	P00729	PRC1	Carboxypeptidase Y	CBPY_YEAST	5	61.7297	1.6173
D60 / D14	Q06523	-0.92027	0.92027	2.67233e-10	3.33587e-09	24	Q06523	YPR148C	Uncharacterized protein YPR148C	YP148_YEAST	8	-47.159	0.52841
D60 / D30	P35179	-0.657611	0.657611	2.78057e-10	3.45922e-09	24	P35179	SSS1	Protein transport protein SSS1	SC61G_YEAST	3	-36.6073	0.633927
D60 / D14	P21672	1.34306	1.34306	2.81246e-10	3.49297e-09	24	P21672	RNR3	Ribonucleoside-diphosphate reductase large chain 2	RIR3_YEAST	3	153.689	2.53689
D90 / D30	P33767	0.607168	0.607168	2.90235e-10	3.58679e-09	24	P33767	WBP1	Dolichyl-diphosphooligosaccharide--protein glycosyltransferase subunit WBP1	OSTB_YEAST	8	52.3266	1.52327
D120 / D30	Q06146	-1.01964	1.01964	2.90073e-10	3.58679e-09	24	Q06146	YLR257W	Uncharacterized protein YLR257W	YL257_YEAST	11	-50.676	0.49324
D120 / D30	Q03254	-1.13879	1.13879	2.94231e-10	3.62373e-09	24	Q03254	FCP1	RNA polymerase II subunit A C-terminal domain phosphatase	FCP1_YEAST	3	-54.5861	0.454139
D120 / D14	P22768	-1.07826	1.07826	3.12723e-10	3.80661e-09	24	P22768	ARG1	Argininosuccinate synthase	ASSY_YEAST	18	-52.6402	0.473598
D90 / D14	P38079	2.66619	2.66619	3.13357e-10	3.80801e-09	20	P38079	YRO2	Protein YRO2	YRO2_YEAST	3	534.753	6.34753
D90 / D30	Q12499	0.604571	0.604571	3.24013e-10	3.9116e-09	24	Q12499	NOP58	Nucleolar protein 58	NOP58_YEAST	15	52.0527	1.52053
D60 / D30	P38158;P53341	0.738536	0.738536	3.27477e-10	3.94693e-09	24	P38158;P53341	MAL32;MAL12	Alpha-glucosidase MAL32;Alpha-glucosidase MAL12	MAL32_YEAST;MAL12_YEAST	19	66.8482	1.66848
D120 / D14	P40525;P87262	-1.26349	1.26349	3.34356e-10	4.01008e-09	24	P40525;P87262	RPL34B;RPL34A	60S ribosomal protein L34-B;60S ribosomal protein L34-A	RL34B_YEAST;RL34A_YEAST	3	-58.3466	0.416534
D90 / D30	P38248	1.1723	1.1723	3.35144e-10	4.01297e-09	24	P38248	ECM33	Cell wall protein ECM33	ECM33_YEAST	6	125.37	2.2537
D60 / D14	P0CX45;P0CX46	0.640224	0.640224	3.36039e-10	4.01541e-09	24	P0CX45;P0CX46	RPL2A;RPL2B	60S ribosomal protein L2-A;60S ribosomal protein L2-B	RL2A_YEAST;RL2B_YEAST	8	55.8571	1.55857
D60 / D14	P40030	0.781311	0.781311	3.36441e-10	4.01541e-09	24	P40030	ERG28	Ergosterol biosynthetic protein 28	ERG28_YEAST	5	71.8691	1.71869
D120 / D30	P22217	-0.668491	0.668491	3.43213e-10	4.08295e-09	24	P22217	TRX1	Thioredoxin-1	TRX1_YEAST	4	-37.0835	0.629165
D90 / D30	P39534	1.21778	1.21778	3.45208e-10	4.09342e-09	24	P39534	MBB1	Uncharacterized protein MBB1	MBB1_YEAST	3	132.589	2.32589
D60 / D30	P50263	-0.801778	0.801778	3.53794e-10	4.16829e-09	24	P50263	SIP18	Protein SIP18	SIP18_YEAST	6	-42.6358	0.573642
D60 / D14	P39004	0.674227	0.674227	3.64391e-10	4.27941e-09	24	P39004	HXT7	High-affinity hexose transporter HXT7	HXT7_YEAST	15	59.5742	1.59574
D120 / D30	P49167	-0.6642	0.6642	3.70193e-10	4.32677e-09	24	P49167	RPL38	60S ribosomal protein L38	RL38_YEAST	4	-36.8962	0.631038
D60 / D14	P06785	1.13696	1.13696	3.70928e-10	4.32848e-09	22	P06785	CDC21	Thymidylate synthase	TYSY_YEAST	1	119.918	2.19918
D120 / D30	P40035	0.589292	0.589292	3.9595e-10	4.59853e-09	24	P40035	PIC2	Mitochondrial phosphate carrier protein 2	PIC2_YEAST	12	50.4508	1.50451
D120 / D30	P47143	-0.683744	0.683744	3.97632e-10	4.60857e-09	24	P47143	ADO1	Adenosine kinase	ADK_YEAST	10	-37.7452	0.622548
D120 / D14	Q04651	1.15061	1.15061	4.14164e-10	4.77232e-09	22	Q04651	ERV41	ER-derived vesicles protein ERV41	ERV41_YEAST	1	122.008	2.22008
D90 / D14	P21672	1.10639	1.10639	4.57076e-10	5.2014e-09	24	P21672	RNR3	Ribonucleoside-diphosphate reductase large chain 2	RIR3_YEAST	3	115.307	2.15307
D120 / D30	P41818	-1.48884	1.48884	4.66192e-10	5.28064e-09	24	P41818	GLC8	Protein GLC8	GLC8_YEAST	5	-64.37	0.3563
D60 / D30	P00729	0.767466	0.767466	4.75606e-10	5.33784e-09	24	P00729	PRC1	Carboxypeptidase Y	CBPY_YEAST	5	70.2277	1.70228
D90 / D14	Q12460	0.611451	0.611451	4.8714e-10	5.44233e-09	24	Q12460	NOP56	Nucleolar protein 56	NOP56_YEAST	16	52.7795	1.5278
D90 / D14	Q07648	0.647288	0.647288	4.87986e-10	5.44349e-09	24	Q07648	DTD1	D-aminoacyl-tRNA deacylase	DTD_YEAST	3	56.6221	1.56622
D90 / D30	P22768	-0.730767	0.730767	5.58263e-10	6.13421e-09	24	P22768	ARG1	Argininosuccinate synthase	ASSY_YEAST	18	-39.7416	0.602584
D120 / D30	P01094	-1.46017	1.46017	6.30416e-10	6.7749e-09	24	P01094	PAI3	Protease A inhibitor 3	IPA3_YEAST	5	-63.6551	0.363449
D120 / D14	P48836	-0.729598	0.729598	6.32479e-10	6.78713e-09	24	P48836	VMA10	V-type proton ATPase subunit G	VATG_YEAST	9	-39.6928	0.603072
D90 / D30	P32803	0.826234	0.826234	6.68254e-10	7.12934e-09	24	P32803	EMP24	Endosomal protein P24B	EMP24_YEAST	5	77.3051	1.77305
D120 / D14	P17709	0.602022	0.602022	6.81651e-10	7.23023e-09	24	P17709	GLK1	Glucokinase-1	HXKG_YEAST	24	51.7842	1.51784
D90 / D30	P53189	0.602554	0.602554	6.93941e-10	7.33937e-09	24	P53189	SCW11	Probable family 17 glucosidase SCW11	SCW11_YEAST	3	51.8402	1.5184
D120 / D30	Q00711	0.586569	0.586569	6.96879e-10	7.35984e-09	24	Q00711	SDH1	Succinate dehydrogenase [ubiquinone] flavoprotein subunit, mitochondrial	SDHA_YEAST	14	50.1671	1.50167
D90 / D30	P0CX33;P0CX34	-1.14525	1.14525	7.02744e-10	7.41112e-09	24	P0CX33;P0CX34	RPS30A;RPS30B	40S ribosomal protein S30-A;40S ribosomal protein S30-B	RS30A_YEAST;RS30B_YEAST	3	-54.789	0.45211
D120 / D14	P0CX82;P0CX83	-0.590822	0.590822	7.21376e-10	7.58582e-09	24	P0CX82;P0CX83	RPL19A;RPL19B	60S ribosomal protein L19-A;60S ribosomal protein L19-B	RL19A_YEAST;RL19B_YEAST	9	-33.6036	0.663964
D90 / D14	P38248	1.05103	1.05103	7.57828e-10	7.91245e-09	24	P38248	ECM33	Cell wall protein ECM33	ECM33_YEAST	6	107.201	2.07201
D60 / D14	P27810	0.588755	0.588755	7.65107e-10	7.95451e-09	24	P27810	KTR1	Alpha-1,2 mannosyltransferase KTR1	KTR1_YEAST	11	50.3948	1.50395
D120 / D60	P40525;P87262	-1.03365	1.03365	7.94493e-10	8.2135e-09	24	P40525;P87262	RPL34B;RPL34A	60S ribosomal protein L34-B;60S ribosomal protein L34-A	RL34B_YEAST;RL34A_YEAST	3	-51.1528	0.488472
D60 / D14	P11633	-0.769711	0.769711	8.02431e-10	8.27226e-09	24	P11633	NHP6B	Non-histone chromosomal protein 6B	NHP6B_YEAST	4	-41.3465	0.586535
D120 / D90	P19211	-1.05863	1.05863	8.04763e-10	8.28465e-09	24	P19211	ANB1	Eukaryotic translation initiation factor 5A-2	IF5A2_YEAST	3	-51.9913	0.480087
D120 / D14	P32366	0.775485	0.775485	8.21615e-10	8.41096e-09	24	P32366	VMA6	V-type proton ATPase subunit d	VA0D_YEAST	9	71.1765	1.71177
D60 / D30	P32842	3.63813	3.63813	8.20485e-10	8.41096e-09	16	P32842	VMA11	V-type proton ATPase subunit c'	VATL2_YEAST	1	1145.05	12.4505
D120 / D14	Q12199	0.585471	0.585471	8.27138e-10	8.4557e-09	24	Q12199	TIP41	Type 2A phosphatase activator TIP41	TIP41_YEAST	7	50.0529	1.50053
D30 / D14	P40030	0.705996	0.705996	8.37467e-10	8.52567e-09	24	P40030	ERG28	Ergosterol biosynthetic protein 28	ERG28_YEAST	5	63.1271	1.63127
D120 / D30	P49166	-1.16653	1.16653	8.35232e-10	8.52567e-09	24	P49166	RPL37A	60S ribosomal protein L37-A	RL37A_YEAST	7	-55.4507	0.445493
D120 / D14	P38885	0.809351	0.809351	8.42681e-10	8.55502e-09	24	P38885	AIM46	Altered inheritance of mitochondria protein 46, mitochondrial	AIM46_YEAST	15	75.2423	1.75242
D60 / D30	P36224	1.07646	1.07646	8.45492e-10	8.55988e-09	24	P36224	JNM1	Nuclear migration protein JNM1	JNM1_YEAST	1	110.885	2.10885
D120 / D14	P38879	-1.10991	1.10991	8.5001e-10	8.58194e-09	24	P38879	EGD2	Nascent polypeptide-associated complex subunit alpha	NACA_YEAST	5	-53.6678	0.463322
D120 / D14	P53600	1.08229	1.08229	8.49218e-10	8.58194e-09	24	P53600	RET3	Coatomer subunit zeta	COPZ_YEAST	2	111.739	2.11739
D90 / D30	O14467	-0.896187	0.896187	8.52624e-10	8.58472e-09	24	O14467	MBF1	Multiprotein-bridging factor 1	MBF1_YEAST	11	-46.2695	0.537305
D120 / D30	P40040	-0.898238	0.898238	8.52466e-10	8.58472e-09	24	P40040	THO1	Protein THO1	THO1_YEAST	7	-46.3458	0.536542
D120 / D14	P07267	1.49164	1.49164	8.54523e-10	8.59206e-09	24	P07267	PEP4	Saccharopepsin	CARP_YEAST	18	181.208	2.81208
D120 / D14	Q06107	0.909054	0.909054	8.56384e-10	8.59899e-09	24	Q06107	YPR114W	Uncharacterized TLC domain-containing protein YPR114W	YP114_YEAST	1	87.7813	1.87781
D120 / D14	P50095	-0.733469	0.733469	8.62945e-10	8.63775e-09	24	P50095	IMD3	Inosine-5'-monophosphate dehydrogenase 3	IMDH3_YEAST	14	-39.8544	0.601456
D120 / D30	P0CX80;P0CX81	-2.16901	2.16901	8.7692e-10	8.75727e-09	18	P0CX80;P0CX81	CUP1-1;CUP1-2	Copper metallothionein 1-1;Copper metallothionein 1-2	MTCU1_YEAST;MTCU2_YEAST	1	-77.7637	0.222363
D120 / D30	P38715	-0.615088	0.615088	9.16299e-10	9.0642e-09	24	P38715	GRE3	NADPH-dependent aldose reductase GRE3	GRE3_YEAST	21	-34.711	0.65289
D90 / D14	O60200	-1.57579	1.57579	9.18776e-10	9.07381e-09	24	O60200	MDM35	Mitochondrial distribution and morphology protein 35	MDM35_YEAST	1	-66.454	0.33546
D90 / D30	P41338	-0.628256	0.628256	9.29584e-10	9.15859e-09	24	P41338	ERG10	Acetyl-CoA acetyltransferase	ERG10_YEAST	17	-35.3042	0.646958
D60 / D14	Q3E7Y3	0.589794	0.589794	9.43563e-10	9.25902e-09	24	Q3E7Y3	RPS22B	40S ribosomal protein S22-B	RS22B_YEAST	5	50.5032	1.50503
D120 / D30	P39708	0.75318	0.75318	9.49213e-10	9.28963e-09	24	P39708	GDH3	NADP-specific glutamate dehydrogenase 2	DHE5_YEAST	18	68.5504	1.6855
D90 / D14	P23595	1.9954	1.9954	9.79577e-10	9.5486e-09	24	P23595	PPH22	Serine/threonine-protein phosphatase PP2A-2 catalytic subunit	PP2A2_YEAST	1	298.728	3.98728
D120 / D30	P00724	0.994178	0.994178	9.84144e-10	9.56043e-09	24	P00724	SUC2	Invertase 2	INV2_YEAST	16	99.1945	1.99195
D120 / D14	P38715	-0.610312	0.610312	1.00397e-09	9.68354e-09	24	P38715	GRE3	NADPH-dependent aldose reductase GRE3	GRE3_YEAST	21	-34.4945	0.655055
D60 / D14	Q12512	1.09304	1.09304	1.00308e-09	9.68354e-09	24	Q12512	ZPS1	Protein ZPS1	ZPS1_YEAST	10	113.322	2.13322
D60 / D30	P19358	0.613705	0.613705	1.05027e-09	1.01035e-08	24	P19358	SAM2	S-adenosylmethionine synthase 2	METK2_YEAST	14	53.0184	1.53018
D60 / D30	P53898	0.638663	0.638663	1.05399e-09	1.0126e-08	24	P53898	NSG2	Protein NSG2	NSG2_YEAST	4	55.6886	1.55689
D120 / D14	P25605	1.22339	1.22339	1.05721e-09	1.01437e-08	24	P25605	ILV6	Acetolactate synthase small subunit, mitochondrial	ILV6_YEAST	6	133.495	2.33495
D90 / D30	P0CX25;P0CX26	-0.721455	0.721455	1.06571e-09	1.02119e-08	24	P0CX25;P0CX26	RPL43A;RPL43B	60S ribosomal protein L43-A;60S ribosomal protein L43-B	RL43A_YEAST;RL43B_YEAST	9	-39.3514	0.606486
D60 / D14	P09950	0.796102	0.796102	1.07599e-09	1.02702e-08	24	P09950	HEM1	5-aminolevulinate synthase, mitochondrial	HEM1_YEAST	13	73.6403	1.7364
D90 / D14	P48606	-1.14196	1.14196	1.08947e-09	1.03584e-08	24	P48606	RBL2	Tubulin-specific chaperone A	TBCA_YEAST	4	-54.6857	0.453143
D120 / D14	Q99287	0.647837	0.647837	1.09516e-09	1.03722e-08	24	Q99287	SEY1	Protein SEY1	SEY1_YEAST	16	56.6818	1.56682
D120 / D14	P40159	-1.24542	1.24542	1.10022e-09	1.03907e-08	24	P40159	YNL208W	Uncharacterized protein YNL208W	YNU8_YEAST	5	-57.8214	0.421786
D120 / D30	Q04013	0.638902	0.638902	1.10277e-09	1.03907e-08	24	Q04013	YHM2	Citrate/oxoglutarate carrier protein	YHM2_YEAST	9	55.7143	1.55714
D120 / D14	P28777	-0.584055	0.584055	1.11375e-09	1.04673e-08	24	P28777	ARO2	Chorismate synthase	AROC_YEAST	12	-33.2914	0.667086
D120 / D14	Q04175	0.744041	0.744041	1.13456e-09	1.06241e-08	24	Q04175	SXM1	Importin beta SMX1	SXM1_YEAST	11	67.4861	1.67486
D60 / D14	P11632	-1.00677	1.00677	1.13959e-09	1.06555e-08	24	P11632	NHP6A	Non-histone chromosomal protein 6A	NHP6A_YEAST	3	-50.2341	0.497659
D120 / D14	O60200	-1.65948	1.65948	1.19942e-09	1.11158e-08	24	O60200	MDM35	Mitochondrial distribution and morphology protein 35	MDM35_YEAST	1	-68.3448	0.316552
D120 / D30	P39954	-0.744849	0.744849	1.22577e-09	1.13029e-08	24	P39954	SAH1	Adenosylhomocysteinase	SAHH_YEAST	24	-40.327	0.59673
D30 / D14	P23595	1.53939	1.53939	1.27623e-09	1.17094e-08	24	P23595	PPH22	Serine/threonine-protein phosphatase PP2A-2 catalytic subunit	PP2A2_YEAST	1	190.671	2.90671
D120 / D14	P39708	0.772409	0.772409	1.29474e-09	1.18202e-08	24	P39708	GDH3	NADP-specific glutamate dehydrogenase 2	DHE5_YEAST	18	70.8119	1.70812
D90 / D14	P32563	0.628484	0.628484	1.34762e-09	1.2242e-08	24	P32563	VPH1	V-type proton ATPase subunit a, vacuolar isoform	VPP1_YEAST	29	54.594	1.54594
D90 / D14	P41057	-0.747408	0.747408	1.35603e-09	1.2288e-08	24	P41057	RPS29A	40S ribosomal protein S29-A	RS29A_YEAST	3	-40.4327	0.595673
D60 / D30	P39007	0.975773	0.975773	1.37708e-09	1.24634e-08	24	P39007	STT3	Dolichyl-diphosphooligosaccharide--protein glycosyltransferase subunit STT3	STT3_YEAST	8	96.6695	1.96669
D90 / D30	P26786	0.797681	0.797681	1.42609e-09	1.28436e-08	24	P26786	RPS7A	40S ribosomal protein S7-A	RS7A_YEAST	6	73.8304	1.7383
D60 / D30	P32495	0.636252	0.636252	1.43779e-09	1.2933e-08	24	P32495	NHP2	H/ACA ribonucleoprotein complex subunit NHP2	NHP2_YEAST	5	55.4286	1.55429
D90 / D30	P00635	0.71025	0.71025	1.45721e-09	1.30597e-08	24	P00635	PHO5	Repressible acid phosphatase	PPA5_YEAST	11	63.6088	1.63609
D60 / D30	P36135	0.758791	0.758791	1.45575e-09	1.30597e-08	24	P36135	UTH1	Probable secreted beta-glucosidase UTH1	UTH1_YEAST	3	69.2072	1.69207
D120 / D30	P01123	0.624622	0.624622	1.51963e-09	1.35557e-08	24	P01123	YPT1	GTP-binding protein YPT1	YPT1_YEAST	8	54.1807	1.54181
D120 / D90	P0C2H6	-0.581668	0.581668	1.56035e-09	1.38656e-08	24	P0C2H6	RPL27A	60S ribosomal protein L27-A	RL27A_YEAST	8	-33.1809	0.668191
D120 / D14	P32471	-0.760478	0.760478	1.6119e-09	1.41791e-08	24	P32471	EFB1	Elongation factor 1-beta	EF1B_YEAST	7	-40.9699	0.590301
D90 / D30	P52893	-0.803176	0.803176	1.60669e-09	1.41791e-08	24	P52893	ALT1	Probable alanine aminotransferase, mitochondrial	ALAM_YEAST	5	-42.6914	0.573086
D90 / D30	Q02776	0.607047	0.607047	1.60995e-09	1.41791e-08	24	Q02776	TIM50	Mitochondrial import inner membrane translocase subunit TIM50	TIM50_YEAST	9	52.3138	1.52314
D120 / D14	Q05905	1.02696	1.02696	1.61151e-09	1.41791e-08	24	Q05905	HRI1	Protein HRI1	HRI1_YEAST	12	103.772	2.03772
D120 / D30	Q12452	0.759511	0.759511	1.65705e-09	1.44794e-08	24	Q12452	ERG27	3-keto-steroid reductase ERG27	ERG27_YEAST	11	69.2917	1.69292
D60 / D14	P53839	-0.733545	0.733545	1.68856e-09	1.46849e-08	24	P53839	GOR1	Glyoxylate reductase 1	GOR1_YEAST	8	-39.8576	0.601424
D60 / D14	P00427	0.725859	0.725859	1.69603e-09	1.47324e-08	24	P00427	COX6	Cytochrome c oxidase subunit 6, mitochondrial	COX6_YEAST	8	65.3885	1.65388
D90 / D14	P49166	-0.834029	0.834029	1.7378e-09	1.50404e-08	24	P49166	RPL37A	60S ribosomal protein L37-A	RL37A_YEAST	7	-43.904	0.56096
D90 / D30	P40102	0.633296	0.633296	1.78024e-09	1.53009e-08	24	P40102	YER187W	Uncharacterized protein YER187W	YE17_YEAST	1	55.1104	1.5511
D120 / D14	P32915	0.82793	0.82793	1.87365e-09	1.5911e-08	24	P32915	SEC61	Protein transport protein SEC61	SC61A_YEAST	7	77.5136	1.77514
D90 / D30	P12685	0.847549	0.847549	1.97497e-09	1.66624e-08	24	P12685	TRK1	High-affinity potassium transport protein	TRK1_YEAST	1	79.9441	1.79944
D120 / D30	Q04651	1.07912	1.07912	1.98748e-09	1.67295e-08	22	Q04651	ERV41	ER-derived vesicles protein ERV41	ERV41_YEAST	1	111.275	2.11275
D120 / D14	P07280;P07281	-0.600493	0.600493	2.00381e-09	1.68091e-08	24	P07280;P07281	RPS19A;RPS19B	40S ribosomal protein S19-A;40S ribosomal protein S19-B	RS19A_YEAST;RS19B_YEAST	11	-34.0472	0.659528
D90 / D30	P19358	0.582757	0.582757	2.00981e-09	1.6821e-08	24	P19358	SAM2	S-adenosylmethionine synthase 2	METK2_YEAST	14	49.7708	1.49771
D90 / D14	P61830	0.707203	0.707203	2.00858e-09	1.6821e-08	24	P61830	HHT1	Histone H3	H3_YEAST	6	63.2636	1.63264
D90 / D14	P53753	1.74513	1.74513	2.02513e-09	1.69299e-08	24	P53753	DSE4	Glucan endo-1,3-beta-D-glucosidase 1	ENG1_YEAST	2	235.224	3.35224
D90 / D14	P42945	0.779817	0.779817	2.03409e-09	1.69855e-08	24	P42945	UTP10	U3 small nucleolar RNA-associated protein 10	UTP10_YEAST	9	71.6912	1.71691
D30 / D14	P19211	2.08829	2.08829	2.03654e-09	1.69866e-08	16	P19211	ANB1	Eukaryotic translation initiation factor 5A-2	IF5A2_YEAST	3	325.243	4.25243
D60 / D30	P32451	0.58288	0.58288	2.05416e-09	1.71142e-08	24	P32451	BIO2	Biotin synthase, mitochondrial	BIOB_YEAST	9	49.7836	1.49784
D120 / D14	P40098	0.693276	0.693276	2.05776e-09	1.71247e-08	24	P40098	FMP10	Uncharacterized mitochondrial membrane protein FMP10	FMP10_YEAST	10	61.6951	1.61695
D120 / D30	P05747	-1.90432	1.90432	2.0692e-09	1.71493e-08	20	P05747	RPL29	60S ribosomal protein L29	RL29_YEAST	1	-73.2858	0.267142
D90 / D14	P40015	0.905735	0.905735	2.08551e-09	1.72578e-08	24	P40015	ISC1	Inositol phosphosphingolipids phospholipase C	ISC1_YEAST	5	87.3499	1.8735
D90 / D14	P22768	-1.0361	1.0361	2.09264e-09	1.72906e-08	24	P22768	ARG1	Argininosuccinate synthase	ASSY_YEAST	18	-51.2358	0.487642
D60 / D14	P00729	0.655867	0.655867	2.12357e-09	1.74939e-08	24	P00729	PRC1	Carboxypeptidase Y	CBPY_YEAST	5	57.5562	1.57556
D120 / D14	Q12213	-0.705395	0.705395	2.15253e-09	1.77125e-08	24	Q12213	RPL7B	60S ribosomal protein L7-B	RL7B_YEAST	1	-38.6726	0.613274
D90 / D14	P53898	0.918049	0.918049	2.18462e-09	1.79163e-08	24	P53898	NSG2	Protein NSG2	NSG2_YEAST	4	88.9558	1.88956
D60 / D14	P40040	-1.27218	1.27218	2.1969e-09	1.79568e-08	24	P40040	THO1	Protein THO1	THO1_YEAST	7	-58.5966	0.414034
D60 / D30	P11633	-0.718153	0.718153	2.23982e-09	1.82873e-08	24	P11633	NHP6B	Non-histone chromosomal protein 6B	NHP6B_YEAST	4	-39.2125	0.607875
D90 / D14	P07255	1.60471	1.60471	2.30422e-09	1.87506e-08	24	P07255	COX9	Cytochrome c oxidase subunit 9, mitochondrial	COX9_YEAST	1	204.134	3.04134
D120 / D14	P17695	-0.632548	0.632548	2.32558e-09	1.88616e-08	24	P17695	GRX2	Glutaredoxin-2	GLRX2_YEAST	7	-35.4964	0.645036
D120 / D60	P41818	-0.8954	0.8954	2.41535e-09	1.95035e-08	24	P41818	GLC8	Protein GLC8	GLC8_YEAST	5	-46.2402	0.537598
D120 / D14	P32451	0.823565	0.823565	2.53764e-09	2.04012e-08	24	P32451	BIO2	Biotin synthase, mitochondrial	BIOB_YEAST	9	76.9774	1.76977
D120 / D30	P25618	0.731747	0.731747	2.54642e-09	2.04493e-08	24	P25618	CWH43	Protein CWH43	CWH43_YEAST	6	66.0649	1.66065
D120 / D14	P23776	1.72953	1.72953	2.63271e-09	2.10273e-08	24	P23776	EXG1	Glucan 1,3-beta-glucosidase I/II	EXG1_YEAST	15	231.621	3.31621
D120 / D30	P39726	-0.990031	0.990031	2.68675e-09	2.13891e-08	24	P39726	GCV3	Glycine cleavage system H protein, mitochondrial	GCSH_YEAST	3	-49.6533	0.503467
D120 / D60	P50095	-0.629233	0.629233	2.77124e-09	2.18954e-08	24	P50095	IMD3	Inosine-5'-monophosphate dehydrogenase 3	IMDH3_YEAST	14	-35.348	0.64652
D120 / D30	P06197	0.967827	0.967827	2.81605e-09	2.21541e-08	24	P06197	PIS1	CDP-diacylglycerol--inositol 3-phosphatidyltransferase	PIS_YEAST	5	95.5892	1.95589
D120 / D30	P28000	-1.55374	1.55374	2.82894e-09	2.22317e-08	24	P28000	RPC19	DNA-directed RNA polymerases I and III subunit RPAC2	RPAC2_YEAST	3	-65.9375	0.340625
D90 / D14	P32366	0.591565	0.591565	2.83629e-09	2.22657e-08	24	P32366	VMA6	V-type proton ATPase subunit d	VA0D_YEAST	9	50.688	1.50688
D90 / D30	Q99260	0.790476	0.790476	2.86261e-09	2.24242e-08	24	Q99260	YPT6	GTP-binding protein YPT6	YPT6_YEAST	4	72.9645	1.72965
D90 / D30	P42835	0.76622	0.76622	2.88669e-09	2.25763e-08	24	P42835	EGT2	Protein EGT2	EGT2_YEAST	3	70.0808	1.70081
D120 / D30	Q01217	0.599581	0.599581	2.954e-09	2.30663e-08	24	Q01217	ARG5,6	Protein ARG5,6, mitochondrial	ARG56_YEAST	22	51.5276	1.51528
D90 / D30	P39708	0.619183	0.619183	3.02925e-09	2.35787e-08	24	P39708	GDH3	NADP-specific glutamate dehydrogenase 2	DHE5_YEAST	18	53.6005	1.53601
D90 / D14	P00360	0.739142	0.739142	3.03852e-09	2.36258e-08	24	P00360	TDH1	Glyceraldehyde-3-phosphate dehydrogenase 1	G3P1_YEAST	17	66.9183	1.66918
D120 / D30	P43598	-0.685976	0.685976	3.06362e-09	2.37958e-08	24	P43598	IGD1	Inhibitor of glycogen debranching 1	IGD1_YEAST	8	-37.8415	0.621585
D90 / D14	P32803	0.618504	0.618504	3.12293e-09	2.42308e-08	24	P32803	EMP24	Endosomal protein P24B	EMP24_YEAST	5	53.5282	1.53528
D120 / D90	P39726	-0.751623	0.751623	3.16673e-09	2.45188e-08	24	P39726	GCV3	Glycine cleavage system H protein, mitochondrial	GCSH_YEAST	3	-40.6065	0.593935
D120 / D30	P38626	0.60117	0.60117	3.17327e-09	2.45435e-08	24	P38626	CBR1	NADH-cytochrome b5 reductase 1	NCB5R_YEAST	11	51.6947	1.51695
D120 / D14	P41543	0.962069	0.962069	3.23435e-09	2.48588e-08	24	P41543	OST1	Dolichyl-diphosphooligosaccharide--protein glycosyltransferase subunit 1	OST1_YEAST	5	94.8102	1.9481
D120 / D14	P10863	-1.53983	1.53983	3.24015e-09	2.48773e-08	24	P10863	TIR1	Cold shock-induced protein TIR1	TIR1_YEAST	1	-65.6074	0.343926
D90 / D14	Q99247	-0.809126	0.809126	3.29535e-09	2.51695e-08	24	Q99247	DUF1	DUB-associated factor 1	DUF1_YEAST	1	-42.9273	0.570727
D120 / D30	O94742	-1.10465	1.10465	3.41524e-09	2.59771e-08	24	O94742	SEM1	26S proteasome complex subunit SEM1	SEM1_YEAST	1	-53.4986	0.465014
D120 / D30	P53221	-0.774108	0.774108	3.45857e-09	2.62794e-08	24	P53221	RPL26B	60S ribosomal protein L26-B	RL26B_YEAST	3	-41.525	0.58475
D90 / D14	P38013	-0.588736	0.588736	3.49847e-09	2.65551e-08	24	P38013	AHP1	Peroxiredoxin AHP1	AHP1_YEAST	10	-33.5075	0.664925
D60 / D14	P00724	0.717506	0.717506	3.55476e-09	2.68712e-08	24	P00724	SUC2	Invertase 2	INV2_YEAST	16	64.4336	1.64434
D120 / D14	P32499	-0.746793	0.746793	3.55216e-09	2.68712e-08	24	P32499	NUP2	Nucleoporin NUP2	NUP2_YEAST	10	-40.4073	0.595927
D120 / D30	P40961	0.600521	0.600521	3.5666e-09	2.6933e-08	24	P40961	PHB1	Prohibitin-1	PHB1_YEAST	10	51.6265	1.51626
D120 / D14	P08524	-0.615452	0.615452	3.6216e-09	2.72641e-08	24	P08524	ERG20	Farnesyl pyrophosphate synthase	ERG20_YEAST	17	-34.7275	0.652725
D120 / D30	P05739	-0.720347	0.720347	3.6696e-09	2.74846e-08	24	P05739	RPL6B	60S ribosomal protein L6-B	RL6B_YEAST	6	-39.3049	0.606951
D90 / D14	P48589	0.819796	0.819796	3.66083e-09	2.74846e-08	24	P48589	RPS12	40S ribosomal protein S12	RS12_YEAST	7	76.5156	1.76516
D30 / D14	P43574	1.32723	1.32723	3.90591e-09	2.90176e-08	18	P43574	GAT1	Transcriptional regulatory protein GAT1	GAT1_YEAST	1	150.92	2.5092
D60 / D30	P36160	1.03519	1.03519	3.92807e-09	2.91233e-08	24	P36160	RPF2	Ribosome biogenesis protein RPF2	RPF2_YEAST	1	104.938	2.04938
D120 / D14	P07255	1.00324	1.00324	4.00014e-09	2.9568e-08	24	P07255	COX9	Cytochrome c oxidase subunit 9, mitochondrial	COX9_YEAST	1	100.45	2.0045
D120 / D14	P0C0T4;Q3E792	0.706722	0.706722	4.01021e-09	2.96126e-08	24	P0C0T4;Q3E792	RPS25B;RPS25A	40S ribosomal protein S25-B;40S ribosomal protein S25-A	RS25B_YEAST;RS25A_YEAST	6	63.2091	1.63209
D120 / D14	P39104	-0.864078	0.864078	4.05752e-09	2.99318e-08	24	P39104	PIK1	Phosphatidylinositol 4-kinase PIK1	PIK1_YEAST	2	-45.0603	0.549397
D60 / D30	P32915	0.630868	0.630868	4.26268e-09	3.12257e-08	24	P32915	SEC61	Protein transport protein SEC61	SC61A_YEAST	7	54.8497	1.5485
D90 / D30	P49090	-0.666088	0.666088	4.33663e-09	3.16725e-08	24	P49090	ASN2	Asparagine synthetase [glutamine-hydrolyzing] 2	ASNS2_YEAST	12	-36.9787	0.630213
D60 / D30	P36110	1.18941	1.18941	4.38115e-09	3.18708e-08	24	P36110	PRY2	Protein PRY2	PRY2_YEAST	2	128.059	2.28059
D60 / D14	P22768	-0.889056	0.889056	4.43469e-09	3.21965e-08	24	P22768	ARG1	Argininosuccinate synthase	ASSY_YEAST	18	-46.0033	0.539967
D120 / D30	P05375	0.951029	0.951029	4.4899e-09	3.25329e-08	24	P05375	OPI3	Phosphatidyl-N-methylethanolamine N-methyltransferase	PLMT_YEAST	2	93.3251	1.93325
D120 / D30	P32842	3.45119	3.45119	4.57142e-09	3.30832e-08	14	P32842	VMA11	V-type proton ATPase subunit c'	VATL2_YEAST	1	993.736	10.9374
D120 / D14	P43574	1.36803	1.36803	4.6118e-09	3.33175e-08	18	P43574	GAT1	Transcriptional regulatory protein GAT1	GAT1_YEAST	1	158.118	2.58118
D60 / D14	Q04175	0.614081	0.614081	4.7163e-09	3.39722e-08	24	Q04175	SXM1	Importin beta SMX1	SXM1_YEAST	11	53.0583	1.53058
D90 / D30	P18899	-0.889998	0.889998	4.72446e-09	3.39976e-08	24	P18899	DDR48	Stress protein DDR48	DDR48_YEAST	4	-46.0385	0.539615
D90 / D30	Q03254	-1.01132	1.01132	4.95479e-09	3.52746e-08	24	Q03254	FCP1	RNA polymerase II subunit A C-terminal domain phosphatase	FCP1_YEAST	3	-50.3907	0.496093
D60 / D30	P38079	1.23299	1.23299	5.2965e-09	3.74171e-08	24	P38079	YRO2	Protein YRO2	YRO2_YEAST	3	135.054	2.35054
D120 / D14	P38127	0.665781	0.665781	5.30811e-09	3.7463e-08	24	P38127	RIM2	Mitochondrial carrier protein RIM2	RIM2_YEAST	8	58.6427	1.58643
D90 / D14	Q08224	-0.615419	0.615419	5.53424e-09	3.87608e-08	24	Q08224	THI20	Hydroxymethylpyrimidine/phosphomethylpyrimidine kinase THI20	THI20_YEAST	20	-34.726	0.65274
D30 / D14	Q12233	0.628075	0.628075	5.53124e-09	3.87608e-08	24	Q12233	ATP20	ATP synthase subunit g, mitochondrial	ATPN_YEAST	3	54.5501	1.5455
D120 / D14	Q08959	0.727819	0.727819	5.58661e-09	3.90159e-08	24	Q08959	PGC1	Phosphatidylglycerol phospholipase C	PGC1_YEAST	7	65.6133	1.65613
D120 / D30	P40159	-1.34851	1.34851	5.77043e-09	4.0033e-08	24	P40159	YNL208W	Uncharacterized protein YNL208W	YNU8_YEAST	5	-60.7303	0.392697
D90 / D30	P31382	0.681483	0.681483	5.80563e-09	4.00879e-08	24	P31382	PMT2	Dolichyl-phosphate-mannose--protein mannosyltransferase 2	PMT2_YEAST	10	60.3787	1.60379
D90 / D14	P32495	0.920232	0.920232	5.89966e-09	4.04328e-08	24	P32495	NHP2	H/ACA ribonucleoprotein complex subunit NHP2	NHP2_YEAST	5	89.2419	1.89242
D60 / D14	P53898	0.862893	0.862893	5.9203e-09	4.05364e-08	24	P53898	NSG2	Protein NSG2	NSG2_YEAST	4	81.8682	1.81868
D120 / D14	P23595	1.22773	1.22773	6.22083e-09	4.2357e-08	24	P23595	PPH22	Serine/threonine-protein phosphatase PP2A-2 catalytic subunit	PP2A2_YEAST	1	134.198	2.34198
D90 / D30	P53733	-1.01389	1.01389	6.32823e-09	4.29496e-08	24	P53733	RSM19	37S ribosomal protein S19, mitochondrial	RT19_YEAST	5	-50.4792	0.495208
D90 / D30	Q05359	0.741789	0.741789	6.33126e-09	4.29496e-08	24	Q05359	ERP1	Protein ERP1	ERP1_YEAST	6	67.2248	1.67225
D120 / D14	P52893	-0.772064	0.772064	6.53719e-09	4.41832e-08	24	P52893	ALT1	Probable alanine aminotransferase, mitochondrial	ALAM_YEAST	5	-41.4421	0.585579
D90 / D14	P40531	-0.71495	0.71495	6.60005e-09	4.45261e-08	24	P40531	GVP36	Protein GVP36	GVP36_YEAST	12	-39.0774	0.609226
D60 / D30	P40040	-0.798612	0.798612	6.76563e-09	4.53513e-08	24	P40040	THO1	Protein THO1	THO1_YEAST	7	-42.5098	0.574902
D120 / D90	P12962	-0.949069	0.949069	6.77249e-09	4.53559e-08	24	P12962	CAF20	Cap-associated protein CAF20	CAF20_YEAST	1	-48.2033	0.517967
D120 / D30	P32803	0.870207	0.870207	6.79207e-09	4.54456e-08	24	P32803	EMP24	Endosomal protein P24B	EMP24_YEAST	5	82.7925	1.82793
D90 / D14	P46990	1.25343	1.25343	6.85518e-09	4.5826e-08	24	P46990	RPL17B	60S ribosomal protein L17-B	RL17B_YEAST	1	138.408	2.38408
D60 / D14	P40513	0.675084	0.675084	6.90358e-09	4.60657e-08	24	P40513	MAM33	Mitochondrial acidic protein MAM33	MAM33_YEAST	11	59.6689	1.59669
D60 / D30	P22768	-0.583718	0.583718	6.92683e-09	4.61789e-08	24	P22768	ARG1	Argininosuccinate synthase	ASSY_YEAST	18	-33.2758	0.667242
D120 / D30	P38199	0.687988	0.687988	7.09592e-09	4.70923e-08	24	P38199	HEK2	Heterogeneous nuclear rnp K-like protein 2	HEK2_YEAST	8	61.1035	1.61103
D120 / D14	P39540	0.764498	0.764498	7.13316e-09	4.7254e-08	24	P39540	ELO1	Elongation of fatty acids protein 1	ELO1_YEAST	2	69.8779	1.69878
D120 / D30	P01097	-1.76075	1.76075	7.16641e-09	4.74314e-08	24	P01097	INH1	ATPase inhibitor, mitochondrial	ATIF_YEAST	3	-70.4905	0.295095
D120 / D60	P27614	-0.85512	0.85512	7.3376e-09	4.84335e-08	24	P27614	CPS1	Carboxypeptidase S	CBPS_YEAST	6	-44.7181	0.552819
D120 / D30	P40098	0.768478	0.768478	7.37556e-09	4.85966e-08	24	P40098	FMP10	Uncharacterized mitochondrial membrane protein FMP10	FMP10_YEAST	10	70.3471	1.70347
D90 / D14	P39708	0.638412	0.638412	7.4349e-09	4.88998e-08	24	P39708	GDH3	NADP-specific glutamate dehydrogenase 2	DHE5_YEAST	18	55.6614	1.55661
D60 / D14	P48589	0.800599	0.800599	7.51148e-09	4.93593e-08	24	P48589	RPS12	40S ribosomal protein S12	RS12_YEAST	7	74.1824	1.74182
D120 / D30	P18238	0.652021	0.652021	7.58185e-09	4.95555e-08	24	P18238	AAC3	ADP,ATP carrier protein 3	ADT3_YEAST	12	57.1368	1.57137
D120 / D60	P18899	-0.745328	0.745328	7.55316e-09	4.95555e-08	24	P18899	DDR48	Stress protein DDR48	DDR48_YEAST	4	-40.3468	0.596532
D60 / D14	P25338	0.720474	0.720474	7.56438e-09	4.95555e-08	24	P25338	MPO1	2-hydroxy-palmitic acid dioxygenase MPO1	MPO1_YEAST	1	64.7723	1.64772
D120 / D60	Q06819	0.931456	0.931456	7.57679e-09	4.95555e-08	24	Q06819	DIB1	Spliceosomal protein DIB1	DIB1_YEAST	1	90.72	1.9072
D60 / D30	Q12233	-0.66051	0.66051	7.55857e-09	4.95555e-08	24	Q12233	ATP20	ATP synthase subunit g, mitochondrial	ATPN_YEAST	3	-36.7345	0.632655
D120 / D14	Q08969	-3.17558	3.17558	7.63916e-09	4.98413e-08	24	Q08969	GRE1	Protein GRE1	GRE1_YEAST	5	-88.9323	0.110677
D60 / D14	P19358	0.749325	0.749325	8.00607e-09	5.19121e-08	24	P19358	SAM2	S-adenosylmethionine synthase 2	METK2_YEAST	14	68.1006	1.68101
D120 / D14	P43619	-0.795544	0.795544	8.03574e-09	5.20585e-08	24	P43619	BNA6	Nicotinate-nucleotide pyrophosphorylase [carboxylating]	NADC_YEAST	8	-42.3874	0.576126
D120 / D30	Q05779	0.596772	0.596772	8.13502e-09	5.26088e-08	24	Q05779	COQ9	Ubiquinone biosynthesis protein COQ9, mitochondrial	COQ9_YEAST	6	51.2329	1.51233
D120 / D30	P00410	0.748453	0.748453	8.1795e-09	5.28035e-08	24	P00410	COX2	Cytochrome c oxidase subunit 2	COX2_YEAST	5	67.9991	1.67999
D90 / D30	P27614	-0.876847	0.876847	8.17934e-09	5.28035e-08	24	P27614	CPS1	Carboxypeptidase S	CBPS_YEAST	6	-45.5444	0.544556
D120 / D14	Q03362	1.65331	1.65331	8.4101e-09	5.39128e-08	24	Q03362	YDR476C	Uncharacterized protein YDR476C	YD476_YEAST	3	214.556	3.14556
D90 / D30	P40525;P87262	-0.594516	0.594516	8.45188e-09	5.40861e-08	24	P40525;P87262	RPL34B;RPL34A	60S ribosomal protein L34-B;60S ribosomal protein L34-A	RL34B_YEAST;RL34A_YEAST	3	-33.7733	0.662267
D120 / D90	O94742	-0.743917	0.743917	8.58128e-09	5.47709e-08	24	O94742	SEM1	26S proteasome complex subunit SEM1	SEM1_YEAST	1	-40.2884	0.597116
D60 / D14	P21827	0.949244	0.949244	8.65745e-09	5.51133e-08	24	P21827	SRM1	Guanine nucleotide exchange factor SRM1	RCC1_YEAST	5	93.086	1.93086
D90 / D14	P38879	-0.877805	0.877805	8.71982e-09	5.54143e-08	24	P38879	EGD2	Nascent polypeptide-associated complex subunit alpha	NACA_YEAST	5	-45.5805	0.544195
D90 / D30	P40040	-0.848378	0.848378	8.8551e-09	5.61767e-08	24	P40040	THO1	Protein THO1	THO1_YEAST	7	-44.4591	0.555409
D90 / D14	Q05359	0.734442	0.734442	8.90252e-09	5.63801e-08	24	Q05359	ERP1	Protein ERP1	ERP1_YEAST	6	66.3754	1.66375
D120 / D14	P05375	0.998713	0.998713	8.92032e-09	5.64441e-08	24	P05375	OPI3	Phosphatidyl-N-methylethanolamine N-methyltransferase	PLMT_YEAST	2	99.8217	1.99822
D120 / D30	P20433	-0.928607	0.928607	8.9729e-09	5.67279e-08	24	P20433	RPB4	DNA-directed RNA polymerase II subunit RPB4	RPB4_YEAST	4	-47.4635	0.525365
D60 / D30	Q12091	0.600045	0.600045	9.14297e-09	5.76541e-08	24	Q12091	DAP1	Damage response protein 1	DAP1_YEAST	5	51.5764	1.51576
D120 / D30	P39007	1.10934	1.10934	9.32497e-09	5.86506e-08	24	P39007	STT3	Dolichyl-diphosphooligosaccharide--protein glycosyltransferase subunit STT3	STT3_YEAST	8	115.748	2.15748
D120 / D30	P12695	-0.61889	0.61889	9.43837e-09	5.9313e-08	24	P12695	LAT1	Dihydrolipoyllysine-residue acetyltransferase component of pyruvate dehydrogenase complex, mitochondrial	ODP2_YEAST	22	-34.8828	0.651172
D120 / D14	P32502	0.599366	0.599366	9.54885e-09	5.9956e-08	24	P32502	GCD7	Translation initiation factor eIF-2B subunit beta	EI2BB_YEAST	5	51.5051	1.51505
D90 / D30	P00724	0.794097	0.794097	9.68348e-09	6.06457e-08	24	P00724	SUC2	Invertase 2	INV2_YEAST	16	73.3992	1.73399
D90 / D14	P19358	0.718376	0.718376	9.83164e-09	6.14163e-08	24	P19358	SAM2	S-adenosylmethionine synthase 2	METK2_YEAST	14	64.5329	1.64533
D120 / D30	P16965	-2.7083	2.7083	9.94303e-09	6.20066e-08	16	P16965	STF2	ATPase-stabilizing factor 15 kDa protein	STF2_YEAST	1	-84.699	0.15301
D90 / D14	P27614	-1.5347	1.5347	1.03689e-08	6.4172e-08	24	P27614	CPS1	Carboxypeptidase S	CBPS_YEAST	6	-65.4848	0.345152
D60 / D14	P36143	1.50793	1.50793	1.04528e-08	6.44713e-08	24	P36143	GLG1	Glycogenin-1	GLG1_YEAST	4	184.402	2.84402
D120 / D90	P31787	-0.589323	0.589323	1.07934e-08	6.62407e-08	24	P31787	ACB1	Acyl-CoA-binding protein	ACBP_YEAST	7	-33.5345	0.664655
D90 / D30	P46990	1.10888	1.10888	1.08277e-08	6.63952e-08	24	P46990	RPL17B	60S ribosomal protein L17-B	RL17B_YEAST	1	115.679	2.15679
D90 / D14	P43619	-0.704801	0.704801	1.09303e-08	6.69687e-08	24	P43619	BNA6	Nicotinate-nucleotide pyrophosphorylase [carboxylating]	NADC_YEAST	8	-38.6473	0.613527
D90 / D14	Q08969	-2.40665	2.40665	1.12976e-08	6.88742e-08	24	Q08969	GRE1	Protein GRE1	GRE1_YEAST	5	-81.1407	0.188593
D90 / D14	P40030	0.671184	0.671184	1.13273e-08	6.89937e-08	24	P40030	ERG28	Ergosterol biosynthetic protein 28	ERG28_YEAST	5	59.238	1.59238
D30 / D14	P53301	0.619208	0.619208	1.15457e-08	7.00952e-08	24	P53301	CRH1	Probable glycosidase CRH1	CRH1_YEAST	5	53.6032	1.53603
D60 / D14	P02309	0.745016	0.745016	1.16059e-08	7.03548e-08	24	P02309	HHF1	Histone H4	H4_YEAST	10	67.5993	1.67599
D30 / D14	P22146	0.66226	0.66226	1.18491e-08	7.15235e-08	24	P22146	GAS1	1,3-beta-glucanosyltransferase GAS1	GAS1_YEAST	6	58.256	1.58256
D90 / D14	P17695	-0.697433	0.697433	1.20481e-08	7.25454e-08	24	P17695	GRX2	Glutaredoxin-2	GLRX2_YEAST	7	-38.3331	0.616669
D120 / D30	P25619	1.04927	1.04927	1.22748e-08	7.37293e-08	24	P25619	HSP30	30 kDa heat shock protein	HSP30_YEAST	3	106.949	2.06949
D120 / D60	P50263	-0.819976	0.819976	1.32037e-08	7.84013e-08	24	P50263	SIP18	Protein SIP18	SIP18_YEAST	6	-43.3549	0.566451
D90 / D14	P17442	0.602065	0.602065	1.36259e-08	8.05916e-08	24	P17442	PHO81	Phosphate system positive regulatory protein PHO81	PHO81_YEAST	3	51.7888	1.51789
D120 / D14	P14907	-0.854147	0.854147	1.40462e-08	8.26778e-08	24	P14907	NSP1	Nucleoporin NSP1	NSP1_YEAST	7	-44.6808	0.553192
D120 / D14	P40020	1.2615	1.2615	1.41631e-08	8.3299e-08	22	P40020	FIR1	Factor interacting with REF2	FIR1_YEAST	1	139.746	2.39746
D60 / D30	P01094	-1.02944	1.02944	1.45348e-08	8.51442e-08	24	P01094	PAI3	Protease A inhibitor 3	IPA3_YEAST	5	-51.0099	0.489901
D90 / D14	P37299	0.601536	0.601536	1.46243e-08	8.55998e-08	24	P37299	QCR10	Cytochrome b-c1 complex subunit 10, mitochondrial	QCR10_YEAST	4	51.7332	1.51733
D90 / D30	P0CX80;P0CX81	-1.7783	1.7783	1.49527e-08	8.71054e-08	24	P0CX80;P0CX81	CUP1-1;CUP1-2	Copper metallothionein 1-1;Copper metallothionein 1-2	MTCU1_YEAST;MTCU2_YEAST	1	-70.8474	0.291526
D60 / D14	P38860	1.2946	1.2946	1.67926e-08	9.69009e-08	20	P38860	MTG2	GTPase MTG2, mitochondrial	MTG2_YEAST	1	145.309	2.45309
D120 / D14	P49089	-1.17338	1.17338	1.72377e-08	9.89247e-08	24	P49089	ASN1	Asparagine synthetase [glutamine-hydrolyzing] 1	ASNS1_YEAST	11	-55.6618	0.443382
D120 / D30	Q08969	-2.87081	2.87081	1.74339e-08	9.9739e-08	24	Q08969	GRE1	Protein GRE1	GRE1_YEAST	5	-86.329	0.13671
D120 / D30	P05319	-0.599927	0.599927	1.78712e-08	1.01765e-07	24	P05319	RPP2A	60S acidic ribosomal protein P2-alpha	RLA2_YEAST	3	-34.0213	0.659787
D90 / D14	P33442	0.590848	0.590848	1.82577e-08	1.03564e-07	24	P33442	RPS1A	40S ribosomal protein S1-A	RS3A1_YEAST	21	50.6132	1.50613
D120 / D14	P41921	0.656134	0.656134	1.85685e-08	1.05002e-07	24	P41921	GLR1	Glutathione reductase	GSHR_YEAST	20	57.5854	1.57585
D120 / D14	P41056	-1.03266	1.03266	1.92514e-08	1.08114e-07	24	P41056	RPL33B	60S ribosomal protein L33-B	RL33B_YEAST	2	-51.1191	0.488809
D120 / D60	Q08245	-0.727105	0.727105	1.97362e-08	1.10499e-07	24	Q08245	ZEO1	Protein ZEO1	ZEO1_YEAST	9	-39.5885	0.604115
D120 / D30	P07267	1.33254	1.33254	1.98461e-08	1.10945e-07	24	P07267	PEP4	Saccharopepsin	CARP_YEAST	18	151.846	2.51846
D120 / D60	P46992	0.618797	0.618797	2.02918e-08	1.13264e-07	24	P46992	YJL171C	Cell wall protein YJL171C	YJR1_YEAST	6	53.5595	1.53559
D120 / D14	P38072	0.606184	0.606184	2.03334e-08	1.13323e-07	24	P38072	SCO2	Protein SCO2, mitochondrial	SCO2_YEAST	8	52.2228	1.52223
D120 / D14	P53301	0.674167	0.674167	2.03487e-08	1.13323e-07	24	P53301	CRH1	Probable glycosidase CRH1	CRH1_YEAST	5	59.5675	1.59567
D120 / D30	Q08245	-0.895208	0.895208	2.03224e-08	1.13323e-07	24	Q08245	ZEO1	Protein ZEO1	ZEO1_YEAST	9	-46.233	0.53767
D120 / D14	P38323	0.794192	0.794192	2.0439e-08	1.13482e-07	24	P38323	MCX1	ATP-dependent clpX-like chaperone, mitochondrial	CLPX_YEAST	7	73.4106	1.73411
D120 / D30	Q06287	1.05044	1.05044	2.05455e-08	1.139e-07	24	Q06287	EMG1	Ribosomal RNA small subunit methyltransferase NEP1	NEP1_YEAST	3	107.117	2.07117
D60 / D30	P25293	0.935738	0.935738	2.05881e-08	1.1405e-07	24	P25293	NAP1	Nucleosome assembly protein	NAP1_YEAST	5	91.2869	1.91287
D60 / D14	P48606	-0.977475	0.977475	2.06419e-08	1.14244e-07	24	P48606	RBL2	Tubulin-specific chaperone A	TBCA_YEAST	4	-49.2132	0.507868
D120 / D14	P34216	-0.654462	0.654462	2.08433e-08	1.15203e-07	24	P34216	EDE1	EH domain-containing and endocytosis protein 1	EDE1_YEAST	21	-36.4688	0.635312
D90 / D30	P39954	-0.589094	0.589094	2.12232e-08	1.16815e-07	24	P39954	SAH1	Adenosylhomocysteinase	SAHH_YEAST	24	-33.524	0.66476
D120 / D60	P01098	-0.827286	0.827286	2.17723e-08	1.19171e-07	24	P01098	STF1	ATPase-stabilizing factor 9 kDa, mitochondrial	STF1_YEAST	3	-43.6412	0.563588
D30 / D14	P54114	1.01719	1.01719	2.21097e-08	1.20551e-07	24	P54114	ALD3	Aldehyde dehydrogenase [NAD(P)+] 2	ALDH3_YEAST	3	102.397	2.02397
D60 / D14	P43574	1.53914	1.53914	2.22257e-08	1.21021e-07	18	P43574	GAT1	Transcriptional regulatory protein GAT1	GAT1_YEAST	1	190.621	2.90621
D90 / D30	P53173	0.761771	0.761771	2.25779e-08	1.22575e-07	24	P53173	ERV14	ER-derived vesicles protein ERV14	ERV14_YEAST	1	69.5571	1.69557
D120 / D30	P47044	-0.746419	0.746419	2.26946e-08	1.22936e-07	24	P47044	YJL055W	LOG family protein YJL055W	YJF5_YEAST	5	-40.3919	0.596081
D60 / D14	Q06107	0.789321	0.789321	2.30937e-08	1.24396e-07	24	Q06107	YPR114W	Uncharacterized TLC domain-containing protein YPR114W	YP114_YEAST	1	72.8261	1.72826
D60 / D14	Q08959	0.663705	0.663705	2.30998e-08	1.24396e-07	24	Q08959	PGC1	Phosphatidylglycerol phospholipase C	PGC1_YEAST	7	58.4146	1.58415
D90 / D30	P0C0T4;Q3E792	0.583208	0.583208	2.36042e-08	1.26745e-07	24	P0C0T4;Q3E792	RPS25B;RPS25A	40S ribosomal protein S25-B;40S ribosomal protein S25-A	RS25B_YEAST;RS25A_YEAST	6	49.8177	1.49818
D120 / D14	P18899	-1.04688	1.04688	2.36568e-08	1.26745e-07	24	P18899	DDR48	Stress protein DDR48	DDR48_YEAST	4	-51.5985	0.484015
D60 / D14	O13525	0.607435	0.607435	2.3821e-08	1.27439e-07	24	O13525	COQ4	Ubiquinone biosynthesis protein COQ4, mitochondrial	COQ4_YEAST	7	52.3548	1.52355
D120 / D14	P32352	0.665793	0.665793	2.42074e-08	1.29036e-07	24	P32352	ERG2	C-8 sterol isomerase ERG2	ERG2_YEAST	4	58.644	1.58644
D120 / D30	P02309	0.833295	0.833295	2.42535e-08	1.29188e-07	24	P02309	HHF1	Histone H4	H4_YEAST	10	78.175	1.78175
D90 / D14	Q12265	-0.807508	0.807508	2.54326e-08	1.34979e-07	24	Q12265	PRS5	Ribose-phosphate pyrophosphokinase 5	KPR5_YEAST	9	-42.8632	0.571368
D60 / D30	Q08108	0.626927	0.626927	2.56556e-08	1.36064e-07	21	Q08108	PLB3	Lysophospholipase 3	PLB3_YEAST	2	54.4272	1.54427
D120 / D14	P10614	0.607708	0.607708	2.57584e-08	1.36411e-07	24	P10614	ERG11	Lanosterol 14-alpha demethylase CYP51	CP51_YEAST	15	52.3837	1.52384
D60 / D14	P38777	0.959166	0.959166	2.66695e-08	1.40125e-07	24	P38777	FSH1	Family of serine hydrolases 1	FSH1_YEAST	4	94.4185	1.94419
D60 / D14	P80967	0.917874	0.917874	2.74583e-08	1.43857e-07	24	P80967	TOM5	Mitochondrial import receptor subunit TOM5	TOM5_YEAST	1	88.9329	1.88933
D90 / D30	P32352	0.731595	0.731595	2.75506e-08	1.44238e-07	24	P32352	ERG2	C-8 sterol isomerase ERG2	ERG2_YEAST	4	66.0474	1.66047
D120 / D30	P14907	-0.858975	0.858975	2.88109e-08	1.50193e-07	24	P14907	NSP1	Nucleoporin NSP1	NSP1_YEAST	7	-44.8656	0.551344
D90 / D14	P18544	-0.623616	0.623616	2.90224e-08	1.51081e-07	24	P18544	ARG8	Acetylornithine aminotransferase, mitochondrial	ARGD_YEAST	8	-35.0958	0.649042
D120 / D30	Q05905	0.927688	0.927688	2.91136e-08	1.51341e-07	24	Q05905	HRI1	Protein HRI1	HRI1_YEAST	12	90.2226	1.90223
D90 / D30	P42945	0.713491	0.713491	2.91636e-08	1.51387e-07	24	P42945	UTP10	U3 small nucleolar RNA-associated protein 10	UTP10_YEAST	9	63.9768	1.63977
D60 / D14	P38879	-0.856302	0.856302	2.97811e-08	1.54047e-07	24	P38879	EGD2	Nascent polypeptide-associated complex subunit alpha	NACA_YEAST	5	-44.7633	0.552367
D90 / D30	P38288	0.725057	0.725057	2.98301e-08	1.54192e-07	24	P38288	TOS1	Protein TOS1	TOS1_YEAST	2	65.2966	1.65297
D120 / D30	P00424	0.846184	0.846184	3.00077e-08	1.55001e-07	24	P00424	COX5A	Cytochrome c oxidase subunit 5A, mitochondrial	COX5A_YEAST	5	79.7739	1.79774
D90 / D30	O60200	-1.15518	1.15518	3.09868e-08	1.59386e-07	24	O60200	MDM35	Mitochondrial distribution and morphology protein 35	MDM35_YEAST	1	-55.099	0.44901
D120 / D14	Q07648	0.860139	0.860139	3.09833e-08	1.59386e-07	24	Q07648	DTD1	D-aminoacyl-tRNA deacylase	DTD_YEAST	3	81.5213	1.81521
D120 / D30	P23776	1.54939	1.54939	3.17519e-08	1.62751e-07	24	P23776	EXG1	Glucan 1,3-beta-glucosidase I/II	EXG1_YEAST	15	192.692	2.92692
D90 / D14	P09950	0.958529	0.958529	3.20557e-08	1.63676e-07	24	P09950	HEM1	5-aminolevulinate synthase, mitochondrial	HEM1_YEAST	13	94.3327	1.94333
D120 / D14	Q02772	-1.47244	1.47244	3.2629e-08	1.65742e-07	24	Q02772	PET191	Mitochondrial protein PET191	PT191_YEAST	4	-63.9627	0.360373
D90 / D30	P36224	1.74758	1.74758	3.3126e-08	1.68034e-07	22	P36224	JNM1	Nuclear migration protein JNM1	JNM1_YEAST	1	235.794	3.35794
D120 / D30	P50094	-0.653077	0.653077	3.35899e-08	1.70035e-07	24	P50094	IMD4	Inosine-5'-monophosphate dehydrogenase 4	IMDH4_YEAST	9	-36.4078	0.635922
D90 / D30	P25619	0.930053	0.930053	3.40513e-08	1.72014e-07	24	P25619	HSP30	30 kDa heat shock protein	HSP30_YEAST	3	90.5346	1.90535
D30 / D14	P37299	0.743035	0.743035	3.47363e-08	1.75113e-07	24	P37299	QCR10	Cytochrome b-c1 complex subunit 10, mitochondrial	QCR10_YEAST	4	67.3693	1.67369
D90 / D14	P32915	0.811954	0.811954	3.51776e-08	1.76973e-07	24	P32915	SEC61	Protein transport protein SEC61	SC61A_YEAST	7	75.5588	1.75559
D90 / D14	P37262	-0.608587	0.608587	3.59268e-08	1.80248e-07	24	P37262	SOL2	6-phosphogluconolactonase-like protein 2	SOL2_YEAST	4	-34.4161	0.655839
D90 / D14	P38323	0.614936	0.614936	3.69258e-08	1.84503e-07	24	P38323	MCX1	ATP-dependent clpX-like chaperone, mitochondrial	CLPX_YEAST	7	53.149	1.53149
D120 / D60	P05747	-1.62776	1.62776	3.72371e-08	1.85806e-07	20	P05747	RPL29	60S ribosomal protein L29	RL29_YEAST	1	-67.641	0.32359
D60 / D14	P32915	0.613541	0.613541	3.79398e-08	1.88416e-07	24	P32915	SEC61	Protein transport protein SEC61	SC61A_YEAST	7	53.001	1.53001
D60 / D14	P38248	0.585091	0.585091	3.96138e-08	1.96065e-07	24	P38248	ECM33	Cell wall protein ECM33	ECM33_YEAST	6	50.0133	1.50013
D90 / D14	P21827	1.01457	1.01457	4.14608e-08	2.04793e-07	24	P21827	SRM1	Guanine nucleotide exchange factor SRM1	RCC1_YEAST	5	102.031	2.02031
D120 / D30	P09950	0.688414	0.688414	4.15232e-08	2.0484e-07	24	P09950	HEM1	5-aminolevulinate synthase, mitochondrial	HEM1_YEAST	13	61.1511	1.61151
D90 / D30	P41818	-1.06322	1.06322	4.15541e-08	2.0484e-07	24	P41818	GLC8	Protein GLC8	GLC8_YEAST	5	-52.1436	0.478564
D90 / D14	Q04175	0.602871	0.602871	4.15454e-08	2.0484e-07	24	Q04175	SXM1	Importin beta SMX1	SXM1_YEAST	11	51.8735	1.51874
D120 / D14	P02557	0.628945	0.628945	4.15855e-08	2.04857e-07	24	P02557	TUB2	Tubulin beta chain	TBB_YEAST	12	54.6433	1.54643
D90 / D14	P41807	0.594894	0.594894	4.19937e-08	2.06591e-07	24	P41807	VMA13	V-type proton ATPase subunit H	VATH_YEAST	20	51.0361	1.51036
D60 / D14	P40015	0.649336	0.649336	4.26451e-08	2.09095e-07	24	P40015	ISC1	Inositol phosphosphingolipids phospholipase C	ISC1_YEAST	5	56.8446	1.56845
D120 / D14	P40857	1.41906	1.41906	4.27865e-08	2.09508e-07	22	P40857	PHS1	Very-long-chain (3R)-3-hydroxyacyl-CoA dehydratase PHS1	HACD_YEAST	2	167.412	2.67412
D120 / D30	P38986	-1.30178	1.30178	4.28777e-08	2.09815e-07	24	P38986	ASP1	L-asparaginase 1	ASPG1_YEAST	4	-59.4376	0.405624
D120 / D14	P12962	-0.685076	0.685076	4.34497e-08	2.1219e-07	24	P12962	CAF20	Cap-associated protein CAF20	CAF20_YEAST	1	-37.8027	0.621973
D120 / D30	Q05979	-1.08208	1.08208	4.34871e-08	2.12231e-07	24	Q05979	BNA5	Kynureninase	KYNU_YEAST	4	-52.7652	0.472348
D120 / D14	P06785	1.19367	1.19367	4.47541e-08	2.17835e-07	22	P06785	CDC21	Thymidylate synthase	TYSY_YEAST	1	128.734	2.28734
D90 / D14	P39007	0.707423	0.707423	4.52432e-08	2.2007e-07	24	P39007	STT3	Dolichyl-diphosphooligosaccharide--protein glycosyltransferase subunit STT3	STT3_YEAST	8	63.2885	1.63288
D60 / D30	Q08295	0.654209	0.654209	4.5574e-08	2.21532e-07	24	Q08295	IMA2	Oligo-1,6-glucosidase IMA2	IMA2_YEAST	17	57.3753	1.57375
D90 / D30	Q12749	1.63296	1.63296	4.6557e-08	2.25594e-07	22	Q12749	SMC6	Structural maintenance of chromosomes protein 6	SMC6_YEAST	1	210.148	3.10148
D60 / D30	P21672	0.800488	0.800488	4.68436e-08	2.26802e-07	24	P21672	RNR3	Ribonucleoside-diphosphate reductase large chain 2	RIR3_YEAST	3	74.169	1.74169
D90 / D14	Q08959	0.719166	0.719166	4.70041e-08	2.27217e-07	24	Q08959	PGC1	Phosphatidylglycerol phospholipase C	PGC1_YEAST	7	64.623	1.64623
D120 / D60	P25846	0.710187	0.710187	4.70222e-08	2.27217e-07	24	P25846	MSH1	DNA mismatch repair protein MSH1, mitochondrial	MSH1_YEAST	1	63.6016	1.63602
D120 / D14	P32803	0.662477	0.662477	4.75371e-08	2.29253e-07	24	P32803	EMP24	Endosomal protein P24B	EMP24_YEAST	5	58.2797	1.5828
D60 / D14	P46990	1.43973	1.43973	4.7759e-08	2.30171e-07	24	P46990	RPL17B	60S ribosomal protein L17-B	RL17B_YEAST	1	171.271	2.71271
D90 / D14	P36110	1.21905	1.21905	4.92612e-08	2.36325e-07	24	P36110	PRY2	Protein PRY2	PRY2_YEAST	2	132.794	2.32794
D90 / D30	Q06287	1.51536	1.51536	4.9237e-08	2.36325e-07	24	Q06287	EMG1	Ribosomal RNA small subunit methyltransferase NEP1	NEP1_YEAST	3	185.871	2.85871
D90 / D14	P15496	-0.862632	0.862632	5.02259e-08	2.40168e-07	24	P15496	IDI1	Isopentenyl-diphosphate delta-isomerase	IDI1_YEAST	5	-45.0052	0.549948
D120 / D30	P06787	-0.687909	0.687909	5.12199e-08	2.44235e-07	24	P06787	CMD1	Calmodulin	CALM_YEAST	7	-37.9247	0.620753
D120 / D14	Q05979	-1.01886	1.01886	5.12049e-08	2.44235e-07	24	Q05979	BNA5	Kynureninase	KYNU_YEAST	4	-50.6495	0.493505
D120 / D14	Q12265	-0.795705	0.795705	5.12185e-08	2.44235e-07	24	Q12265	PRS5	Ribose-phosphate pyrophosphokinase 5	KPR5_YEAST	9	-42.3938	0.576062
D120 / D30	P43619	-0.735552	0.735552	5.22566e-08	2.48261e-07	24	P43619	BNA6	Nicotinate-nucleotide pyrophosphorylase [carboxylating]	NADC_YEAST	8	-39.9412	0.600588
D120 / D14	Q06146	-1.3946	1.3946	5.43705e-08	2.56973e-07	24	Q06146	YLR257W	Uncharacterized protein YLR257W	YL257_YEAST	11	-61.965	0.38035
D120 / D30	Q02642	-2.10955	2.10955	5.44125e-08	2.57006e-07	24	Q02642	EGD1	Nascent polypeptide-associated complex subunit beta-1	NACB1_YEAST	3	-76.828	0.23172
D120 / D60	P32478	0.683094	0.683094	5.65181e-08	2.65075e-07	24	P32478	HSP150	Cell wall mannoprotein HSP150	HS150_YEAST	3	60.558	1.60558
D90 / D14	Q12749	1.47488	1.47488	5.65813e-08	2.65202e-07	16	Q12749	SMC6	Structural maintenance of chromosomes protein 6	SMC6_YEAST	1	177.961	2.77961
D120 / D30	O60200	-1.23888	1.23888	5.73451e-08	2.67927e-07	24	O60200	MDM35	Mitochondrial distribution and morphology protein 35	MDM35_YEAST	1	-57.6299	0.423701
D90 / D60	P0CX80;P0CX81	-1.20125	1.20125	5.81399e-08	2.71295e-07	24	P0CX80;P0CX81	CUP1-1;CUP1-2	Copper metallothionein 1-1;Copper metallothionein 1-2	MTCU1_YEAST;MTCU2_YEAST	1	-56.5102	0.434898
D120 / D30	P00729	0.963394	0.963394	5.91995e-08	2.75015e-07	24	P00729	PRC1	Carboxypeptidase Y	CBPY_YEAST	5	94.9891	1.94989
D90 / D14	P36143	1.43757	1.43757	5.94882e-08	2.76007e-07	24	P36143	GLG1	Glycogenin-1	GLG1_YEAST	4	170.865	2.70865
D120 / D90	Q12749	-2.02009	2.02009	6.08411e-08	2.81928e-07	20	Q12749	SMC6	Structural maintenance of chromosomes protein 6	SMC6_YEAST	1	-75.3457	0.246543
D120 / D60	P40159	-1.02418	1.02418	6.11387e-08	2.83128e-07	24	P40159	YNL208W	Uncharacterized protein YNL208W	YNU8_YEAST	5	-50.8311	0.491689
D60 / D30	P32623	1.06072	1.06072	6.29417e-08	2.90196e-07	24	P32623	UTR2	Probable glycosidase CRH2	CRH2_YEAST	1	108.598	2.08598
D90 / D30	P49166	-0.815032	0.815032	6.4879e-08	2.96705e-07	24	P49166	RPL37A	60S ribosomal protein L37-A	RL37A_YEAST	7	-43.1604	0.568396
D90 / D14	Q99260	0.717977	0.717977	6.58786e-08	3.00341e-07	24	Q99260	YPT6	GTP-binding protein YPT6	YPT6_YEAST	4	64.4874	1.64487
D120 / D30	P32839	1.11713	1.11713	6.64627e-08	3.0244e-07	24	P32839	BCS1	Mitochondrial chaperone BCS1	BCS1_YEAST	2	116.916	2.16916
D90 / D14	P06168	0.620618	0.620618	6.70118e-08	3.04373e-07	24	P06168	ILV5	Ketol-acid reductoisomerase, mitochondrial	ILV5_YEAST	23	53.7534	1.53753
D120 / D14	P38860	2.16671	2.16671	6.72977e-08	3.05293e-07	19	P38860	MTG2	GTPase MTG2, mitochondrial	MTG2_YEAST	1	348.997	4.48997
D120 / D60	O94742	-0.62967	0.62967	6.74787e-08	3.05925e-07	24	O94742	SEM1	26S proteasome complex subunit SEM1	SEM1_YEAST	1	-35.3676	0.646324
D120 / D30	P41921	0.666135	0.666135	6.81922e-08	3.08779e-07	24	P41921	GLR1	Glutathione reductase	GSHR_YEAST	20	58.6816	1.58682
D120 / D14	P25618	0.653808	0.653808	7.02537e-08	3.1694e-07	24	P25618	CWH43	Protein CWH43	CWH43_YEAST	6	57.3316	1.57332
D120 / D14	Q99258	-0.829886	0.829886	7.05929e-08	3.17885e-07	24	Q99258	RIB3	3,4-dihydroxy-2-butanone 4-phosphate synthase	RIB3_YEAST	6	-43.7426	0.562574
D120 / D30	Q12287	-1.04155	1.04155	7.08285e-08	3.1875e-07	24	Q12287	COX17	Cytochrome c oxidase copper chaperone	COX17_YEAST	4	-51.4195	0.485805
D90 / D30	P32915	0.829281	0.829281	7.14152e-08	3.20997e-07	24	P32915	SEC61	Protein transport protein SEC61	SC61A_YEAST	7	77.68	1.7768
D60 / D14	P06168	0.668719	0.668719	7.20899e-08	3.23536e-07	24	P06168	ILV5	Ketol-acid reductoisomerase, mitochondrial	ILV5_YEAST	23	58.9661	1.58966
D120 / D30	P10863	-1.81484	1.81484	7.20954e-08	3.23536e-07	24	P10863	TIR1	Cold shock-induced protein TIR1	TIR1_YEAST	1	-71.5764	0.284236
D60 / D14	Q12749	1.23194	1.23194	7.21123e-08	3.23536e-07	14	Q12749	SMC6	Structural maintenance of chromosomes protein 6	SMC6_YEAST	1	134.883	2.34883
D90 / D14	P40515	0.622721	0.622721	7.29826e-08	3.26858e-07	24	P40515	FIS1	Mitochondrial fission 1 protein	FIS1_YEAST	6	53.9776	1.53978
D90 / D60	P50263	-0.708283	0.708283	7.3355e-08	3.28108e-07	24	P50263	SIP18	Protein SIP18	SIP18_YEAST	6	-38.7952	0.612048
D90 / D30	P01098	-0.628443	0.628443	7.53517e-08	3.35812e-07	24	P01098	STF1	ATPase-stabilizing factor 9 kDa, mitochondrial	STF1_YEAST	3	-35.3126	0.646874
D120 / D14	P38765	-1.17909	1.17909	7.72404e-08	3.43394e-07	24	P38765	YHI9	Uncharacterized isomerase YHI9	YHI9_YEAST	6	-55.8371	0.441629
D90 / D30	P32839	1.19771	1.19771	7.79801e-08	3.46055e-07	24	P32839	BCS1	Mitochondrial chaperone BCS1	BCS1_YEAST	2	129.376	2.29376
D120 / D30	P38765	-0.693704	0.693704	7.87596e-08	3.4867e-07	24	P38765	YHI9	Uncharacterized isomerase YHI9	YHI9_YEAST	6	-38.1736	0.618264
D120 / D30	P25655	0.583646	0.583646	7.96539e-08	3.52205e-07	24	P25655	CDC39	General negative regulator of transcription subunit 1	NOT1_YEAST	15	49.8632	1.49863
D90 / D30	P36135	0.900427	0.900427	7.99063e-08	3.53108e-07	24	P36135	UTH1	Probable secreted beta-glucosidase UTH1	UTH1_YEAST	3	86.6618	1.86662
D90 / D30	Q12164	0.607911	0.607911	8.14511e-08	3.58854e-07	24	Q12164	POM33	Pore membrane protein of 33 kDa	POM33_YEAST	4	52.4051	1.52405
D60 / D30	P53173	0.745539	0.745539	8.50803e-08	3.72607e-07	24	P53173	ERV14	ER-derived vesicles protein ERV14	ERV14_YEAST	1	67.66	1.6766
D90 / D14	P31787	-0.750461	0.750461	8.57417e-08	3.7372e-07	24	P31787	ACB1	Acyl-CoA-binding protein	ACBP_YEAST	7	-40.5586	0.594414
D90 / D14	P32352	0.62599	0.62599	8.72036e-08	3.78966e-07	24	P32352	ERG2	C-8 sterol isomerase ERG2	ERG2_YEAST	4	54.3269	1.54327
D60 / D14	P32623	1.4228	1.4228	8.76479e-08	3.80447e-07	22	P32623	UTR2	Probable glycosidase CRH2	CRH2_YEAST	1	168.105	2.68105
D90 / D14	P53600	1.44166	1.44166	8.94045e-08	3.86699e-07	24	P53600	RET3	Coatomer subunit zeta	COPZ_YEAST	2	171.632	2.71632
D90 / D30	P38986	-1.24037	1.24037	9.22123e-08	3.97672e-07	24	P38986	ASP1	L-asparaginase 1	ASPG1_YEAST	4	-57.6736	0.423264
D60 / D14	P40857	1.14126	1.14126	9.26742e-08	3.99195e-07	20	P40857	PHS1	Very-long-chain (3R)-3-hydroxyacyl-CoA dehydratase PHS1	HACD_YEAST	2	120.573	2.20573
D120 / D14	P00546	0.729592	0.729592	9.36323e-08	4.02849e-07	24	P00546	CDC28	Cyclin-dependent kinase 1	CDK1_YEAST	7	65.817	1.65817
D120 / D14	P49090	-1.02159	1.02159	9.38529e-08	4.03562e-07	24	P49090	ASN2	Asparagine synthetase [glutamine-hydrolyzing] 2	ASNS2_YEAST	12	-50.7426	0.492574
D90 / D14	P25605	0.697802	0.697802	9.53681e-08	4.08402e-07	24	P25605	ILV6	Acetolactate synthase small subunit, mitochondrial	ILV6_YEAST	6	62.2032	1.62203
D90 / D30	P32447	-0.640121	0.640121	9.65786e-08	4.13345e-07	24	P32447	ASF1	Histone chaperone ASF1	ASF1_YEAST	3	-35.8341	0.641659
D60 / D30	P39534	1.01471	1.01471	9.79461e-08	4.17736e-07	24	P39534	MBB1	Uncharacterized protein MBB1	MBB1_YEAST	3	102.05	2.0205
D90 / D30	P53051	0.751813	0.751813	9.80574e-08	4.17968e-07	24	P53051	IMA1	Oligo-1,6-glucosidase IMA1	MALX3_YEAST	6	68.3908	1.68391
D60 / D14	Q12355	-0.627939	0.627939	9.90243e-08	4.21356e-07	24	Q12355	PST1	Cell wall mannoprotein PST1	PST1_YEAST	9	-35.29	0.6471
D60 / D30	P39685	0.657942	0.657942	9.9083e-08	4.21361e-07	24	P39685	POM152	Nucleoporin POM152	PO152_YEAST	5	57.7831	1.57783
D60 / D14	Q04869	0.6305	0.6305	1.0058e-07	4.26985e-07	24	Q04869	YMR315W	Uncharacterized protein YMR315W	YM94_YEAST	9	54.8102	1.5481
D90 / D14	P38777	0.854825	0.854825	1.01188e-07	4.29117e-07	24	P38777	FSH1	Family of serine hydrolases 1	FSH1_YEAST	4	80.8539	1.80854
D120 / D14	P48589	0.625849	0.625849	1.02538e-07	4.34258e-07	24	P48589	RPS12	40S ribosomal protein S12	RS12_YEAST	7	54.3119	1.54312
D120 / D14	P25338	1.07723	1.07723	1.0458e-07	4.41667e-07	24	P25338	MPO1	2-hydroxy-palmitic acid dioxygenase MPO1	MPO1_YEAST	1	110.998	2.10998
D120 / D30	Q12191	-1.01298	1.01298	1.05911e-07	4.46776e-07	24	Q12191	BUG1	Binder of USO1 and GRH1 protein 1	BUG1_YEAST	3	-50.4478	0.495522
D90 / D14	Q06107	0.909119	0.909119	1.06819e-07	4.49828e-07	24	Q06107	YPR114W	Uncharacterized TLC domain-containing protein YPR114W	YP114_YEAST	1	87.7898	1.8779
D120 / D30	P38226	-1.88877	1.88877	1.09158e-07	4.58101e-07	24	P38226	CST26	2-acyl-1-lysophosphatidylinositol acyltransferase	CST26_YEAST	1	-72.9963	0.270037
D120 / D14	P22354	-0.94536	0.94536	1.0923e-07	4.58141e-07	24	P22354	MRPL20	54S ribosomal protein L20, mitochondrial	RM20_YEAST	5	-48.07	0.5193
D120 / D14	P00729	0.851794	0.851794	1.10266e-07	4.62224e-07	24	P00729	PRC1	Carboxypeptidase Y	CBPY_YEAST	5	80.4744	1.80474
D60 / D14	Q06287	0.972184	0.972184	1.14073e-07	4.75196e-07	24	Q06287	EMG1	Ribosomal RNA small subunit methyltransferase NEP1	NEP1_YEAST	3	96.1808	1.96181
D120 / D14	P54115	-1.09358	1.09358	1.20815e-07	4.99314e-07	24	P54115	ALD6	Magnesium-activated aldehyde dehydrogenase, cytosolic	ALDH6_YEAST	13	-53.1404	0.468596
D90 / D30	P28000	-0.608006	0.608006	1.22278e-07	5.0366e-07	24	P28000	RPC19	DNA-directed RNA polymerases I and III subunit RPAC2	RPAC2_YEAST	3	-34.3897	0.656103
D90 / D30	P31787	-0.895886	0.895886	1.22751e-07	5.05323e-07	24	P31787	ACB1	Acyl-CoA-binding protein	ACBP_YEAST	7	-46.2583	0.537417
D120 / D60	P23595	-0.803023	0.803023	1.23602e-07	5.08255e-07	24	P23595	PPH22	Serine/threonine-protein phosphatase PP2A-2 catalytic subunit	PP2A2_YEAST	1	-42.6853	0.573147
D120 / D14	P12695	-0.692851	0.692851	1.25591e-07	5.1586e-07	24	P12695	LAT1	Dihydrolipoyllysine-residue acetyltransferase component of pyruvate dehydrogenase complex, mitochondrial	ODP2_YEAST	22	-38.137	0.61863
D90 / D14	Q06523	-0.87783	0.87783	1.26729e-07	5.19371e-07	24	Q06523	YPR148C	Uncharacterized protein YPR148C	YP148_YEAST	8	-45.5815	0.544185
D90 / D30	P40098	0.635662	0.635662	1.27491e-07	5.21861e-07	24	P40098	FMP10	Uncharacterized mitochondrial membrane protein FMP10	FMP10_YEAST	10	55.3651	1.55365
D90 / D30	P16965	-2.02142	2.02142	1.2764e-07	5.21938e-07	22	P16965	STF2	ATPase-stabilizing factor 15 kDa protein	STF2_YEAST	1	-75.3685	0.246315
D90 / D30	P25293	0.769104	0.769104	1.28355e-07	5.24568e-07	24	P25293	NAP1	Nucleosome assembly protein	NAP1_YEAST	5	70.4211	1.70421
D120 / D14	P02992	0.762148	0.762148	1.30771e-07	5.33846e-07	24	P02992	TUF1	Elongation factor Tu, mitochondrial	EFTU_YEAST	19	69.6014	1.69601
D90 / D14	P32451	0.59108	0.59108	1.30922e-07	5.34169e-07	24	P32451	BIO2	Biotin synthase, mitochondrial	BIOB_YEAST	9	50.6374	1.50637
D90 / D30	P48510	-0.716901	0.716901	1.32126e-07	5.38275e-07	24	P48510	DSK2	Ubiquitin domain-containing protein DSK2	DSK2_YEAST	5	-39.1597	0.608403
D120 / D14	Q12746	0.728707	0.728707	1.32149e-07	5.38275e-07	24	Q12746	PGA3	Plasma membrane-associated coenzyme Q6 reductase PGA3	PGA3_YEAST	4	65.7153	1.65715
D120 / D60	P16965	-1.53149	1.53149	1.33407e-07	5.42382e-07	16	P16965	STF2	ATPase-stabilizing factor 15 kDa protein	STF2_YEAST	1	-65.408	0.34592
D120 / D14	P19358	0.728626	0.728626	1.36881e-07	5.54169e-07	24	P19358	SAM2	S-adenosylmethionine synthase 2	METK2_YEAST	14	65.706	1.65706
D30 / D14	P38879	-0.732043	0.732043	1.39665e-07	5.63266e-07	24	P38879	EGD2	Nascent polypeptide-associated complex subunit alpha	NACA_YEAST	5	-39.7949	0.602051
D120 / D30	P53278	-0.58248	0.58248	1.40454e-07	5.65514e-07	24	P53278	YGR130C	Uncharacterized protein YGR130C	YG3A_YEAST	12	-33.2185	0.667815
D60 / D30	P00401	0.700567	0.700567	1.4683e-07	5.88605e-07	24	P00401	COX1	Cytochrome c oxidase subunit 1	COX1_YEAST	2	62.5143	1.62514
D90 / D30	Q03758	2.88774	2.88774	1.51005e-07	6.03362e-07	18	Q03758	BUL2	Ubiquitin ligase-binding protein BUL2	BUL2_YEAST	3	640.112	7.40112
D120 / D30	P25574	0.640073	0.640073	1.55763e-07	6.18669e-07	24	P25574	EMC1	ER membrane protein complex subunit 1	EMC1_YEAST	9	55.8408	1.55841
D60 / D14	Q03180	2.02197	2.02197	1.57328e-07	6.23067e-07	14	Q03180	PIR3	Cell wall mannoprotein PIR3	PIR3_YEAST	1	306.138	4.06138
D120 / D30	P25605	0.78438	0.78438	1.65573e-07	6.5129e-07	24	P25605	ILV6	Acetolactate synthase small subunit, mitochondrial	ILV6_YEAST	6	72.2352	1.72235
D90 / D30	Q12265	-0.740344	0.740344	1.66494e-07	6.53861e-07	24	Q12265	PRS5	Ribose-phosphate pyrophosphokinase 5	KPR5_YEAST	9	-40.1403	0.598597
D90 / D14	P53733	-1.10179	1.10179	1.67561e-07	6.57347e-07	24	P53733	RSM19	37S ribosomal protein S19, mitochondrial	RT19_YEAST	5	-53.4063	0.465937
D120 / D14	P53733	-1.2737	1.2737	1.69896e-07	6.65087e-07	24	P53733	RSM19	37S ribosomal protein S19, mitochondrial	RT19_YEAST	5	-58.6402	0.413598
D90 / D14	Q04869	0.588478	0.588478	1.7399e-07	6.77859e-07	24	Q04869	YMR315W	Uncharacterized protein YMR315W	YM94_YEAST	9	50.3659	1.50366
D90 / D30	O43137	-1.04459	1.04459	1.74283e-07	6.78028e-07	24	O43137	YBR085C-A	Uncharacterized protein YBR085C-A	YB085_YEAST	4	-51.5218	0.484782
D120 / D14	P38271	0.676579	0.676579	1.76205e-07	6.84671e-07	22	P38271	OPY1	Protein OPY1	OPY1_YEAST	2	59.8345	1.59835
D60 / D14	P32471	-0.624022	0.624022	1.77145e-07	6.87959e-07	24	P32471	EFB1	Elongation factor 1-beta	EF1B_YEAST	7	-35.1141	0.648859
D60 / D14	P40531	-0.738001	0.738001	1.78614e-07	6.92567e-07	24	P40531	GVP36	Protein GVP36	GVP36_YEAST	12	-40.0431	0.599569
D90 / D14	P18239	0.64651	0.64651	1.78905e-07	6.92962e-07	24	P18239	PET9	ADP,ATP carrier protein 2	ADT2_YEAST	10	56.5377	1.56538
D120 / D30	Q02630	-1.11783	1.11783	1.79176e-07	6.93361e-07	22	Q02630	NUP116	Nucleoporin NUP116/NSP116	NU116_YEAST	6	-53.9214	0.460786
D90 / D14	P80967	0.814094	0.814094	1.79847e-07	6.95125e-07	24	P80967	TOM5	Mitochondrial import receptor subunit TOM5	TOM5_YEAST	1	75.8194	1.75819
D90 / D14	P40857	1.12145	1.12145	1.80629e-07	6.97433e-07	22	P40857	PHS1	Very-long-chain (3R)-3-hydroxyacyl-CoA dehydratase PHS1	HACD_YEAST	2	117.566	2.17566
D120 / D14	P32377	-0.825599	0.825599	1.82054e-07	7.01827e-07	24	P32377	MVD1	Diphosphomevalonate decarboxylase	MVD1_YEAST	16	-43.5752	0.564248
D90 / D60	P40100	0.669053	0.669053	1.91459e-07	7.34995e-07	24	P40100	PUG1	Protoporphyrin uptake protein 1	PUG1_YEAST	1	59.0029	1.59003
D120 / D14	P36022	-1.56838	1.56838	1.92046e-07	7.36475e-07	18	P36022	DYN1	Dynein heavy chain, cytoplasmic	DYHC_YEAST	1	-66.2813	0.337187
D90 / D30	Q08969	-2.10189	2.10189	1.94677e-07	7.45786e-07	24	Q08969	GRE1	Protein GRE1	GRE1_YEAST	5	-76.7047	0.232953
D120 / D30	Q12265	-0.728541	0.728541	1.94985e-07	7.4633e-07	24	Q12265	PRS5	Ribose-phosphate pyrophosphokinase 5	KPR5_YEAST	9	-39.6486	0.603514
D90 / D14	Q06287	1.51282	1.51282	1.96508e-07	7.51624e-07	24	Q06287	EMG1	Ribosomal RNA small subunit methyltransferase NEP1	NEP1_YEAST	3	185.367	2.85367
D90 / D14	P30657	0.724854	0.724854	1.99484e-07	7.60631e-07	24	P30657	PRE4	Proteasome subunit beta type-7	PSB7_YEAST	5	65.2733	1.65273
D90 / D14	O14467	-1.10689	1.10689	2.00073e-07	7.62479e-07	24	O14467	MBF1	Multiprotein-bridging factor 1	MBF1_YEAST	11	-53.5706	0.464294
D120 / D14	O14467	-1.25939	1.25939	2.05047e-07	7.77398e-07	24	O14467	MBF1	Multiprotein-bridging factor 1	MBF1_YEAST	11	-58.2281	0.417719
D120 / D30	P00163;P03873;P03879;Q9ZZW7	0.794077	0.794077	2.06817e-07	7.82089e-07	24	P00163;P03873;P03879;Q9ZZW7	COB;BI2;BI4;BI3	Cytochrome b;Cytochrome b mRNA maturase bI2;Intron-encoded RNA maturase bI4;Cytochrome b mRNA maturase bI3	CYB_YEAST;MBI2_YEAST;MBI4_YEAST;MBI3_YEAST	2	73.3968	1.73397
D120 / D60	P10863	-0.949687	0.949687	2.07245e-07	7.8311e-07	24	P10863	TIR1	Cold shock-induced protein TIR1	TIR1_YEAST	1	-48.2255	0.517745
D120 / D30	P14020	0.723161	0.723161	2.08048e-07	7.84722e-07	24	P14020	DPM1	Dolichol-phosphate mannosyltransferase	DPM1_YEAST	8	65.0795	1.65079
D120 / D14	P53757	-0.808277	0.808277	2.12298e-07	7.9911e-07	24	P53757	YNR071C	Uncharacterized isomerase YNR071C	YN9A_YEAST	8	-42.8936	0.571064
D90 / D30	Q02630	-0.734601	0.734601	2.18391e-07	8.17654e-07	24	Q02630	NUP116	Nucleoporin NUP116/NSP116	NU116_YEAST	6	-39.9016	0.600984
D90 / D14	Q3E731	-1.55082	1.55082	2.25371e-07	8.40132e-07	24	Q3E731	COX19	Cytochrome c oxidase assembly protein COX19	COX19_YEAST	3	-65.8684	0.341316
D90 / D14	Q12199	0.737941	0.737941	2.26608e-07	8.42889e-07	24	Q12199	TIP41	Type 2A phosphatase activator TIP41	TIP41_YEAST	7	66.7794	1.66779
D120 / D30	Q6Q547	-0.633243	0.633243	2.3824e-07	8.81392e-07	24	Q6Q547	NOP10	H/ACA ribonucleoprotein complex subunit NOP10	NOP10_YEAST	2	-35.5274	0.644726
D90 / D14	P47130	0.677969	0.677969	2.39159e-07	8.83902e-07	24	P47130	CSN12	Cop9 signalosome complex subunit 12	CSN12_YEAST	3	59.9886	1.59989
D60 / D14	P27614	-1.09408	1.09408	2.43231e-07	8.96254e-07	24	P27614	CPS1	Carboxypeptidase S	CBPS_YEAST	6	-53.1566	0.468434
D120 / D14	P04037	-0.70371	0.70371	2.45376e-07	9.03239e-07	24	P04037	COX4	Cytochrome c oxidase subunit 4, mitochondrial	COX4_YEAST	6	-38.6009	0.613991
D90 / D14	P38765	-1.10707	1.10707	2.51598e-07	9.25216e-07	24	P38765	YHI9	Uncharacterized isomerase YHI9	YHI9_YEAST	6	-53.5766	0.464234
D60 / D14	P00127	2.45463	2.45463	2.51784e-07	9.25435e-07	16	P00127	QCR6	Cytochrome b-c1 complex subunit 6, mitochondrial	QCR6_YEAST	1	448.172	5.48172
D120 / D14	P32368	0.623491	0.623491	2.62272e-07	9.59123e-07	24	P32368	SAC1	Phosphatidylinositol-3-phosphatase SAC1	SAC1_YEAST	20	54.0598	1.5406
D60 / D14	P53045	-1.45481	1.45481	2.62387e-07	9.59123e-07	24	P53045	ERG25	C-4 methylsterol oxidase ERG25	ERG25_YEAST	3	-63.5198	0.364802
D120 / D30	P32368	0.64714	0.64714	2.67517e-07	9.75931e-07	24	P32368	SAC1	Phosphatidylinositol-3-phosphatase SAC1	SAC1_YEAST	20	56.606	1.56606
D120 / D14	P42945	0.998212	0.998212	2.69812e-07	9.82351e-07	24	P42945	UTP10	U3 small nucleolar RNA-associated protein 10	UTP10_YEAST	9	99.7523	1.99752
D120 / D14	Q06451	-1.35573	1.35573	2.70064e-07	9.82549e-07	24	Q06451	TPO3	Polyamine transporter 3	TPO3_YEAST	3	-60.9263	0.390737
D120 / D14	Q03973	0.590024	0.590024	2.71765e-07	9.87992e-07	24	Q03973	HMO1	High mobility group protein 1	HMO1_YEAST	4	50.5272	1.50527
D120 / D30	P33331	-0.591661	0.591661	2.72678e-07	9.90331e-07	24	P33331	NTF2	Nuclear transport factor 2	NTF2_YEAST	3	-33.6422	0.663578
D120 / D14	P39966	-0.615963	0.615963	2.73475e-07	9.92243e-07	24	P39966	PTC2	Protein phosphatase 2C homolog 2	PP2C2_YEAST	10	-34.7506	0.652494
D120 / D14	P38079	2.09657	2.09657	2.74869e-07	9.95074e-07	20	P38079	YRO2	Protein YRO2	YRO2_YEAST	3	327.691	4.27691
D90 / D14	P52893	-0.680583	0.680583	2.76296e-07	9.99022e-07	24	P52893	ALT1	Probable alanine aminotransferase, mitochondrial	ALAM_YEAST	5	-37.6087	0.623913
D120 / D30	P39744	0.633295	0.633295	2.94901e-07	1.05951e-06	24	P39744	NOC2	Nucleolar complex protein 2	NOC2_YEAST	10	55.1103	1.5511
D120 / D60	P49166	-0.992315	0.992315	2.94865e-07	1.05951e-06	24	P49166	RPL37A	60S ribosomal protein L37-A	RL37A_YEAST	7	-49.7329	0.502671
D90 / D14	P20606	0.693642	0.693642	2.96064e-07	1.06265e-06	24	P20606	SAR1	Small COPII coat GTPase SAR1	SAR1_YEAST	5	61.7361	1.61736
D120 / D14	P40100	2.00637	2.00637	3.07097e-07	1.09263e-06	24	P40100	PUG1	Protoporphyrin uptake protein 1	PUG1_YEAST	1	301.771	4.01771
D120 / D60	P32377	-0.673877	0.673877	3.10341e-07	1.10061e-06	24	P32377	MVD1	Diphosphomevalonate decarboxylase	MVD1_YEAST	16	-37.318	0.62682
D120 / D90	P10863	-0.801869	0.801869	3.1399e-07	1.1123e-06	24	P10863	TIR1	Cold shock-induced protein TIR1	TIR1_YEAST	1	-42.6394	0.573606
D120 / D30	Q12164	0.660113	0.660113	3.15981e-07	1.11773e-06	24	Q12164	POM33	Pore membrane protein of 33 kDa	POM33_YEAST	4	58.0207	1.58021
D120 / D60	P28000	-1.23216	1.23216	3.22226e-07	1.136e-06	24	P28000	RPC19	DNA-directed RNA polymerases I and III subunit RPAC2	RPAC2_YEAST	3	-57.432	0.42568
D90 / D30	P53753	1.06993	1.06993	3.23498e-07	1.13884e-06	24	P53753	DSE4	Glucan endo-1,3-beta-D-glucosidase 1	ENG1_YEAST	2	109.933	2.09933
D120 / D14	P39692	-1.21586	1.21586	3.30696e-07	1.15973e-06	24	P39692	MET10	Sulfite reductase [NADPH] flavoprotein component	MET10_YEAST	16	-56.9485	0.430515
D60 / D14	P39714	0.833845	0.833845	3.42243e-07	1.19395e-06	24	P39714	BDH1	(R,R)-butanediol dehydrogenase	BDH1_YEAST	8	78.2429	1.78243
D120 / D30	P08456	0.68643	0.68643	3.44151e-07	1.19833e-06	24	P08456	CHO1	CDP-diacylglycerol--serine O-phosphatidyltransferase	PSS_YEAST	1	60.9297	1.6093
D90 / D30	P00424	0.807071	0.807071	3.47684e-07	1.2089e-06	24	P00424	COX5A	Cytochrome c oxidase subunit 5A, mitochondrial	COX5A_YEAST	5	74.9656	1.74966
D120 / D14	P0CX80;P0CX81	-3.27437	3.27437	3.55789e-07	1.23409e-06	18	P0CX80;P0CX81	CUP1-1;CUP1-2	Copper metallothionein 1-1;Copper metallothionein 1-2	MTCU1_YEAST;MTCU2_YEAST	1	-89.6649	0.103351
D120 / D60	Q12749	-1.77715	1.77715	3.61474e-07	1.25093e-06	18	Q12749	SMC6	Structural maintenance of chromosomes protein 6	SMC6_YEAST	1	-70.8241	0.291759
D90 / D30	P17695	-0.606433	0.606433	3.68613e-07	1.27383e-06	24	P17695	GRX2	Glutaredoxin-2	GLRX2_YEAST	7	-34.3181	0.656819
D60 / D30	P47165	0.771913	0.771913	3.74364e-07	1.29188e-06	24	P47165	XPT1	Xanthine phosphoribosyltransferase 1	XPT1_YEAST	4	70.7533	1.70753
D60 / D30	Q12749	1.39002	1.39002	3.83382e-07	1.31979e-06	20	Q12749	SMC6	Structural maintenance of chromosomes protein 6	SMC6_YEAST	1	162.082	2.62082
D60 / D14	P35176	1.29064	1.29064	3.89079e-07	1.33638e-06	20	P35176	CPR5	Peptidyl-prolyl cis-trans isomerase D	CYPD_YEAST	3	144.636	2.44636
D120 / D90	P40525;P87262	-0.684575	0.684575	4.02739e-07	1.37685e-06	24	P40525;P87262	RPL34B;RPL34A	60S ribosomal protein L34-B;60S ribosomal protein L34-A	RL34B_YEAST;RL34A_YEAST	3	-37.7811	0.622189
D120 / D60	P0CX80;P0CX81	-1.59196	1.59196	4.0447e-07	1.38084e-06	18	P0CX80;P0CX81	CUP1-1;CUP1-2	Copper metallothionein 1-1;Copper metallothionein 1-2	MTCU1_YEAST;MTCU2_YEAST	1	-66.8279	0.331721
D90 / D14	P49089	-0.895922	0.895922	4.10274e-07	1.39805e-06	24	P49089	ASN1	Asparagine synthetase [glutamine-hydrolyzing] 1	ASNS1_YEAST	11	-46.2596	0.537404
D60 / D14	P53733	-0.870515	0.870515	4.32682e-07	1.46625e-06	24	P53733	RSM19	37S ribosomal protein S19, mitochondrial	RT19_YEAST	5	-45.3048	0.546952
D120 / D90	P01097	-1.1378	1.1378	4.3676e-07	1.47667e-06	24	P01097	INH1	ATPase inhibitor, mitochondrial	ATIF_YEAST	3	-54.5547	0.454453
D90 / D30	Q3E7B7	-1.22824	1.22824	4.42364e-07	1.49285e-06	18	Q3E7B7	YDL085C-A	SERF-like protein YDL085C-A	YD85C_YEAST	1	-57.3162	0.426838
D60 / D14	P00912	-1.60663	1.60663	4.46792e-07	1.5071e-06	24	P00912	TRP1	N-(5'-phosphoribosyl)anthranilate isomerase	TRPF_YEAST	1	-67.1636	0.328364
D120 / D30	P02992	0.6741	0.6741	4.56686e-07	1.53694e-06	24	P02992	TUF1	Elongation factor Tu, mitochondrial	EFTU_YEAST	19	59.5601	1.5956
D120 / D30	P38172	1.54644	1.54644	4.60384e-07	1.54868e-06	24	P38172	MRX3	MIOREX complex component 3	MRX3_YEAST	1	192.095	2.92095
D120 / D60	P41057	-0.722786	0.722786	4.65275e-07	1.56442e-06	24	P41057	RPS29A	40S ribosomal protein S29-A	RS29A_YEAST	3	-39.4074	0.605926
D60 / D30	P25846	-1.28538	1.28538	4.7026e-07	1.57901e-06	24	P25846	MSH1	DNA mismatch repair protein MSH1, mitochondrial	MSH1_YEAST	1	-58.9738	0.410262
D90 / D30	P43619	-0.644808	0.644808	4.70807e-07	1.5794e-06	24	P43619	BNA6	Nicotinate-nucleotide pyrophosphorylase [carboxylating]	NADC_YEAST	8	-36.0422	0.639578
D90 / D14	P49090	-0.856426	0.856426	4.73793e-07	1.58796e-06	24	P49090	ASN2	Asparagine synthetase [glutamine-hydrolyzing] 2	ASNS2_YEAST	12	-44.7681	0.552319
D90 / D14	P00045	1.34831	1.34831	4.79111e-07	1.60213e-06	24	P00045	CYC7	Cytochrome c isoform 2	CYC7_YEAST	7	154.614	2.54614
D120 / D30	P38636	-0.762214	0.762214	4.90877e-07	1.63626e-06	24	P38636	ATX1	Metal homeostasis factor ATX1	ATX1_YEAST	3	-41.0409	0.589591
D60 / D14	P36022	-1.17627	1.17627	4.9069e-07	1.63626e-06	18	P36022	DYN1	Dynein heavy chain, cytoplasmic	DYHC_YEAST	1	-55.7507	0.442493
D120 / D14	Q06705	-0.592632	0.592632	5.32456e-07	1.75257e-06	24	Q06705	CSR1	Phosphatidylinositol transfer protein CSR1	CSR1_YEAST	7	-33.6868	0.663132
D120 / D30	P20107	0.728366	0.728366	5.32916e-07	1.7533e-06	24	P20107	ZRC1	Vacuolar zinc transporter ZRC1	ZRC1_YEAST	2	65.6762	1.65676
D120 / D14	P35688	1.01681	1.01681	5.38092e-07	1.76795e-06	23	P35688	LRG1	Rho-GTPase-activating protein LRG1	LRG1_YEAST	1	102.344	2.02344
D120 / D30	Q04279	-1.43085	1.43085	5.48202e-07	1.79634e-06	24	Q04279	SEG1	Eisosome protein SEG1	SEG1_YEAST	4	-62.9088	0.370912
D120 / D14	P14020	0.650111	0.650111	5.55963e-07	1.81771e-06	24	P14020	DPM1	Dolichol-phosphate mannosyltransferase	DPM1_YEAST	8	56.9289	1.56929
D120 / D14	P40036	-0.758867	0.758867	5.58702e-07	1.82423e-06	24	P40036	GIP2	GLC7-interacting protein 2	GIP2_YEAST	11	-40.904	0.59096
D90 / D14	Q02772	-1.08325	1.08325	5.60728e-07	1.83003e-06	24	Q02772	PET191	Mitochondrial protein PET191	PT191_YEAST	4	-52.8035	0.471965
D120 / D30	P00635	0.78748	0.78748	5.64276e-07	1.83998e-06	24	P00635	PHO5	Repressible acid phosphatase	PPA5_YEAST	11	72.6056	1.72606
D90 / D14	Q08144	0.730968	0.730968	5.64658e-07	1.8404e-06	23	Q08144	TLG2	t-SNARE affecting a late Golgi compartment protein 2	TLG2_YEAST	4	65.9752	1.65975
D120 / D14	P43598	-0.858617	0.858617	5.72619e-07	1.86387e-06	24	P43598	IGD1	Inhibitor of glycogen debranching 1	IGD1_YEAST	8	-44.8519	0.551481
D60 / D30	P38315	0.628095	0.628095	5.74095e-07	1.86784e-06	24	P38315	YBP1	YAP1-binding protein 1	YBP1_YEAST	1	54.5523	1.54552
D90 / D30	P32842	3.79006	3.79006	5.83589e-07	1.89537e-06	16	P32842	VMA11	V-type proton ATPase subunit c'	VATL2_YEAST	1	1283.32	13.8332
D60 / D30	P38688	0.634158	0.634158	5.84496e-07	1.89664e-06	24	P38688	SRP72	Signal recognition particle subunit SRP72	SRP72_YEAST	5	55.2032	1.55203
D30 / D14	P80967	0.720763	0.720763	5.98638e-07	1.93654e-06	24	P80967	TOM5	Mitochondrial import receptor subunit TOM5	TOM5_YEAST	1	64.8053	1.64805
D120 / D30	P41058	-0.946717	0.946717	6.04646e-07	1.95167e-06	24	P41058	RPS29B	40S ribosomal protein S29-B	RS29B_YEAST	4	-48.1188	0.518812
D90 / D30	Q12100	1.65449	1.65449	6.05759e-07	1.95355e-06	20	Q12100	RTK1	Probable serine/threonine-protein kinase RTK1	RTK1_YEAST	2	214.811	3.14811
D90 / D30	P38845	-0.61473	0.61473	6.12711e-07	1.9751e-06	24	P38845	CRP1	Cruciform DNA-recognizing protein 1	CRP1_YEAST	10	-34.6948	0.653052
D90 / D14	Q3E7B7	-1.54942	1.54942	6.1323e-07	1.9759e-06	18	Q3E7B7	YDL085C-A	SERF-like protein YDL085C-A	YD85C_YEAST	1	-65.8352	0.341648
D90 / D30	P57743	-0.932839	0.932839	6.25221e-07	2.00749e-06	24	P57743	LSM3	U6 snRNA-associated Sm-like protein LSm3	LSM3_YEAST	1	-47.6173	0.523827
D120 / D14	P52871	0.697578	0.697578	6.26124e-07	2.00951e-06	24	P52871	SBH2	Protein transport protein SBH2	SC6B2_YEAST	1	62.178	1.62178
D120 / D30	P41543	0.744274	0.744274	6.2681e-07	2.01083e-06	24	P41543	OST1	Dolichyl-diphosphooligosaccharide--protein glycosyltransferase subunit 1	OST1_YEAST	5	67.5131	1.67513
D90 / D30	Q04119	-1.06303	1.06303	6.36082e-07	2.03879e-06	24	Q04119	PPN1	Endopolyphosphatase	PPN1_YEAST	3	-52.1373	0.478627
D120 / D90	Q02642	-1.02589	1.02589	6.43587e-07	2.06015e-06	24	Q02642	EGD1	Nascent polypeptide-associated complex subunit beta-1	NACB1_YEAST	3	-50.8892	0.491108
D120 / D30	P14747	-0.659485	0.659485	6.51254e-07	2.08288e-06	24	P14747	CMP2	Serine/threonine-protein phosphatase 2B catalytic subunit A2	PP2B2_YEAST	7	-36.6896	0.633104
D60 / D30	P24000	0.623475	0.623475	6.52276e-07	2.08524e-06	24	P24000	RPL24B	60S ribosomal protein L24-B	RL24B_YEAST	2	54.0582	1.54058
D120 / D30	P18239	0.676899	0.676899	6.52742e-07	2.08582e-06	24	P18239	PET9	ADP,ATP carrier protein 2	ADT2_YEAST	10	59.87	1.5987
D120 / D14	Q06089	0.85491	0.85491	6.60927e-07	2.1083e-06	24	Q06089	YPR098C	Uncharacterized mitochondrial outer membrane protein YPR098C	YP098_YEAST	4	80.8646	1.80865
D90 / D14	P43574	1.40813	1.40813	6.66383e-07	2.12386e-06	18	P43574	GAT1	Transcriptional regulatory protein GAT1	GAT1_YEAST	1	165.392	2.65392
D120 / D14	P36139	-0.772694	0.772694	6.78385e-07	2.15649e-06	24	P36139	PET10	Protein PET10	PET10_YEAST	10	-41.4676	0.585324
D90 / D14	P01094	-1.48005	1.48005	6.96748e-07	2.20627e-06	24	P01094	PAI3	Protease A inhibitor 3	IPA3_YEAST	5	-64.1524	0.358476
D120 / D30	Q92325	0.959562	0.959562	7.11369e-07	2.24965e-06	24	Q92325	LAG2	Cullin-associated NEDD8-dissociated protein 1 homolog	LAG2_YEAST	1	94.472	1.94472
D120 / D14	Q3E731	-1.30144	1.30144	7.28418e-07	2.29566e-06	24	Q3E731	COX19	Cytochrome c oxidase assembly protein COX19	COX19_YEAST	3	-59.4279	0.405721
D120 / D14	P33754	0.908244	0.908244	7.29147e-07	2.29697e-06	24	P33754	SEC66	Translocation protein SEC66	SEC66_YEAST	1	87.676	1.87676
D90 / D30	Q08959	0.690679	0.690679	7.31381e-07	2.30105e-06	24	Q08959	PGC1	Phosphatidylglycerol phospholipase C	PGC1_YEAST	7	61.4043	1.61404
D90 / D14	P26786	0.580727	0.580727	7.46824e-07	2.34661e-06	24	P26786	RPS7A	40S ribosomal protein S7-A	RS7A_YEAST	6	49.5603	1.4956
D120 / D14	P25619	0.991196	0.991196	7.52248e-07	2.36163e-06	24	P25619	HSP30	30 kDa heat shock protein	HSP30_YEAST	3	98.7832	1.98783
D120 / D14	P03871	0.72736	0.72736	7.61609e-07	2.38694e-06	24	P03871	REP1	Partitioning protein REP1	REP1_YEAST	3	65.5606	1.65561
D60 / D30	P53600	0.810092	0.810092	7.68073e-07	2.40105e-06	24	P53600	RET3	Coatomer subunit zeta	COPZ_YEAST	2	75.3324	1.75332
D30 / D14	P38079	1.38828	1.38828	7.70888e-07	2.4078e-06	20	P38079	YRO2	Protein YRO2	YRO2_YEAST	3	161.766	2.61766
D60 / D14	P10592	-0.630223	0.630223	7.79654e-07	2.42794e-06	24	P10592	SSA2	Heat shock protein SSA2	HSP72_YEAST	8	-35.3924	0.646076
D120 / D30	Q00772	0.754782	0.754782	7.83362e-07	2.43742e-06	24	Q00772	SLT2	Mitogen-activated protein kinase SLT2/MPK1	SLT2_YEAST	5	68.7377	1.68738
D60 / D14	Q08108	1.0546	1.0546	7.87855e-07	2.44933e-06	20	Q08108	PLB3	Lysophospholipase 3	PLB3_YEAST	2	107.714	2.07714
D30 / D14	P07255	1.1074	1.1074	7.90584e-07	2.45554e-06	24	P07255	COX9	Cytochrome c oxidase subunit 9, mitochondrial	COX9_YEAST	1	115.458	2.15458
D60 / D14	Q06406	0.82584	0.82584	8.03584e-07	2.48874e-06	24	Q06406	LSM6	U6 snRNA-associated Sm-like protein LSm6	LSM6_YEAST	4	77.2567	1.77257
D120 / D14	P38777	0.834105	0.834105	8.08533e-07	2.5009e-06	24	P38777	FSH1	Family of serine hydrolases 1	FSH1_YEAST	4	78.2751	1.78275
D60 / D14	P49089	-0.793766	0.793766	8.09075e-07	2.50152e-06	24	P49089	ASN1	Asparagine synthetase [glutamine-hydrolyzing] 1	ASNS1_YEAST	11	-42.3164	0.576836
D90 / D14	Q12206	1.11925	1.11925	8.21199e-07	2.5326e-06	24	Q12206	WTM2	Transcriptional modulator WTM2	WTM2_YEAST	6	117.233	2.17233
D120 / D14	P01094	-1.52589	1.52589	8.23764e-07	2.53732e-06	24	P01094	PAI3	Protease A inhibitor 3	IPA3_YEAST	5	-65.2734	0.347266
D120 / D30	P14743	-1.06415	1.06415	8.40811e-07	2.579e-06	24	P14743	NMT1	Glycylpeptide N-tetradecanoyltransferase	NMT_YEAST	4	-52.1747	0.478253
D120 / D60	Q12497	-0.61791	0.61791	8.53025e-07	2.60992e-06	24	Q12497	FMP16	Protein FMP16, mitochondrial	FMP16_YEAST	6	-34.8386	0.651614
D90 / D14	P38628	0.592758	0.592758	8.69738e-07	2.65552e-06	24	P38628	PCM1	Phosphoacetylglucosamine mutase	AGM1_YEAST	6	50.8128	1.50813
D120 / D14	P0C0V8	-0.809854	0.809854	8.70113e-07	2.65556e-06	24	P0C0V8	RPS21A	40S ribosomal protein S21-A	RS21A_YEAST	9	-42.9561	0.570439
D120 / D30	P40030	0.788689	0.788689	8.70615e-07	2.65557e-06	24	P40030	ERG28	Ergosterol biosynthetic protein 28	ERG28_YEAST	5	72.7504	1.7275
D90 / D30	Q05979	-1.02033	1.02033	8.7084e-07	2.65557e-06	24	Q05979	BNA5	Kynureninase	KYNU_YEAST	4	-50.6996	0.493004
D60 / D30	P32839	1.07224	1.07224	8.72519e-07	2.65959e-06	24	P32839	BCS1	Mitochondrial chaperone BCS1	BCS1_YEAST	2	110.269	2.10269
D120 / D30	P17891	-0.607056	0.607056	8.93765e-07	2.71533e-06	24	P17891	CLC1	Clathrin light chain	CLC1_YEAST	10	-34.3465	0.656535
D90 / D30	P38226	-1.68364	1.68364	8.93655e-07	2.71533e-06	24	P38226	CST26	2-acyl-1-lysophosphatidylinositol acyltransferase	CST26_YEAST	1	-68.8704	0.311296
D60 / D14	P48439	0.768491	0.768491	9.03015e-07	2.74003e-06	24	P48439	OST3	Dolichyl-diphosphooligosaccharide--protein glycosyltransferase subunit 3	OST3_YEAST	4	70.3487	1.70349
D90 / D30	P38875	0.631343	0.631343	9.27228e-07	2.80538e-06	24	P38875	GPI16	GPI transamidase component GPI16	GPI16_YEAST	7	54.9006	1.54901
D90 / D30	Q12199	0.625069	0.625069	9.34481e-07	2.825e-06	24	Q12199	TIP41	Type 2A phosphatase activator TIP41	TIP41_YEAST	7	54.2284	1.54228
D30 / D14	P52871	0.907088	0.907088	9.37109e-07	2.82944e-06	24	P52871	SBH2	Protein transport protein SBH2	SC6B2_YEAST	1	87.5257	1.87526
D90 / D14	Q03362	1.54925	1.54925	9.40772e-07	2.83588e-06	24	Q03362	YDR476C	Uncharacterized protein YDR476C	YD476_YEAST	3	192.665	2.92665
D120 / D30	P39111	0.686416	0.686416	9.44155e-07	2.84253e-06	24	P39111	VMA7	V-type proton ATPase subunit F	VATF_YEAST	1	60.9281	1.60928
D90 / D30	P47165	0.681228	0.681228	9.44649e-07	2.84285e-06	24	P47165	XPT1	Xanthine phosphoribosyltransferase 1	XPT1_YEAST	4	60.3504	1.6035
D90 / D14	P40472	0.993438	0.993438	9.50661e-07	2.85743e-06	24	P40472	SIM1	Probable secreted beta-glucosidase SIM1	SIM1_YEAST	4	99.0924	1.99092
D90 / D14	P53757	-0.739453	0.739453	9.50328e-07	2.85743e-06	24	P53757	YNR071C	Uncharacterized isomerase YNR071C	YN9A_YEAST	8	-40.1034	0.598966
D90 / D14	P38221	-1.58399	1.58399	9.58815e-07	2.88076e-06	24	P38221	CDS1	Phosphatidate cytidylyltransferase	CDS1_YEAST	3	-66.6441	0.333559
D90 / D14	P35688	1.10847	1.10847	9.78516e-07	2.93755e-06	23	P35688	LRG1	Rho-GTPase-activating protein LRG1	LRG1_YEAST	1	115.616	2.15616
D90 / D14	P35176	1.29438	1.29438	1.00988e-06	3.02049e-06	20	P35176	CPR5	Peptidyl-prolyl cis-trans isomerase D	CYPD_YEAST	3	145.272	2.45272
D90 / D14	P05318	-0.907683	0.907683	1.01255e-06	3.02611e-06	24	P05318	RPP1A	60S acidic ribosomal protein P1-alpha	RLA1_YEAST	1	-46.696	0.53304
D120 / D30	P36136	-0.682374	0.682374	1.01645e-06	3.03407e-06	24	P36136	SHB17	Sedoheptulose 1,7-bisphosphatase	SHB17_YEAST	5	-37.6861	0.623139
D120 / D30	Q08412	-0.754432	0.754432	1.01916e-06	3.04091e-06	24	Q08412	CUE5	Ubiquitin-binding protein CUE5	CUE5_YEAST	10	-40.722	0.59278
D90 / D14	Q12442	-1.04101	1.04101	1.03213e-06	3.07414e-06	24	Q12442	IZH2	ADIPOR-like receptor IZH2	IZH2_YEAST	3	-51.4012	0.485988
D30 / D14	P53600	0.696494	0.696494	1.04815e-06	3.11347e-06	24	P53600	RET3	Coatomer subunit zeta	COPZ_YEAST	2	62.0562	1.62056
D90 / D30	P38079	1.27792	1.27792	1.05703e-06	3.13606e-06	24	P38079	YRO2	Protein YRO2	YRO2_YEAST	3	142.489	2.42489
D90 / D14	P51601	0.712277	0.712277	1.06704e-06	3.16319e-06	24	P51601	FOL2	GTP cyclohydrolase 1	GCH1_YEAST	5	63.8388	1.63839
D120 / D14	P15202	1.01957	1.01957	1.08607e-06	3.20924e-06	22	P15202	CTA1	Peroxisomal catalase A	CATA_YEAST	3	102.732	2.02732
D120 / D14	P39007	0.822803	0.822803	1.08849e-06	3.21382e-06	24	P39007	STT3	Dolichyl-diphosphooligosaccharide--protein glycosyltransferase subunit STT3	STT3_YEAST	8	76.884	1.76884
D90 / D14	Q12511	0.623553	0.623553	1.09695e-06	3.23488e-06	24	Q12511	PTC5	[Pyruvate dehydrogenase [acetyl-transferring]]-phosphatase 1, mitochondrial	PDP1_YEAST	6	54.0665	1.54066
D90 / D14	Q99258	-0.731672	0.731672	1.1012e-06	3.2461e-06	24	Q99258	RIB3	3,4-dihydroxy-2-butanone 4-phosphate synthase	RIB3_YEAST	6	-39.7795	0.602205
D120 / D14	P39004	0.792877	0.792877	1.10385e-06	3.25001e-06	24	P39004	HXT7	High-affinity hexose transporter HXT7	HXT7_YEAST	15	73.2526	1.73253
D90 / D14	P48439	0.66466	0.66466	1.10445e-06	3.25048e-06	24	P48439	OST3	Dolichyl-diphosphooligosaccharide--protein glycosyltransferase subunit 3	OST3_YEAST	4	58.5195	1.58519
D120 / D30	P10622	-0.65536	0.65536	1.11396e-06	3.27057e-06	24	P10622	RPP1B	60S acidic ribosomal protein P1-beta	RLA3_YEAST	1	-36.5083	0.634917
D120 / D14	P10592	-0.740543	0.740543	1.12944e-06	3.30943e-06	24	P10592	SSA2	Heat shock protein SSA2	HSP72_YEAST	8	-40.1486	0.598514
D60 / D14	Q3E7B7	-0.904303	0.904303	1.12994e-06	3.30956e-06	20	Q3E7B7	YDL085C-A	SERF-like protein YDL085C-A	YD85C_YEAST	1	-46.5709	0.534291
D90 / D14	Q03180	2.21534	2.21534	1.13623e-06	3.32269e-06	16	Q03180	PIR3	Cell wall mannoprotein PIR3	PIR3_YEAST	1	364.391	4.64391
D120 / D14	Q04080	1.5391	1.5391	1.13948e-06	3.32953e-06	20	Q04080	GPI17	GPI transamidase component GPI17	GPI17_YEAST	4	190.613	2.90613
D120 / D14	P53173	2.55835	2.55835	1.15467e-06	3.36988e-06	20	P53173	ERV14	ER-derived vesicles protein ERV14	ERV14_YEAST	1	489.035	5.89035
D90 / D30	Q12206	0.64445	0.64445	1.17147e-06	3.40538e-06	24	Q12206	WTM2	Transcriptional modulator WTM2	WTM2_YEAST	6	56.3143	1.56314
D90 / D30	Q02642	-1.08366	1.08366	1.174e-06	3.41138e-06	24	Q02642	EGD1	Nascent polypeptide-associated complex subunit beta-1	NACB1_YEAST	3	-52.8169	0.471831
D120 / D14	P22217	-0.659155	0.659155	1.18715e-06	3.44143e-06	24	P22217	TRX1	Thioredoxin-1	TRX1_YEAST	4	-36.6751	0.633249
D120 / D14	P38986	-1.97123	1.97123	1.1955e-06	3.46029e-06	24	P38986	ASP1	L-asparaginase 1	ASPG1_YEAST	4	-74.4964	0.255036
D90 / D30	Q08421	0.791844	0.791844	1.2055e-06	3.48637e-06	24	Q08421	ETT1	Enhancer of translation termination 1	ETT1_YEAST	7	73.1285	1.73129
D60 / D14	Q12442	-1.2902	1.2902	1.21079e-06	3.49753e-06	24	Q12442	IZH2	ADIPOR-like receptor IZH2	IZH2_YEAST	3	-59.1105	0.408895
D60 / D14	P38158;P53341	0.878911	0.878911	1.22583e-06	3.53817e-06	24	P38158;P53341	MAL32;MAL12	Alpha-glucosidase MAL32;Alpha-glucosidase MAL12	MAL32_YEAST;MAL12_YEAST	19	83.8986	1.83899
D120 / D14	P53550	0.625244	0.625244	1.27034e-06	3.65391e-06	24	P53550	DCP2	m7GpppN-mRNA hydrolase	DCP2_YEAST	3	54.2472	1.54247
D120 / D30	Q04511	-1.07783	1.07783	1.27097e-06	3.6541e-06	24	Q04511	UFO1	Ubiquitin ligase complex F-box protein UFO1	UFO1_YEAST	2	-52.6259	0.473741
D90 / D14	P36139	-0.936642	0.936642	1.29128e-06	3.70233e-06	24	P36139	PET10	Protein PET10	PET10_YEAST	10	-47.7553	0.522447
D120 / D30	P40168	-0.696297	0.696297	1.29972e-06	3.72217e-06	24	P40168	YNL195C	Uncharacterized protein YNL195C	YNT5_YEAST	4	-38.2846	0.617154
D90 / D14	P25619	0.871977	0.871977	1.32436e-06	3.78377e-06	24	P25619	HSP30	30 kDa heat shock protein	HSP30_YEAST	3	83.0169	1.83017
D120 / D30	Q12177	-0.742253	0.742253	1.33569e-06	3.81033e-06	24	Q12177	YLL056C	Uncharacterized protein YLL056C	YL056_YEAST	11	-40.2195	0.597805
D90 / D60	Q04119	-0.755828	0.755828	1.34605e-06	3.8369e-06	24	Q04119	PPN1	Endopolyphosphatase	PPN1_YEAST	3	-40.7794	0.592206
D120 / D14	P18239	0.643174	0.643174	1.35986e-06	3.87174e-06	24	P18239	PET9	ADP,ATP carrier protein 2	ADT2_YEAST	10	56.1761	1.56176
D90 / D30	Q12328	1.44382	1.44382	1.36494e-06	3.8847e-06	20	Q12328	TIM22	Mitochondrial import inner membrane translocase subunit TIM22	TIM22_YEAST	2	172.04	2.7204
D120 / D14	Q06406	0.849361	0.849361	1.41988e-06	4.0177e-06	24	Q06406	LSM6	U6 snRNA-associated Sm-like protein LSm6	LSM6_YEAST	4	80.1703	1.8017
D30 / D14	P36143	1.13057	1.13057	1.43101e-06	4.04337e-06	24	P36143	GLG1	Glycogenin-1	GLG1_YEAST	4	118.945	2.18945
D90 / D30	P51979	0.768486	0.768486	1.43805e-06	4.05972e-06	24	P51979	HFM1	ATP-dependent DNA helicase MER3	HFM1_YEAST	2	70.3481	1.70348
D60 / D14	Q08969	-1.4559	1.4559	1.45122e-06	4.09217e-06	24	Q08969	GRE1	Protein GRE1	GRE1_YEAST	5	-63.5472	0.364528
D90 / D30	P38172	1.08571	1.08571	1.47811e-06	4.15841e-06	24	P38172	MRX3	MIOREX complex component 3	MRX3_YEAST	1	112.242	2.12242
D120 / D14	P32860	0.687439	0.687439	1.49846e-06	4.20601e-06	24	P32860	NFU1	NifU-like protein, mitochondrial	NFU1_YEAST	8	61.0422	1.61042
D120 / D14	P0CX41;P0CX42	-0.708764	0.708764	1.52259e-06	4.2672e-06	24	P0CX41;P0CX42	RPL23A;RPL23B	60S ribosomal protein L23-A;60S ribosomal protein L23-B	RL23A_YEAST;RL23B_YEAST	10	-38.8156	0.611844
D90 / D30	P00045	0.852994	0.852994	1.5315e-06	4.2889e-06	24	P00045	CYC7	Cytochrome c isoform 2	CYC7_YEAST	7	80.6246	1.80625
D60 / D30	P18899	-0.632793	0.632793	1.54672e-06	4.32658e-06	24	P18899	DDR48	Stress protein DDR48	DDR48_YEAST	4	-35.5073	0.644927
D120 / D14	P00635	0.635181	0.635181	1.55379e-06	4.34303e-06	24	P00635	PHO5	Repressible acid phosphatase	PPA5_YEAST	11	55.3132	1.55313
D120 / D30	P32860	0.765432	0.765432	1.56731e-06	4.37417e-06	24	P32860	NFU1	NifU-like protein, mitochondrial	NFU1_YEAST	8	69.9879	1.69988
D60 / D14	P35688	1.01685	1.01685	1.57713e-06	4.39323e-06	23	P35688	LRG1	Rho-GTPase-activating protein LRG1	LRG1_YEAST	1	102.349	2.02349
D90 / D14	P38986	-1.90982	1.90982	1.61051e-06	4.47602e-06	24	P38986	ASP1	L-asparaginase 1	ASPG1_YEAST	4	-73.3874	0.266126
D90 / D14	P32623	2.00191	2.00191	1.61228e-06	4.47685e-06	22	P32623	UTR2	Probable glycosidase CRH2	CRH2_YEAST	1	300.53	4.0053
D120 / D14	P39954	-0.761265	0.761265	1.61274e-06	4.47685e-06	24	P39954	SAH1	Adenosylhomocysteinase	SAHH_YEAST	24	-41.0021	0.589979
D90 / D14	P22289	-0.993679	0.993679	1.65278e-06	4.57098e-06	24	P22289	QCR9	Cytochrome b-c1 complex subunit 9, mitochondrial	QCR9_YEAST	2	-49.7804	0.502196
D90 / D14	P53334	0.883217	0.883217	1.65997e-06	4.58743e-06	24	P53334	SCW4	Probable family 17 glucosidase SCW4	SCW4_YEAST	14	84.4484	1.84448
D90 / D14	Q07589	1.34512	1.34512	1.6654e-06	4.60069e-06	20	Q07589	YDL144C	Uncharacterized protein YDL144C	YD144_YEAST	1	154.051	2.54051
D90 / D14	P43573	-1.04291	1.04291	1.67156e-06	4.61075e-06	24	P43573	BUD27	Bud site selection protein 27	BUD27_YEAST	2	-51.4653	0.485347
D60 / D30	P57743	-0.872534	0.872534	1.67347e-06	4.61431e-06	24	P57743	LSM3	U6 snRNA-associated Sm-like protein LSm3	LSM3_YEAST	1	-45.3813	0.546187
D90 / D14	P19657	-0.663698	0.663698	1.6768e-06	4.62001e-06	24	P19657	PMA2	Plasma membrane ATPase 2	PMA2_YEAST	4	-36.8742	0.631258
D120 / D14	P15496	-0.712844	0.712844	1.6816e-06	4.63071e-06	24	P15496	IDI1	Isopentenyl-diphosphate delta-isomerase	IDI1_YEAST	5	-38.9884	0.610116
D90 / D30	P38765	-0.621686	0.621686	1.68918e-06	4.6454e-06	24	P38765	YHI9	Uncharacterized isomerase YHI9	YHI9_YEAST	6	-35.0089	0.649911
D120 / D90	P47045	-0.81585	0.81585	1.70752e-06	4.68882e-06	24	P47045	TIM54	Mitochondrial import inner membrane translocase subunit TIM54	TIM54_YEAST	4	-43.1926	0.568074
D60 / D30	Q12442	-0.724029	0.724029	1.71908e-06	4.71525e-06	24	Q12442	IZH2	ADIPOR-like receptor IZH2	IZH2_YEAST	3	-39.4596	0.605404
D90 / D14	P0C0V8	-0.804417	0.804417	1.72916e-06	4.74096e-06	24	P0C0V8	RPS21A	40S ribosomal protein S21-A	RS21A_YEAST	9	-42.7407	0.572593
D90 / D30	P25846	-1.02986	1.02986	1.76712e-06	4.83438e-06	24	P25846	MSH1	DNA mismatch repair protein MSH1, mitochondrial	MSH1_YEAST	1	-51.0244	0.489756
D90 / D30	Q08108	0.945811	0.945811	1.78961e-06	4.88862e-06	21	Q08108	PLB3	Lysophospholipase 3	PLB3_YEAST	2	92.6271	1.92627
D120 / D30	P32891	0.580685	0.580685	1.79119e-06	4.89112e-06	24	P32891	DLD1	D-lactate dehydrogenase [cytochrome] 1, mitochondrial	DLD1_YEAST	15	49.5559	1.49556
D120 / D14	Q96VH4	-0.774647	0.774647	1.79611e-06	4.90272e-06	24	Q96VH4	HBN1	Putative nitroreductase HBN1	HBN1_YEAST	6	-41.5468	0.584532
D120 / D30	P31382	0.602769	0.602769	1.84048e-06	5.00895e-06	24	P31382	PMT2	Dolichyl-phosphate-mannose--protein mannosyltransferase 2	PMT2_YEAST	10	51.8628	1.51863
D120 / D60	P0CX33;P0CX34	-0.598544	0.598544	1.84746e-06	5.02421e-06	24	P0CX33;P0CX34	RPS30A;RPS30B	40S ribosomal protein S30-A;40S ribosomal protein S30-B	RS30A_YEAST;RS30B_YEAST	3	-33.958	0.66042
D120 / D60	P33399	-0.680117	0.680117	1.84833e-06	5.02471e-06	24	P33399	LHP1	La protein homolog	LHP1_YEAST	6	-37.5885	0.624115
D90 / D60	P53045	0.580974	0.580974	1.85395e-06	5.0344e-06	24	P53045	ERG25	C-4 methylsterol oxidase ERG25	ERG25_YEAST	3	49.5859	1.49586
D120 / D14	P39704	0.878133	0.878133	1.85898e-06	5.04433e-06	24	P39704	ERP2	Protein ERP2	ERP2_YEAST	2	83.7996	1.838
D120 / D30	P04039	-0.804666	0.804666	1.8777e-06	5.09135e-06	24	P04039	COX8	Cytochrome c oxidase subunit 8, mitochondrial	COX8_YEAST	1	-42.7505	0.572495
D60 / D30	Q12100	1.36188	1.36188	1.87935e-06	5.09349e-06	20	Q12100	RTK1	Probable serine/threonine-protein kinase RTK1	RTK1_YEAST	2	157.019	2.57019
D120 / D30	P36091	1.17024	1.17024	1.88514e-06	5.10399e-06	20	P36091	DCW1	Mannan endo-1,6-alpha-mannosidase DCW1	DCW1_YEAST	1	125.049	2.25049
D90 / D14	Q08108	1.37348	1.37348	1.90009e-06	5.135e-06	20	Q08108	PLB3	Lysophospholipase 3	PLB3_YEAST	2	159.096	2.59096
D90 / D30	P38315	0.730047	0.730047	1.92212e-06	5.18691e-06	24	P38315	YBP1	YAP1-binding protein 1	YBP1_YEAST	1	65.8693	1.65869
D60 / D30	P04039	-1.1065	1.1065	1.92284e-06	5.18694e-06	24	P04039	COX8	Cytochrome c oxidase subunit 8, mitochondrial	COX8_YEAST	1	-53.5582	0.464418
D60 / D30	Q06287	0.97473	0.97473	1.92441e-06	5.18926e-06	24	Q06287	EMG1	Ribosomal RNA small subunit methyltransferase NEP1	NEP1_YEAST	3	96.5273	1.96527
D120 / D30	P40036	-0.653942	0.653942	1.93675e-06	5.21295e-06	24	P40036	GIP2	GLC7-interacting protein 2	GIP2_YEAST	11	-36.4458	0.635542
D90 / D14	P38860	1.20877	1.20877	1.96254e-06	5.27463e-06	18	P38860	MTG2	GTPase MTG2, mitochondrial	MTG2_YEAST	1	131.14	2.3114
D120 / D14	P25574	0.645054	0.645054	1.97819e-06	5.31087e-06	24	P25574	EMC1	ER membrane protein complex subunit 1	EMC1_YEAST	9	56.3798	1.5638
D120 / D90	P46990	-0.916954	0.916954	1.97757e-06	5.31087e-06	24	P46990	RPL17B	60S ribosomal protein L17-B	RL17B_YEAST	1	-47.0374	0.529626
D90 / D14	P38158;P53341	0.890883	0.890883	1.99068e-06	5.34048e-06	24	P38158;P53341	MAL32;MAL12	Alpha-glucosidase MAL32;Alpha-glucosidase MAL12	MAL32_YEAST;MAL12_YEAST	19	85.4311	1.85431
D120 / D90	P40159	-0.699967	0.699967	1.99614e-06	5.34927e-06	24	P40159	YNL208W	Uncharacterized protein YNL208W	YNU8_YEAST	5	-38.4414	0.615586
D90 / D14	P10592	-0.63469	0.63469	1.99767e-06	5.35142e-06	24	P10592	SSA2	Heat shock protein SSA2	HSP72_YEAST	8	-35.5921	0.644079
D120 / D14	P38221	-1.46456	1.46456	2.01288e-06	5.38509e-06	24	P38221	CDS1	Phosphatidate cytidylyltransferase	CDS1_YEAST	3	-63.7653	0.362347
D90 / D14	P22354	-0.739667	0.739667	2.04199e-06	5.45621e-06	24	P22354	MRPL20	54S ribosomal protein L20, mitochondrial	RM20_YEAST	5	-40.1123	0.598877
D60 / D30	P41818	-0.593438	0.593438	2.05824e-06	5.49363e-06	24	P41818	GLC8	Protein GLC8	GLC8_YEAST	5	-33.7238	0.662762
D90 / D30	P32603	0.874384	0.874384	2.06207e-06	5.50186e-06	20	P32603	SPR1	Sporulation-specific glucan 1,3-beta-glucosidase	SPR1_YEAST	1	83.3225	1.83323
D120 / D30	P38315	0.645486	0.645486	2.10328e-06	5.60089e-06	24	P38315	YBP1	YAP1-binding protein 1	YBP1_YEAST	1	56.4266	1.56427
D60 / D14	O14467	-0.948653	0.948653	2.10934e-06	5.61368e-06	24	O14467	MBF1	Multiprotein-bridging factor 1	MBF1_YEAST	11	-48.1884	0.518116
D120 / D30	Q03758	3.00522	3.00522	2.12001e-06	5.63799e-06	18	Q03758	BUL2	Ubiquitin ligase-binding protein BUL2	BUL2_YEAST	3	702.897	8.02897
D120 / D14	P06197	0.86829	0.86829	2.13241e-06	5.66686e-06	24	P06197	PIS1	CDP-diacylglycerol--inositol 3-phosphatidyltransferase	PIS_YEAST	5	82.5498	1.8255
D120 / D90	P40030	0.823501	0.823501	2.15091e-06	5.7119e-06	24	P40030	ERG28	Ergosterol biosynthetic protein 28	ERG28_YEAST	5	76.9695	1.76969
D120 / D30	Q03862	-0.616342	0.616342	2.16288e-06	5.73331e-06	24	Q03862	ARX1	Probable metalloprotease ARX1	ARX1_YEAST	7	-34.7677	0.652323
D60 / D30	P00163;P03873;P03879;Q9ZZW7	0.584002	0.584002	2.17707e-06	5.75845e-06	24	P00163;P03873;P03879;Q9ZZW7	COB;BI2;BI4;BI3	Cytochrome b;Cytochrome b mRNA maturase bI2;Intron-encoded RNA maturase bI4;Cytochrome b mRNA maturase bI3	CYB_YEAST;MBI2_YEAST;MBI4_YEAST;MBI3_YEAST	2	49.9002	1.499
D90 / D14	P0CX80;P0CX81	-2.88367	2.88367	2.18815e-06	5.7701e-06	24	P0CX80;P0CX81	CUP1-1;CUP1-2	Copper metallothionein 1-1;Copper metallothionein 1-2	MTCU1_YEAST;MTCU2_YEAST	1	-86.4503	0.135497
D90 / D14	Q05979	-0.957112	0.957112	2.19827e-06	5.78948e-06	24	Q05979	BNA5	Kynureninase	KYNU_YEAST	4	-48.4913	0.515087
D90 / D14	P36022	-1.14476	1.14476	2.22534e-06	5.85869e-06	18	P36022	DYN1	Dynein heavy chain, cytoplasmic	DYHC_YEAST	1	-54.7734	0.452266
D90 / D14	P36525	0.904432	0.904432	2.22663e-06	5.85996e-06	16	P36525	MRPL24	54S ribosomal protein L24, mitochondrial	RM24_YEAST	2	87.1807	1.87181
D60 / D14	P36139	-0.69143	0.69143	2.23755e-06	5.88448e-06	24	P36139	PET10	Protein PET10	PET10_YEAST	10	-38.076	0.61924
D120 / D30	Q08962	-0.733486	0.733486	2.25008e-06	5.90687e-06	24	Q08962	NIP7	60S ribosome subunit biogenesis protein NIP7	NIP7_YEAST	2	-39.8551	0.601449
D90 / D14	Q06451	-1.3618	1.3618	2.27835e-06	5.96827e-06	24	Q06451	TPO3	Polyamine transporter 3	TPO3_YEAST	3	-61.0904	0.389096
D120 / D14	P40442	2.14858	2.14858	2.28285e-06	5.97792e-06	24	P40442	CSS1	Secreted protein CSS1	CSS1_YEAST	7	343.391	4.43391
D60 / D14	Q12206	0.976283	0.976283	2.29143e-06	5.99824e-06	24	Q12206	WTM2	Transcriptional modulator WTM2	WTM2_YEAST	6	96.739	1.96739
D120 / D14	P36143	1.41231	1.41231	2.31485e-06	6.04661e-06	24	P36143	GLG1	Glycogenin-1	GLG1_YEAST	4	166.164	2.66164
D60 / D30	P47001	-0.882679	0.882679	2.31419e-06	6.04661e-06	24	P47001	CIS3	Cell wall mannoprotein CIS3	CIS3_YEAST	3	-45.7641	0.542359
D60 / D30	P46990	1.29519	1.29519	2.31722e-06	6.05065e-06	24	P46990	RPL17B	60S ribosomal protein L17-B	RL17B_YEAST	1	145.409	2.45409
D120 / D30	P40100	1.90737	1.90737	2.32047e-06	6.05699e-06	24	P40100	PUG1	Protoporphyrin uptake protein 1	PUG1_YEAST	1	275.124	3.75124
D90 / D14	P31382	0.593107	0.593107	2.33169e-06	6.08412e-06	24	P31382	PMT2	Dolichyl-phosphate-mannose--protein mannosyltransferase 2	PMT2_YEAST	10	50.8492	1.50849
D60 / D14	Q02772	-0.857095	0.857095	2.33686e-06	6.08894e-06	24	Q02772	PET191	Mitochondrial protein PET191	PT191_YEAST	4	-44.7937	0.552063
D120 / D14	P40015	0.773941	0.773941	2.35602e-06	6.13669e-06	24	P40015	ISC1	Inositol phosphosphingolipids phospholipase C	ISC1_YEAST	5	70.9934	1.70993
D120 / D14	P0CX25;P0CX26	-0.763754	0.763754	2.36393e-06	6.1551e-06	24	P0CX25;P0CX26	RPL43A;RPL43B	60S ribosomal protein L43-A;60S ribosomal protein L43-B	RL43A_YEAST;RL43B_YEAST	9	-41.1038	0.588962
D120 / D30	Q03362	0.893271	0.893271	2.36936e-06	6.16706e-06	24	Q03362	YDR476C	Uncharacterized protein YDR476C	YD476_YEAST	3	85.7382	1.85738
D60 / D14	P46989	-0.754695	0.754695	2.37803e-06	6.18261e-06	24	P46989	ATG27	Autophagy-related protein 27	ATG27_YEAST	4	-40.7328	0.592672
D120 / D30	P19358	0.593007	0.593007	2.39155e-06	6.20501e-06	24	P19358	SAM2	S-adenosylmethionine synthase 2	METK2_YEAST	14	50.8387	1.50839
D90 / D14	P15202	1.243	1.243	2.39591e-06	6.21412e-06	22	P15202	CTA1	Peroxisomal catalase A	CATA_YEAST	3	136.69	2.3669
D60 / D14	P54115	-0.980854	0.980854	2.40784e-06	6.24065e-06	24	P54115	ALD6	Magnesium-activated aldehyde dehydrogenase, cytosolic	ALDH6_YEAST	13	-49.332	0.50668
D120 / D30	P15202	0.810648	0.810648	2.41182e-06	6.24655e-06	24	P15202	CTA1	Peroxisomal catalase A	CATA_YEAST	3	75.4	1.754
D90 / D30	Q3E731	-1.22995	1.22995	2.43575e-06	6.29079e-06	24	Q3E731	COX19	Cytochrome c oxidase assembly protein COX19	COX19_YEAST	3	-57.3669	0.426331
D90 / D14	P00912	-1.32939	1.32939	2.47911e-06	6.39377e-06	24	P00912	TRP1	N-(5'-phosphoribosyl)anthranilate isomerase	TRPF_YEAST	1	-60.2063	0.397937
D90 / D14	P32263	-0.751195	0.751195	2.51957e-06	6.48899e-06	24	P32263	PRO3	Pyrroline-5-carboxylate reductase	P5CR_YEAST	9	-40.5889	0.594111
D120 / D30	P38845	-1.03308	1.03308	2.54907e-06	6.55576e-06	24	P38845	CRP1	Cruciform DNA-recognizing protein 1	CRP1_YEAST	10	-51.1333	0.488667
D120 / D30	P32895	-0.722091	0.722091	2.59482e-06	6.6611e-06	24	P32895	PRS1	Ribose-phosphate pyrophosphokinase 1	KPR1_YEAST	5	-39.3782	0.606218
D90 / D14	P38116	0.653054	0.653054	2.59547e-06	6.6611e-06	24	P38116	ARL1	ADP-ribosylation factor-like protein 1	ARL1_YEAST	5	57.2493	1.57249
D30 / D14	P38226	1.63078	1.63078	2.63433e-06	6.74433e-06	18	P38226	CST26	2-acyl-1-lysophosphatidylinositol acyltransferase	CST26_YEAST	1	209.681	3.09681
D60 / D14	Q12091	0.634539	0.634539	2.66517e-06	6.81377e-06	24	Q12091	DAP1	Damage response protein 1	DAP1_YEAST	5	55.2442	1.55244
D90 / D30	Q12191	-0.676929	0.676929	2.67523e-06	6.8371e-06	24	Q12191	BUG1	Binder of USO1 and GRH1 protein 1	BUG1_YEAST	3	-37.4505	0.625495
D90 / D14	P53844	0.581231	0.581231	2.72072e-06	6.94129e-06	24	P53844	PDR17	Phosphatidylinositol transfer protein PDR17	PDR17_YEAST	6	49.6125	1.49613
D120 / D30	P42945	0.931887	0.931887	2.77456e-06	7.06392e-06	24	P42945	UTP10	U3 small nucleolar RNA-associated protein 10	UTP10_YEAST	9	90.777	1.90777
D120 / D30	P40477	-0.691846	0.691846	2.77905e-06	7.07291e-06	24	P40477	NUP159	Nucleoporin NUP159	NU159_YEAST	7	-38.0939	0.619061
D120 / D14	P47130	0.72976	0.72976	2.78541e-06	7.08664e-06	24	P47130	CSN12	Cop9 signalosome complex subunit 12	CSN12_YEAST	3	65.8363	1.65836
D120 / D30	Q02784	0.608442	0.608442	2.80548e-06	7.13275e-06	24	Q02784	GRX5	Monothiol glutaredoxin-5, mitochondrial	GLRX5_YEAST	4	52.4612	1.52461
D120 / D14	P28272	-0.694364	0.694364	2.81098e-06	7.13931e-06	24	P28272	URA1	Dihydroorotate dehydrogenase (fumarate)	PYRD_YEAST	3	-38.2018	0.617982
D120 / D14	P19657	-0.633722	0.633722	2.82905e-06	7.18023e-06	24	P19657	PMA2	Plasma membrane ATPase 2	PMA2_YEAST	4	-35.5489	0.644511
D90 / D30	P22289	-1.42772	1.42772	2.84343e-06	7.21174e-06	24	P22289	QCR9	Cytochrome b-c1 complex subunit 9, mitochondrial	QCR9_YEAST	2	-62.8282	0.371718
D120 / D14	Q92325	1.03081	1.03081	2.85333e-06	7.22934e-06	24	Q92325	LAG2	Cullin-associated NEDD8-dissociated protein 1 homolog	LAG2_YEAST	1	104.317	2.04317
D120 / D14	P05318	-0.724578	0.724578	2.89476e-06	7.33179e-06	24	P05318	RPP1A	60S acidic ribosomal protein P1-alpha	RLA1_YEAST	1	-39.4826	0.605174
D120 / D90	P23595	-0.767675	0.767675	2.9524e-06	7.46234e-06	24	P23595	PPH22	Serine/threonine-protein phosphatase PP2A-2 catalytic subunit	PP2A2_YEAST	1	-41.2637	0.587363
D90 / D14	P33754	0.678871	0.678871	2.96752e-06	7.49539e-06	24	P33754	SEC66	Translocation protein SEC66	SEC66_YEAST	1	60.0887	1.60089
D30 / D14	P06785	0.84483	0.84483	2.99632e-06	7.55772e-06	22	P06785	CDC21	Thymidylate synthase	TYSY_YEAST	1	79.6053	1.79605
D60 / D14	P25293	0.64852	0.64852	3.02583e-06	7.62168e-06	24	P25293	NAP1	Nucleosome assembly protein	NAP1_YEAST	5	56.756	1.56756
D60 / D30	P16965	-1.17681	1.17681	3.03493e-06	7.63937e-06	24	P16965	STF2	ATPase-stabilizing factor 15 kDa protein	STF2_YEAST	1	-55.7671	0.442329
D90 / D30	P38116	0.787362	0.787362	3.03866e-06	7.64613e-06	24	P38116	ARL1	ADP-ribosylation factor-like protein 1	ARL1_YEAST	5	72.5915	1.72592
D120 / D60	P40030	0.713375	0.713375	3.04427e-06	7.65762e-06	24	P40030	ERG28	Ergosterol biosynthetic protein 28	ERG28_YEAST	5	63.9635	1.63963
D120 / D14	Q04013	0.624722	0.624722	3.06314e-06	7.69982e-06	24	Q04013	YHM2	Citrate/oxoglutarate carrier protein	YHM2_YEAST	9	54.1914	1.54191
D120 / D60	P80967	-0.90401	0.90401	3.06593e-06	7.70419e-06	24	P80967	TOM5	Mitochondrial import receptor subunit TOM5	TOM5_YEAST	1	-46.5601	0.534399
D120 / D14	P14306	-0.664076	0.664076	3.08363e-06	7.74071e-06	24	P14306	TFS1	Carboxypeptidase Y inhibitor	CPYI_YEAST	10	-36.8907	0.631093
D90 / D14	Q03798	0.91365	0.91365	3.09113e-06	7.75071e-06	22	Q03798	AIM36	Altered inheritance of mitochondria protein 36, mitochondrial	AIM36_YEAST	3	88.3805	1.8838
D120 / D14	P46989	-0.799105	0.799105	3.09781e-06	7.75774e-06	24	P46989	ATG27	Autophagy-related protein 27	ATG27_YEAST	4	-42.5294	0.574706
D120 / D14	P22289	-0.74937	0.74937	3.11908e-06	7.80301e-06	24	P22289	QCR9	Cytochrome b-c1 complex subunit 9, mitochondrial	QCR9_YEAST	2	-40.5137	0.594863
D120 / D30	P17558	-0.602883	0.602883	3.1216e-06	7.80665e-06	24	P17558	PET123	37S ribosomal protein PET123, mitochondrial	RTPT_YEAST	8	-34.1563	0.658437
D60 / D14	P49090	-0.62022	0.62022	3.16042e-06	7.88763e-06	24	P49090	ASN2	Asparagine synthetase [glutamine-hydrolyzing] 2	ASNS2_YEAST	12	-34.9428	0.650572
D30 / D14	P38777	0.795179	0.795179	3.16864e-06	7.90544e-06	24	P38777	FSH1	Family of serine hydrolases 1	FSH1_YEAST	4	73.5293	1.73529
D30 / D14	P36139	-0.66304	0.66304	3.20529e-06	7.99144e-06	24	P36139	PET10	Protein PET10	PET10_YEAST	10	-36.8454	0.631546
D120 / D14	P32266	0.948282	0.948282	3.22729e-06	8.03772e-06	24	P32266	MGM1	Dynamin-like GTPase MGM1, mitochondrial	MGM1_YEAST	5	92.9573	1.92957
D90 / D30	P15202	1.03408	1.03408	3.23153e-06	8.04048e-06	24	P15202	CTA1	Peroxisomal catalase A	CATA_YEAST	3	104.78	2.0478
D90 / D14	P54115	-0.963658	0.963658	3.23812e-06	8.05416e-06	24	P54115	ALD6	Magnesium-activated aldehyde dehydrogenase, cytosolic	ALDH6_YEAST	13	-48.7245	0.512755
D120 / D14	P38903	0.720094	0.720094	3.31636e-06	8.22647e-06	24	P38903	RTS1	Serine/threonine-protein phosphatase 2A 56 kDa regulatory subunit delta isoform	2A5D_YEAST	3	64.729	1.64729
D120 / D30	Q07807	0.610868	0.610868	3.34423e-06	8.28159e-06	24	Q07807	PUF3	mRNA-binding protein PUF3	PUF3_YEAST	8	52.7178	1.52718
D90 / D30	P53885	-0.706475	0.706475	3.39437e-06	8.39725e-06	24	P53885	MDG1	Signal transduction protein MDG1	MDG1_YEAST	7	-38.7184	0.612816
D90 / D14	P40106	-0.69321	0.69321	3.42484e-06	8.45554e-06	24	P40106	GPP2	Glycerol-1-phosphate phosphohydrolase 2	GPP2_YEAST	11	-38.1524	0.618476
D90 / D30	P09950	0.717035	0.717035	3.51919e-06	8.6739e-06	24	P09950	HEM1	5-aminolevulinate synthase, mitochondrial	HEM1_YEAST	13	64.38	1.6438
D90 / D14	P39966	-0.660458	0.660458	3.5485e-06	8.73734e-06	24	P39966	PTC2	Protein phosphatase 2C homolog 2	PP2C2_YEAST	10	-36.7322	0.632678
D30 / D14	P00912	-1.14267	1.14267	3.55214e-06	8.74043e-06	24	P00912	TRP1	N-(5'-phosphoribosyl)anthranilate isomerase	TRPF_YEAST	1	-54.7078	0.452922
D60 / D30	P25619	0.708808	0.708808	3.58047e-06	8.79835e-06	24	P25619	HSP30	30 kDa heat shock protein	HSP30_YEAST	3	63.4453	1.63445
D60 / D30	Q3E7B7	-0.583125	0.583125	3.60165e-06	8.83856e-06	20	Q3E7B7	YDL085C-A	SERF-like protein YDL085C-A	YD85C_YEAST	1	-33.2483	0.667517
D90 / D14	P46989	-0.807389	0.807389	3.60683e-06	8.84535e-06	24	P46989	ATG27	Autophagy-related protein 27	ATG27_YEAST	4	-42.8585	0.571415
D90 / D30	P01097	-0.622952	0.622952	3.63226e-06	8.90175e-06	24	P01097	INH1	ATPase inhibitor, mitochondrial	ATIF_YEAST	3	-35.0659	0.649341
D60 / D30	Q03758	1.99519	1.99519	3.65958e-06	8.95974e-06	18	Q03758	BUL2	Ubiquitin ligase-binding protein BUL2	BUL2_YEAST	3	298.669	3.98669
D90 / D14	Q06406	0.848273	0.848273	3.69627e-06	9.04354e-06	24	Q06406	LSM6	U6 snRNA-associated Sm-like protein LSm6	LSM6_YEAST	4	80.0344	1.80034
D120 / D30	Q07653	-0.720095	0.720095	3.73035e-06	9.11781e-06	24	Q07653	HBT1	Protein HBT1	HBT1_YEAST	42	-39.2943	0.607057
D120 / D30	Q12034	-1.34725	1.34725	3.7484e-06	9.15277e-06	24	Q12034	SLF1	Protein SLF1	SLF1_YEAST	2	-60.696	0.39304
D30 / D14	Q12016	2.05105	2.05105	3.76266e-06	9.17234e-06	12	Q12016	VPS68	Vacuolar protein sorting-associated protein 68	VPS68_YEAST	1	314.406	4.14406
D120 / D90	Q07629	-0.714473	0.714473	3.78719e-06	9.22602e-06	24	Q07629	YDL218W	Uncharacterized membrane protein YDL218W	YD218_YEAST	4	-39.0572	0.609428
D60 / D14	P40106	-0.664735	0.664735	3.80121e-06	9.25403e-06	24	P40106	GPP2	Glycerol-1-phosphate phosphohydrolase 2	GPP2_YEAST	11	-36.9195	0.630805
D120 / D14	O75012	-1.11664	1.11664	3.848e-06	9.35552e-06	19	O75012	MRP10	37S ribosomal protein MRP10, mitochondrial	MRP10_YEAST	1	-53.8834	0.461166
D90 / D30	Q03798	0.896567	0.896567	3.90157e-06	9.47007e-06	24	Q03798	AIM36	Altered inheritance of mitochondria protein 36, mitochondrial	AIM36_YEAST	3	86.1631	1.86163
D120 / D14	P01098	-0.646446	0.646446	3.92139e-06	9.51503e-06	24	P01098	STF1	ATPase-stabilizing factor 9 kDa, mitochondrial	STF1_YEAST	3	-36.1148	0.638852
D120 / D14	P32263	-0.799913	0.799913	3.97138e-06	9.61726e-06	24	P32263	PRO3	Pyrroline-5-carboxylate reductase	P5CR_YEAST	9	-42.5616	0.574384
D120 / D14	P40515	0.619551	0.619551	3.99249e-06	9.65564e-06	24	P40515	FIS1	Mitochondrial fission 1 protein	FIS1_YEAST	6	53.6397	1.5364
D120 / D30	P53066	-0.686802	0.686802	3.99675e-06	9.66276e-06	24	P53066	YGL242C	Ankyrin repeat-containing protein YGL242C	YGZ2_YEAST	6	-37.8771	0.621229
D120 / D14	P30657	0.586539	0.586539	4.04876e-06	9.77242e-06	24	P30657	PRE4	Proteasome subunit beta type-7	PSB7_YEAST	5	50.164	1.50164
D60 / D14	P33399	0.765838	0.765838	4.08517e-06	9.85056e-06	24	P33399	LHP1	La protein homolog	LHP1_YEAST	6	70.0357	1.70036
D120 / D30	P23644	0.608067	0.608067	4.12118e-06	9.92762e-06	24	P23644	TOM40	Mitochondrial import receptor subunit TOM40	TOM40_YEAST	5	52.4216	1.52422
D90 / D14	P53301	1.07981	1.07981	4.19221e-06	1.00822e-05	24	P53301	CRH1	Probable glycosidase CRH1	CRH1_YEAST	5	111.376	2.11376
D60 / D14	Q04651	0.986435	0.986435	4.26815e-06	1.0248e-05	22	Q04651	ERV41	ER-derived vesicles protein ERV41	ERV41_YEAST	1	98.1283	1.98128
D60 / D14	P36110	0.888834	0.888834	4.27196e-06	1.02538e-05	24	P36110	PRY2	Protein PRY2	PRY2_YEAST	2	85.1679	1.85168
D90 / D30	P38199	0.628405	0.628405	4.43466e-06	1.06096e-05	24	P38199	HEK2	Heterogeneous nuclear rnp K-like protein 2	HEK2_YEAST	8	54.5855	1.54585
D60 / D30	P32603	0.69759	0.69759	4.46936e-06	1.06718e-05	20	P32603	SPR1	Sporulation-specific glucan 1,3-beta-glucosidase	SPR1_YEAST	1	62.1793	1.62179
D120 / D30	P40563	-0.887877	0.887877	4.50361e-06	1.07431e-05	20	P40563	AIM21	Altered inheritance of mitochondria protein 21	AIM21_YEAST	3	-45.9591	0.540409
D60 / D14	P38765	-0.719415	0.719415	4.52993e-06	1.07814e-05	24	P38765	YHI9	Uncharacterized isomerase YHI9	YHI9_YEAST	6	-39.2656	0.607344
D120 / D14	Q05788	-1.04633	1.04633	4.53981e-06	1.08014e-05	21	Q05788	PNP1	Purine nucleoside phosphorylase	PNPH_YEAST	3	-51.5802	0.484198
D60 / D30	P14907	-0.593055	0.593055	4.60742e-06	1.09339e-05	24	P14907	NSP1	Nucleoporin NSP1	NSP1_YEAST	7	-33.7063	0.662937
D120 / D30	P07269	-1.22565	1.22565	4.63574e-06	1.09975e-05	17	P07269	PHO2	Regulatory protein PHO2	PHO2_YEAST	1	-57.2394	0.427606
D60 / D14	P39007	0.689232	0.689232	4.7558e-06	1.12424e-05	24	P39007	STT3	Dolichyl-diphosphooligosaccharide--protein glycosyltransferase subunit STT3	STT3_YEAST	8	61.2425	1.61242
D120 / D60	P25605	0.739335	0.739335	4.76679e-06	1.12611e-05	24	P25605	ILV6	Acetolactate synthase small subunit, mitochondrial	ILV6_YEAST	6	66.9406	1.66941
D60 / D14	P53753	1.27315	1.27315	4.8438e-06	1.14136e-05	24	P53753	DSE4	Glucan endo-1,3-beta-D-glucosidase 1	ENG1_YEAST	2	141.688	2.41688
D120 / D30	P25339	0.843248	0.843248	4.87113e-06	1.14707e-05	16	P25339	PUF4	Pumilio homology domain family member 4	PUF4_YEAST	1	79.4085	1.79408
D60 / D14	P03871	0.744736	0.744736	4.92467e-06	1.15819e-05	24	P03871	REP1	Partitioning protein REP1	REP1_YEAST	3	67.5668	1.67567
D120 / D14	P38968	-0.622061	0.622061	4.97728e-06	1.16723e-05	24	P38968	SEC31	Protein transport protein SEC31	SEC31_YEAST	18	-35.0258	0.649742
D30 / D14	P35688	0.651575	0.651575	5.01108e-06	1.17362e-05	23	P35688	LRG1	Rho-GTPase-activating protein LRG1	LRG1_YEAST	1	57.0883	1.57088
D30 / D14	P50278	0.698916	0.698916	5.05353e-06	1.18182e-05	22	P50278	SOL1	6-phosphogluconolactonase-like protein 1	SOL1_YEAST	1	62.3284	1.62328
D120 / D30	Q02772	-0.921025	0.921025	5.04959e-06	1.18182e-05	24	Q02772	PET191	Mitochondrial protein PET191	PT191_YEAST	4	-47.1866	0.528134
D120 / D14	P39994	-0.861189	0.861189	5.07991e-06	1.18747e-05	24	P39994	PXP1	Putative 2-hydroxyacyl-CoA lyase	PXP1_YEAST	7	-44.9501	0.550499
D90 / D14	Q08421	0.807566	0.807566	5.09306e-06	1.19016e-05	24	Q08421	ETT1	Enhancer of translation termination 1	ETT1_YEAST	7	75.0256	1.75026
D120 / D14	P21672	0.670111	0.670111	5.15498e-06	1.20302e-05	24	P21672	RNR3	Ribonucleoside-diphosphate reductase large chain 2	RIR3_YEAST	3	59.1195	1.5912
D90 / D14	Q9P305	-1.74447	1.74447	5.15752e-06	1.20302e-05	20	Q9P305	IGO2	mRNA stability protein IGO2	IGO2_YEAST	2	-70.1556	0.298444
D120 / D14	Q12233	0.844984	0.844984	5.16162e-06	1.20323e-05	24	Q12233	ATP20	ATP synthase subunit g, mitochondrial	ATPN_YEAST	3	79.6245	1.79625
D90 / D14	P09440	0.584755	0.584755	5.19291e-06	1.20811e-05	24	P09440	MIS1	C-1-tetrahydrofolate synthase, mitochondrial	C1TM_YEAST	11	49.9784	1.49978
D120 / D14	Q02642	-2.58547	2.58547	5.21543e-06	1.21258e-05	24	Q02642	EGD1	Nascent polypeptide-associated complex subunit beta-1	NACB1_YEAST	3	-83.3392	0.166608
D90 / D30	P38221	-1.18965	1.18965	5.23777e-06	1.21739e-05	24	P38221	CDS1	Phosphatidate cytidylyltransferase	CDS1_YEAST	3	-56.1591	0.438409
D120 / D60	P12962	-0.753211	0.753211	5.24289e-06	1.2182e-05	24	P12962	CAF20	Cap-associated protein CAF20	CAF20_YEAST	1	-40.6718	0.593282
D90 / D30	Q02908	1.03351	1.03351	5.33535e-06	1.23421e-05	22	Q02908	ELP3	Elongator complex protein 3	ELP3_YEAST	3	104.7	2.047
D90 / D14	P14907	-0.795009	0.795009	5.33903e-06	1.23467e-05	24	P14907	NSP1	Nucleoporin NSP1	NSP1_YEAST	7	-42.366	0.57634
D90 / D30	Q08144	0.72869	0.72869	5.40041e-06	1.24651e-05	24	Q08144	TLG2	t-SNARE affecting a late Golgi compartment protein 2	TLG2_YEAST	4	65.7133	1.65713
D120 / D30	Q3E731	-0.980574	0.980574	5.42469e-06	1.25172e-05	24	Q3E731	COX19	Cytochrome c oxidase assembly protein COX19	COX19_YEAST	3	-49.3222	0.506778
D120 / D14	Q12296	-0.725343	0.725343	5.46487e-06	1.2602e-05	24	Q12296	MAM3	Protein MAM3	MAM3_YEAST	7	-39.5147	0.604853
D120 / D14	Q08984	0.850281	0.850281	5.54432e-06	1.27652e-05	24	Q08984	YPL272C	Uncharacterized protein YPL272C	YP272_YEAST	8	80.2852	1.80285
D60 / D14	P40970	0.852051	0.852051	5.54652e-06	1.27662e-05	24	P40970	LCB2	Serine palmitoyltransferase 2	LCB2_YEAST	8	80.5065	1.80506
D60 / D14	Q06451	-1.06406	1.06406	5.55208e-06	1.2771e-05	24	Q06451	TPO3	Polyamine transporter 3	TPO3_YEAST	3	-52.1715	0.478285
D60 / D30	Q99260	0.672281	0.672281	5.61506e-06	1.29118e-05	24	Q99260	YPT6	GTP-binding protein YPT6	YPT6_YEAST	4	59.3591	1.59359
D120 / D14	Q03862	-0.658602	0.658602	5.63411e-06	1.29475e-05	24	Q03862	ARX1	Probable metalloprotease ARX1	ARX1_YEAST	7	-36.6508	0.633492
D60 / D30	Q12287	-0.64628	0.64628	5.67669e-06	1.30413e-05	24	Q12287	COX17	Cytochrome c oxidase copper chaperone	COX17_YEAST	4	-36.1074	0.638926
D120 / D30	Q04119	-0.939974	0.939974	5.76719e-06	1.32202e-05	24	Q04119	PPN1	Endopolyphosphatase	PPN1_YEAST	3	-47.8758	0.521242
D120 / D14	P53045	-1.12362	1.12362	5.77934e-06	1.32435e-05	24	P53045	ERG25	C-4 methylsterol oxidase ERG25	ERG25_YEAST	3	-54.1059	0.458941
D60 / D30	P53045	-0.979599	0.979599	5.80536e-06	1.32953e-05	24	P53045	ERG25	C-4 methylsterol oxidase ERG25	ERG25_YEAST	3	-49.2879	0.507121
D60 / D14	P14907	-0.588228	0.588228	5.83927e-06	1.33604e-05	24	P14907	NSP1	Nucleoporin NSP1	NSP1_YEAST	7	-33.4841	0.665159
D120 / D60	P36136	-0.767377	0.767377	5.857e-06	1.33968e-05	24	P36136	SHB17	Sedoheptulose 1,7-bisphosphatase	SHB17_YEAST	5	-41.2515	0.587485
D90 / D14	Q12100	1.56476	1.56476	5.89016e-06	1.34559e-05	16	Q12100	RTK1	Probable serine/threonine-protein kinase RTK1	RTK1_YEAST	2	195.828	2.95828
D90 / D60	P16965	-0.844617	0.844617	6.02207e-06	1.37018e-05	22	P16965	STF2	ATPase-stabilizing factor 15 kDa protein	STF2_YEAST	1	-44.3141	0.556859
D60 / D30	P41057	-0.65369	0.65369	6.06943e-06	1.37925e-05	24	P41057	RPS29A	40S ribosomal protein S29-A	RS29A_YEAST	3	-36.4348	0.635652
D120 / D60	P46990	-1.10326	1.10326	6.12874e-06	1.39143e-05	24	P46990	RPL17B	60S ribosomal protein L17-B	RL17B_YEAST	1	-53.4535	0.465465
D60 / D30	Q08816	0.979509	0.979509	6.14333e-06	1.39345e-05	24	Q08816	YOR352W	Uncharacterized protein YOR352W	YO352_YEAST	2	97.1795	1.97179
D60 / D14	Q06205	0.811633	0.811633	6.15126e-06	1.39396e-05	24	Q06205	FPR4	FK506-binding protein 4	FKBP4_YEAST	3	75.5197	1.7552
D120 / D30	P19955	-0.715303	0.715303	6.34621e-06	1.43151e-05	24	P19955	YMR31	37S ribosomal protein YMR-31, mitochondrial	RT31_YEAST	6	-39.0923	0.609077
D60 / D14	P15496	-0.677571	0.677571	6.43074e-06	1.44657e-05	24	P15496	IDI1	Isopentenyl-diphosphate delta-isomerase	IDI1_YEAST	5	-37.4783	0.625217
D120 / D30	P38079	0.708291	0.708291	6.6936e-06	1.49698e-05	24	P38079	YRO2	Protein YRO2	YRO2_YEAST	3	63.3867	1.63387
D120 / D14	P39015	-0.918829	0.918829	6.72481e-06	1.50259e-05	24	P39015	STM1	Suppressor protein STM1	STM1_YEAST	12	-47.1062	0.528938
D90 / D30	Q06449	-0.711461	0.711461	6.85067e-06	1.52885e-05	24	Q06449	PIN3	[PSI+] inducibility protein 3	PIN3_YEAST	5	-38.9299	0.610701
D90 / D14	Q06089	0.664693	0.664693	7.03293e-06	1.56229e-05	24	Q06089	YPR098C	Uncharacterized mitochondrial outer membrane protein YPR098C	YP098_YEAST	4	58.5231	1.58523
D120 / D14	P25365	0.699061	0.699061	7.09075e-06	1.57287e-05	24	P25365	SED4	Putative guanine nucleotide-exchange factor SED4	SED4_YEAST	3	62.3448	1.62345
D30 / D14	P54115	-0.792801	0.792801	7.12843e-06	1.57884e-05	24	P54115	ALD6	Magnesium-activated aldehyde dehydrogenase, cytosolic	ALDH6_YEAST	13	-42.2778	0.577222
D120 / D14	Q04182	-0.75906	0.75906	7.23671e-06	1.59848e-05	24	Q04182	PDR15	ATP-dependent permease PDR15	PDR15_YEAST	4	-40.9119	0.590881
D90 / D30	P53878	-0.759493	0.759493	7.29935e-06	1.61038e-05	24	P53878	YNL181W	Uncharacterized oxidoreductase YNL181W	YNS1_YEAST	1	-40.9296	0.590704
D120 / D14	P48439	0.774495	0.774495	7.31549e-06	1.61297e-05	24	P48439	OST3	Dolichyl-diphosphooligosaccharide--protein glycosyltransferase subunit 3	OST3_YEAST	4	71.0591	1.71059
D30 / D14	P00401	-1.10505	1.10505	7.3195e-06	1.61337e-05	24	P00401	COX1	Cytochrome c oxidase subunit 1	COX1_YEAST	2	-53.5114	0.464886
D90 / D30	Q99247	-1.04545	1.04545	7.33699e-06	1.61625e-05	24	Q99247	DUF1	DUB-associated factor 1	DUF1_YEAST	1	-51.5505	0.484495
D120 / D30	O43137	-0.723356	0.723356	7.37478e-06	1.62317e-05	24	O43137	YBR085C-A	Uncharacterized protein YBR085C-A	YB085_YEAST	4	-39.4313	0.605687
D120 / D30	Q06449	-0.587629	0.587629	7.37705e-06	1.62317e-05	24	Q06449	PIN3	[PSI+] inducibility protein 3	PIN3_YEAST	5	-33.4564	0.665436
D120 / D60	P00127	-2.06995	2.06995	7.37724e-06	1.62317e-05	20	P00127	QCR6	Cytochrome b-c1 complex subunit 6, mitochondrial	QCR6_YEAST	1	-76.1831	0.238169
D120 / D14	Q6Q546	-0.739588	0.739588	7.38961e-06	1.6254e-05	24	Q6Q546	HUB1	Ubiquitin-like modifier HUB1	HUB1_YEAST	3	-40.109	0.59891
D120 / D30	Q12184	-0.863842	0.863842	7.39654e-06	1.62644e-05	24	Q12184	YAH1	Adrenodoxin homolog, mitochondrial	ADRX_YEAST	1	-45.0513	0.549487
D120 / D90	P14743	-0.638068	0.638068	7.48862e-06	1.64177e-05	24	P14743	NMT1	Glycylpeptide N-tetradecanoyltransferase	NMT_YEAST	4	-35.7427	0.642573
D120 / D30	Q06451	-0.780456	0.780456	7.48485e-06	1.64177e-05	24	Q06451	TPO3	Polyamine transporter 3	TPO3_YEAST	3	-41.7817	0.582183
D60 / D30	Q03362	0.647654	0.647654	7.52421e-06	1.6476e-05	24	Q03362	YDR476C	Uncharacterized protein YDR476C	YD476_YEAST	3	56.6618	1.56662
D60 / D30	P01097	-0.747047	0.747047	7.53064e-06	1.64852e-05	24	P01097	INH1	ATPase inhibitor, mitochondrial	ATIF_YEAST	3	-40.4178	0.595822
D120 / D14	P16965	-2.59644	2.59644	7.55268e-06	1.65236e-05	16	P16965	STF2	ATPase-stabilizing factor 15 kDa protein	STF2_YEAST	1	-83.4654	0.165346
D60 / D14	P53206	1.00349	1.00349	7.55811e-06	1.65305e-05	24	P53206	MCY1	Putative mitochondrial cysteine synthase	MCY1_YEAST	5	100.485	2.00485
D120 / D14	P05319	-0.776626	0.776626	7.58256e-06	1.65643e-05	24	P05319	RPP2A	60S acidic ribosomal protein P2-alpha	RLA2_YEAST	3	-41.627	0.58373
D90 / D14	Q03010	-0.835271	0.835271	7.5825e-06	1.65643e-05	24	Q03010	UME1	Transcriptional regulatory protein UME1	UME1_YEAST	3	-43.9522	0.560478
D90 / D14	P20436	-1.26582	1.26582	7.66742e-06	1.67298e-05	24	P20436	RPB8	DNA-directed RNA polymerases I, II, and III subunit RPABC3	RPAB3_YEAST	3	-58.4137	0.415863
D120 / D14	Q9P305	-1.2801	1.2801	7.67399e-06	1.67391e-05	20	Q9P305	IGO2	mRNA stability protein IGO2	IGO2_YEAST	2	-58.8233	0.411767
D60 / D30	O43137	-0.772126	0.772126	7.71111e-06	1.68101e-05	24	O43137	YBR085C-A	Uncharacterized protein YBR085C-A	YB085_YEAST	4	-41.4446	0.585554
D90 / D14	O13547	-0.815089	0.815089	7.74504e-06	1.6864e-05	24	O13547	CCW14	Covalently-linked cell wall protein 14	CCW14_YEAST	2	-43.1627	0.568373
D90 / D30	P41901	-0.756506	0.756506	7.86329e-06	1.71012e-05	18	P41901	SPR3	Sporulation-regulated protein 3	SPR3_YEAST	1	-40.8072	0.591928
D120 / D60	Q03667	-0.920925	0.920925	7.92039e-06	1.72152e-05	24	Q03667	MIX17	Mitochondrial intermembrane space cysteine motif-containing protein MIX17	MIX17_YEAST	2	-47.183	0.52817
D120 / D90	P05747	-1.02883	1.02883	8.03869e-06	1.7431e-05	20	P05747	RPL29	60S ribosomal protein L29	RL29_YEAST	1	-50.9892	0.490108
D120 / D14	Q02805	1.14219	1.14219	8.05149e-06	1.74485e-05	20	Q02805	ROD1	Protein ROD1	ROD1_YEAST	1	120.716	2.20716
D90 / D14	P42940	-0.588789	0.588789	8.06885e-06	1.74706e-05	24	P42940	CIR1	Probable electron transfer flavoprotein subunit beta	ETFB_YEAST	7	-33.5099	0.664901
D120 / D30	P04819	0.679372	0.679372	8.15974e-06	1.76282e-05	20	P04819	CDC9	DNA ligase 1	DNLI1_YEAST	1	60.1443	1.60144
D90 / D30	Q99190	-0.906849	0.906849	8.16084e-06	1.76282e-05	24	Q99190	TSC13	Very-long-chain enoyl-CoA reductase	TECR_YEAST	3	-46.6651	0.533349
D90 / D14	Q03758	1.19539	1.19539	8.2838e-06	1.78622e-05	20	Q03758	BUL2	Ubiquitin ligase-binding protein BUL2	BUL2_YEAST	3	129.006	2.29006
D90 / D14	P33399	0.627863	0.627863	8.32515e-06	1.79356e-05	24	P33399	LHP1	La protein homolog	LHP1_YEAST	6	54.5274	1.54527
D120 / D14	P40043	-0.964512	0.964512	8.4021e-06	1.80696e-05	24	P40043	RGI1	Respiratory growth induced protein 1	RGI1_YEAST	2	-48.7548	0.512452
D120 / D30	P32332	0.623237	0.623237	8.54799e-06	1.83189e-05	24	P32332	OAC1	Mitochondrial oxaloacetate transport protein	OAC1_YEAST	8	54.0327	1.54033
D120 / D30	Q04182	-0.728754	0.728754	8.58689e-06	1.83862e-05	24	Q04182	PDR15	ATP-dependent permease PDR15	PDR15_YEAST	4	-39.6575	0.603425
D90 / D30	P32623	1.63983	1.63983	8.61897e-06	1.84387e-05	24	P32623	UTR2	Probable glycosidase CRH2	CRH2_YEAST	1	211.63	3.1163
D30 / D14	P53738	-1.08263	1.08263	8.62366e-06	1.84395e-05	14	P53738	TRM112	Multifunctional methyltransferase subunit TRM112	TR112_YEAST	1	-52.7832	0.472168
D120 / D30	Q07824	-0.697704	0.697704	8.83768e-06	1.88188e-05	22	Q07824	TPO1	Polyamine transporter 1	TPO1_YEAST	4	-38.3447	0.616553
D90 / D30	P50087	0.589304	0.589304	8.89817e-06	1.89367e-05	24	P50087	MIC26	MICOS subunit MIC26	MIC26_YEAST	3	50.452	1.50452
D60 / D14	P36145	-0.84712	0.84712	9.28129e-06	1.96892e-05	21	P36145	TFA2	Transcription initiation factor IIE subunit beta	T2EB_YEAST	1	-44.4107	0.555893
D120 / D14	Q6Q547	-0.901205	0.901205	9.49479e-06	2.00783e-05	24	Q6Q547	NOP10	H/ACA ribonucleoprotein complex subunit NOP10	NOP10_YEAST	2	-46.4561	0.535439
D60 / D14	P36051	1.10569	1.10569	9.55718e-06	2.01754e-05	24	P36051	MCD4	GPI ethanolamine phosphate transferase 1	MCD4_YEAST	6	115.201	2.15201
D60 / D30	P53736	0.624209	0.624209	9.57836e-06	2.02142e-05	24	P53736	YNR040W	Uncharacterized protein YNR040W	YN8O_YEAST	4	54.1366	1.54137
D90 / D30	Q12184	-0.853662	0.853662	9.58579e-06	2.02241e-05	24	Q12184	YAH1	Adrenodoxin homolog, mitochondrial	ADRX_YEAST	1	-44.6622	0.553378
D120 / D30	P52553	-0.78892	0.78892	9.72082e-06	2.04502e-05	24	P52553	YKE2	Prefoldin subunit 6	PFD6_YEAST	4	-42.1223	0.578777
D90 / D14	O13563	-0.590438	0.590438	9.78074e-06	2.05645e-05	24	O13563	RPN13	26S proteasome regulatory subunit RPN13	RPN13_YEAST	4	-33.5859	0.664141
D120 / D14	Q2V2P9	1.23734	1.23734	9.78377e-06	2.0565e-05	24	Q2V2P9	COX26	Cytochrome c oxidase subunit 26, mitochondrial	COX26_YEAST	1	135.763	2.35763
D120 / D14	Q04511	-1.46733	1.46733	9.86999e-06	2.07106e-05	24	Q04511	UFO1	Ubiquitin ligase complex F-box protein UFO1	UFO1_YEAST	2	-63.8349	0.361651
D60 / D30	Q3E754	1.03228	1.03228	1.01895e-05	2.1314e-05	18	Q3E754	RPS21B	40S ribosomal protein S21-B	RS21B_YEAST	1	104.525	2.04525
D90 / D30	P21826	-1.63094	1.63094	1.02023e-05	2.13346e-05	18	P21826	DAL7	Malate synthase 2	MLS2_YEAST	4	-67.7122	0.322878
D60 / D30	Q05979	-0.617749	0.617749	1.03638e-05	2.16538e-05	24	Q05979	BNA5	Kynureninase	KYNU_YEAST	4	-34.8313	0.651687
D90 / D14	Q08581	0.956447	0.956447	1.04682e-05	2.18473e-05	18	Q08581	SLK19	Kinetochore protein SLK19	SLK19_YEAST	1	94.0525	1.94053
D120 / D14	P15891	-1.05746	1.05746	1.05057e-05	2.1913e-05	24	P15891	ABP1	Actin-binding protein	ABP1_YEAST	25	-51.9523	0.480477
D90 / D14	P38271	0.825928	0.825928	1.05968e-05	2.20778e-05	22	P38271	OPY1	Protein OPY1	OPY1_YEAST	2	77.2675	1.77268
D120 / D14	P53206	0.87185	0.87185	1.0625e-05	2.21304e-05	24	P53206	MCY1	Putative mitochondrial cysteine synthase	MCY1_YEAST	5	83.0008	1.83001
D90 / D14	Q06146	-0.916336	0.916336	1.06811e-05	2.22284e-05	24	Q06146	YLR257W	Uncharacterized protein YLR257W	YL257_YEAST	11	-47.0147	0.529853
D120 / D30	Q08926	-0.65403	0.65403	1.09801e-05	2.27989e-05	24	Q08926	UIP4	ULP1-interacting protein 4	UIP4_YEAST	4	-36.4498	0.635502
D90 / D30	P35176	0.728614	0.728614	1.1026e-05	2.28764e-05	24	P35176	CPR5	Peptidyl-prolyl cis-trans isomerase D	CYPD_YEAST	3	65.7047	1.65705
D90 / D14	Q12256	-1.50005	1.50005	1.10718e-05	2.29441e-05	22	Q12256	TPO4	Polyamine transporter 4	TPO4_YEAST	3	-64.646	0.35354
D60 / D14	Q04080	1.38453	1.38453	1.1145e-05	2.30826e-05	20	Q04080	GPI17	GPI transamidase component GPI17	GPI17_YEAST	4	161.086	2.61086
D90 / D14	Q01590	-0.767306	0.767306	1.12216e-05	2.32084e-05	24	Q01590	SED5	Integral membrane protein SED5	SED5_YEAST	4	-41.2487	0.587513
D120 / D90	P00045	-0.686588	0.686588	1.13231e-05	2.33984e-05	24	P00045	CYC7	Cytochrome c isoform 2	CYC7_YEAST	7	-37.8679	0.621321
D90 / D14	O43137	-0.639862	0.639862	1.15524e-05	2.38253e-05	24	O43137	YBR085C-A	Uncharacterized protein YBR085C-A	YB085_YEAST	4	-35.8226	0.641774
D120 / D90	P28000	-0.945736	0.945736	1.15785e-05	2.38724e-05	24	P28000	RPC19	DNA-directed RNA polymerases I and III subunit RPAC2	RPAC2_YEAST	3	-48.0835	0.519165
D90 / D14	Q06205	0.665397	0.665397	1.19331e-05	2.45211e-05	24	Q06205	FPR4	FK506-binding protein 4	FKBP4_YEAST	3	58.6004	1.586
D120 / D30	P38221	-1.07022	1.07022	1.19877e-05	2.46253e-05	24	P38221	CDS1	Phosphatidate cytidylyltransferase	CDS1_YEAST	3	-52.3754	0.476246
D60 / D14	P05318	-0.6655	0.6655	1.21353e-05	2.48808e-05	24	P05318	RPP1A	60S acidic ribosomal protein P1-alpha	RLA1_YEAST	1	-36.953	0.63047
D60 / D14	P53334	0.761474	0.761474	1.21558e-05	2.49159e-05	24	P53334	SCW4	Probable family 17 glucosidase SCW4	SCW4_YEAST	14	69.5222	1.69522
D90 / D14	Q04338	-1.30891	1.30891	1.24441e-05	2.54499e-05	24	Q04338	VTI1	t-SNARE VTI1	VTI1_YEAST	2	-59.6373	0.403627
D90 / D30	Q12177	-0.718187	0.718187	1.25117e-05	2.55597e-05	24	Q12177	YLL056C	Uncharacterized protein YLL056C	YL056_YEAST	11	-39.2139	0.607861
D60 / D14	P19657	-0.580504	0.580504	1.25781e-05	2.56811e-05	24	P19657	PMA2	Plasma membrane ATPase 2	PMA2_YEAST	4	-33.127	0.66873
D120 / D14	Q12177	-1.01786	1.01786	1.27333e-05	2.59402e-05	24	Q12177	YLL056C	Uncharacterized protein YLL056C	YL056_YEAST	11	-50.615	0.49385
D120 / D30	P46974	1.01762	1.01762	1.27749e-05	2.60176e-05	24	P46974	RSF2	Respiration factor 2	RSF2_YEAST	4	102.457	2.02457
D120 / D30	P39534	1.10116	1.10116	1.28503e-05	2.61421e-05	24	P39534	MBB1	Uncharacterized protein MBB1	MBB1_YEAST	3	114.527	2.14527
D120 / D14	P38116	0.678478	0.678478	1.28668e-05	2.61686e-05	24	P38116	ARL1	ADP-ribosylation factor-like protein 1	ARL1_YEAST	5	60.045	1.60045
D120 / D30	P38116	0.812785	0.812785	1.29949e-05	2.64145e-05	24	P38116	ARL1	ADP-ribosylation factor-like protein 1	ARL1_YEAST	5	75.66	1.7566
D120 / D30	P53173	0.965807	0.965807	1.30638e-05	2.65325e-05	24	P53173	ERV14	ER-derived vesicles protein ERV14	ERV14_YEAST	1	95.3156	1.95316
D120 / D14	P01097	-1.47458	1.47458	1.31038e-05	2.65916e-05	24	P01097	INH1	ATPase inhibitor, mitochondrial	ATIF_YEAST	3	-64.0162	0.359838
D60 / D14	P38986	-1.52568	1.52568	1.32475e-05	2.68536e-05	24	P38986	ASP1	L-asparaginase 1	ASPG1_YEAST	4	-65.2684	0.347316
D120 / D14	P32795	-0.764369	0.764369	1.33026e-05	2.6943e-05	24	P32795	YME1	Mitochondrial inner membrane i-AAA protease supercomplex subunit YME1	YME1_YEAST	7	-41.1289	0.588711
D120 / D30	P53736	0.694488	0.694488	1.33376e-05	2.69988e-05	24	P53736	YNR040W	Uncharacterized protein YNR040W	YN8O_YEAST	4	61.831	1.61831
D60 / D30	P38325	-0.897453	0.897453	1.344e-05	2.71635e-05	22	P38325	OM14	Mitochondrial outer membrane protein OM14	OM14_YEAST	1	-46.3167	0.536833
D120 / D14	P23968	1.26712	1.26712	1.35421e-05	2.7345e-05	20	P23968	VMA16	V-type proton ATPase subunit c''	VATO_YEAST	1	140.68	2.4068
D30 / D14	P47001	0.824926	0.824926	1.3629e-05	2.75106e-05	24	P47001	CIS3	Cell wall mannoprotein CIS3	CIS3_YEAST	3	77.1444	1.77144
D60 / D14	Q03835	1.07176	1.07176	1.37875e-05	2.77565e-05	24	Q03835	GRX3	Monothiol glutaredoxin-3	GLRX3_YEAST	2	110.199	2.10199
D30 / D14	P27614	-0.657851	0.657851	1.40257e-05	2.8205e-05	24	P27614	CPS1	Carboxypeptidase S	CBPS_YEAST	6	-36.6178	0.633822
D120 / D14	O13539	-1.31123	1.31123	1.40608e-05	2.8268e-05	24	O13539	THP2	THO complex subunit THP2	THP2_YEAST	2	-59.7023	0.402977
D60 / D30	P53845	0.906836	0.906836	1.4136e-05	2.83879e-05	20	P53845	YIF1	Protein transport protein YIF1	YIF1_YEAST	1	87.4928	1.87493
D120 / D30	P22289	-1.18341	1.18341	1.43528e-05	2.87447e-05	24	P22289	QCR9	Cytochrome b-c1 complex subunit 9, mitochondrial	QCR9_YEAST	2	-55.9691	0.440309
D60 / D14	Q96VH4	-0.623581	0.623581	1.43695e-05	2.87624e-05	24	Q96VH4	HBN1	Putative nitroreductase HBN1	HBN1_YEAST	6	-35.0942	0.649058
D120 / D14	P23394	1.36174	1.36174	1.44632e-05	2.89267e-05	14	P23394	PRP28	Pre-mRNA-splicing ATP-dependent RNA helicase PRP28	PRP28_YEAST	1	156.995	2.56995
D120 / D14	Q06682	-0.82963	0.82963	1.44913e-05	2.89669e-05	24	Q06682	UBX5	UBX domain-containing protein 5	UBX5_YEAST	5	-43.7326	0.562674
D120 / D90	P16965	-0.686874	0.686874	1.50235e-05	2.99165e-05	14	P16965	STF2	ATPase-stabilizing factor 15 kDa protein	STF2_YEAST	1	-37.8802	0.621198
D30 / D14	P40043	-0.915428	0.915428	1.51203e-05	3.00931e-05	24	P40043	RGI1	Respiratory growth induced protein 1	RGI1_YEAST	2	-46.9813	0.530187
D30 / D14	Q08581	1.38841	1.38841	1.51932e-05	3.023e-05	18	Q08581	SLK19	Kinetochore protein SLK19	SLK19_YEAST	1	161.791	2.61791
D30 / D14	P0CX41;P0CX42	-0.580243	0.580243	1.52305e-05	3.02958e-05	24	P0CX41;P0CX42	RPL23A;RPL23B	60S ribosomal protein L23-A;60S ribosomal protein L23-B	RL23A_YEAST;RL23B_YEAST	10	-33.1149	0.668851
D60 / D14	Q12403	1.32473	1.32473	1.53302e-05	3.04447e-05	19	Q12403	ERP3	Protein ERP3	ERP3_YEAST	1	150.486	2.50486
D120 / D14	P33893	0.863112	0.863112	1.5378e-05	3.05148e-05	22	P33893	PET112	Glutamyl-tRNA(Gln) amidotransferase subunit B, mitochondrial	GATB_YEAST	3	81.8958	1.81896
D90 / D30	Q06451	-0.786528	0.786528	1.54211e-05	3.05839e-05	24	Q06451	TPO3	Polyamine transporter 3	TPO3_YEAST	3	-42.0262	0.579738
D90 / D30	P47001	-0.659939	0.659939	1.54428e-05	3.06187e-05	24	P47001	CIS3	Cell wall mannoprotein CIS3	CIS3_YEAST	3	-36.7095	0.632905
D90 / D30	P53600	0.745162	0.745162	1.55281e-05	3.07628e-05	24	P53600	RET3	Coatomer subunit zeta	COPZ_YEAST	2	67.6162	1.67616
D120 / D30	P21372	0.607224	0.607224	1.55887e-05	3.08496e-05	24	P21372	PRP5	Pre-mRNA-processing ATP-dependent RNA helicase PRP5	PRP5_YEAST	2	52.3326	1.52333
D120 / D30	P53256	-0.592773	0.592773	1.57275e-05	3.10907e-05	24	P53256	RRP46	Exosome complex component RRP46	RRP46_YEAST	2	-33.6933	0.663067
D90 / D14	P38698	0.84664	0.84664	1.57763e-05	3.11788e-05	24	P38698	PPX1	Polyphosphatase	PPX1_YEAST	6	79.8308	1.79831
D30 / D14	Q03178	0.845151	0.845151	1.58664e-05	3.13148e-05	24	Q03178	PIR1	Cell wall mannoprotein PIR1	PIR1_YEAST	1	79.6453	1.79645
D30 / D14	Q12408	-0.896275	0.896275	1.60128e-05	3.15866e-05	24	Q12408	NPC2	Phosphatidylglycerol/phosphatidylinositol transfer protein	NPC2_YEAST	2	-46.2728	0.537272
D120 / D30	P43597	-0.97605	0.97605	1.62927e-05	3.20784e-05	24	P43597	YFR016C	Uncharacterized protein YFR016C	YFI6_YEAST	7	-49.163	0.50837
D120 / D60	P38158;P53341	-0.861726	0.861726	1.63301e-05	3.21348e-05	24	P38158;P53341	MAL32;MAL12	Alpha-glucosidase MAL32;Alpha-glucosidase MAL12	MAL32_YEAST;MAL12_YEAST	19	-44.9706	0.550294
D60 / D14	Q04170	0.776018	0.776018	1.66036e-05	3.26119e-05	24	Q04170	YDR391C	Uncharacterized protein YDR391C	YD391_YEAST	2	71.2398	1.7124
D120 / D14	P0CX33;P0CX34	-1.90401	1.90401	1.68312e-05	3.29619e-05	24	P0CX33;P0CX34	RPS30A;RPS30B	40S ribosomal protein S30-A;40S ribosomal protein S30-B	RS30A_YEAST;RS30B_YEAST	3	-73.2799	0.267201
D120 / D30	P10592	-0.591098	0.591098	1.70316e-05	3.32922e-05	24	P10592	SSA2	Heat shock protein SSA2	HSP72_YEAST	8	-33.6162	0.663838
D120 / D30	P10663	-1.04152	1.04152	1.72399e-05	3.36456e-05	24	P10663	MRP2	37S ribosomal protein MRP2, mitochondrial	RT02_YEAST	2	-51.4185	0.485815
D120 / D14	P37298	0.99704	0.99704	1.73638e-05	3.38514e-05	24	P37298	SDH4	Succinate dehydrogenase [ubiquinone] cytochrome b small subunit, mitochondrial	DHSD_YEAST	3	99.59	1.9959
D120 / D90	P38158;P53341	-0.873698	0.873698	1.75004e-05	3.40723e-05	24	P38158;P53341	MAL32;MAL12	Alpha-glucosidase MAL32;Alpha-glucosidase MAL12	MAL32_YEAST;MAL12_YEAST	19	-45.4254	0.545746
D120 / D90	P32897	-1.55643	1.55643	1.75218e-05	3.40994e-05	22	P32897	TIM23	Mitochondrial import inner membrane translocase subunit TIM23	TIM23_YEAST	1	-66.0009	0.339991
D120 / D30	P40442	1.71314	1.71314	1.75397e-05	3.41217e-05	24	P40442	CSS1	Secreted protein CSS1	CSS1_YEAST	7	227.873	3.27873
D120 / D14	P38172	1.10256	1.10256	1.76069e-05	3.42344e-05	24	P38172	MRX3	MIOREX complex component 3	MRX3_YEAST	1	114.735	2.14735
D60 / D14	P30657	0.846047	0.846047	1.78788e-05	3.47263e-05	24	P30657	PRE4	Proteasome subunit beta type-7	PSB7_YEAST	5	79.7569	1.79757
D120 / D30	Q06567	1.12334	1.12334	1.78943e-05	3.4747e-05	21	Q06567	MCP2	ABC1 family protein MCP2	MCP2_YEAST	4	117.851	2.17851
D90 / D30	P04039	-0.760482	0.760482	1.79133e-05	3.47748e-05	24	P04039	COX8	Cytochrome c oxidase subunit 8, mitochondrial	COX8_YEAST	1	-40.9701	0.590299
D60 / D14	P38221	-1.12993	1.12993	1.79254e-05	3.47799e-05	24	P38221	CDS1	Phosphatidate cytidylyltransferase	CDS1_YEAST	3	-54.3061	0.456939
D120 / D14	P39935	-0.74166	0.74166	1.79233e-05	3.47799e-05	24	P39935	TIF4631	Eukaryotic initiation factor 4F subunit p150	IF4F1_YEAST	16	-40.1949	0.598051
D90 / D60	Q99247	-0.94802	0.94802	1.80304e-05	3.49466e-05	24	Q99247	DUF1	DUB-associated factor 1	DUF1_YEAST	1	-48.1656	0.518344
D90 / D30	P09880	-0.891415	0.891415	1.81629e-05	3.51629e-05	24	P09880	TRL1	tRNA ligase	TRNL_YEAST	1	-46.0915	0.539085
D60 / D14	Q04182	-0.645106	0.645106	1.81723e-05	3.5166e-05	24	Q04182	PDR15	ATP-dependent permease PDR15	PDR15_YEAST	4	-36.0554	0.639446
D60 / D14	Q12100	1.27215	1.27215	1.83886e-05	3.55659e-05	16	Q12100	RTK1	Probable serine/threonine-protein kinase RTK1	RTK1_YEAST	2	141.521	2.41521
D120 / D60	Q04119	-0.632776	0.632776	1.85286e-05	3.57894e-05	24	Q04119	PPN1	Endopolyphosphatase	PPN1_YEAST	3	-35.5066	0.644934
D90 / D30	P33310	0.840835	0.840835	1.85465e-05	3.58147e-05	24	P33310	MDL1	ATP-dependent permease MDL1, mitochondrial	MDL1_YEAST	3	79.1086	1.79109
D120 / D14	P00912	-0.971204	0.971204	1.86738e-05	3.60415e-05	24	P00912	TRP1	N-(5'-phosphoribosyl)anthranilate isomerase	TRPF_YEAST	1	-48.992	0.51008
D30 / D14	P40020	1.93924	1.93924	1.86829e-05	3.60495e-05	22	P40020	FIR1	Factor interacting with REF2	FIR1_YEAST	1	283.505	3.83505
D30 / D14	Q06090	1.03696	1.03696	1.88238e-05	3.62452e-05	24	Q06090	MRPL51	54S ribosomal protein L51, mitochondrial	RM51_YEAST	3	105.191	2.05191
D60 / D30	P00127	1.94886	1.94886	1.8852e-05	3.62709e-05	16	P00127	QCR6	Cytochrome b-c1 complex subunit 6, mitochondrial	QCR6_YEAST	1	286.069	3.86069
D60 / D14	P53173	2.33809	2.33809	1.90026e-05	3.65128e-05	20	P53173	ERV14	ER-derived vesicles protein ERV14	ERV14_YEAST	1	405.631	5.05631
D60 / D30	P35176	0.724867	0.724867	1.91041e-05	3.6679e-05	24	P35176	CPR5	Peptidyl-prolyl cis-trans isomerase D	CYPD_YEAST	3	65.2748	1.65275
D90 / D14	Q06168	2.1282	2.1282	1.92355e-05	3.68832e-05	17	Q06168	SFH1	Chromatin structure-remodeling complex subunit SFH1	SFH1_YEAST	1	337.171	4.37171
D90 / D14	P32660	0.777828	0.777828	1.93925e-05	3.71454e-05	20	P32660	DNF1	Phospholipid-transporting ATPase DNF1	ATC5_YEAST	4	71.4547	1.71455
D90 / D14	P06785	1.64291	1.64291	1.94302e-05	3.72079e-05	22	P06785	CDC21	Thymidylate synthase	TYSY_YEAST	1	212.296	3.12296
D120 / D14	P53075	0.706729	0.706729	1.97995e-05	3.78361e-05	24	P53075	SHE10	Outer spore wall assembly protein SHE10	SHE10_YEAST	10	63.2099	1.6321
D30 / D14	P40857	0.690442	0.690442	1.99233e-05	3.80331e-05	20	P40857	PHS1	Very-long-chain (3R)-3-hydroxyacyl-CoA dehydratase PHS1	HACD_YEAST	2	61.3778	1.61378
D60 / D14	P53757	-0.74818	0.74818	1.99553e-05	3.80743e-05	24	P53757	YNR071C	Uncharacterized isomerase YNR071C	YN9A_YEAST	8	-40.4646	0.595354
D60 / D30	P32911	0.601217	0.601217	2.01785e-05	3.84302e-05	24	P32911	SUI1	Eukaryotic translation initiation factor eIF-1	SUI1_YEAST	4	51.6995	1.517
D120 / D14	P38698	0.607751	0.607751	2.03499e-05	3.87165e-05	24	P38698	PPX1	Polyphosphatase	PPX1_YEAST	6	52.3882	1.52388
D60 / D14	Q12256	-1.49143	1.49143	2.03491e-05	3.87165e-05	24	Q12256	TPO4	Polyamine transporter 4	TPO4_YEAST	3	-64.434	0.35566
D90 / D14	Q6Q547	-0.722714	0.722714	2.04258e-05	3.88207e-05	24	Q6Q547	NOP10	H/ACA ribonucleoprotein complex subunit NOP10	NOP10_YEAST	2	-39.4043	0.605957
D60 / D14	P38295	-0.632951	0.632951	2.05862e-05	3.9085e-05	24	P38295	EHT1	Medium-chain fatty acid ethyl ester synthase/esterase 2	MCFS2_YEAST	2	-35.5144	0.644856
D90 / D14	P32351	0.78185	0.78185	2.07684e-05	3.94004e-05	22	P32351	IMP2'	Sugar utilization regulatory protein IMP2	IMPX_YEAST	1	71.9334	1.71933
D60 / D14	O13547	-0.834597	0.834597	2.08573e-05	3.95383e-05	24	O13547	CCW14	Covalently-linked cell wall protein 14	CCW14_YEAST	2	-43.926	0.56074
D120 / D14	P18962	0.630078	0.630078	2.11385e-05	3.99786e-05	24	P18962	DAP2	Dipeptidyl aminopeptidase B	DAP2_YEAST	8	54.7648	1.54765
D60 / D30	P40563	-0.673703	0.673703	2.12431e-05	4.01378e-05	24	P40563	AIM21	Altered inheritance of mitochondria protein 21	AIM21_YEAST	3	-37.3104	0.626896
D90 / D14	Q12480	-0.767076	0.767076	2.12696e-05	4.01747e-05	24	Q12480	AIM45	Probable electron transfer flavoprotein subunit alpha, mitochondrial	ETFA_YEAST	8	-41.2393	0.587607
D120 / D14	P47077	0.873486	0.873486	2.13015e-05	4.02245e-05	24	P47077	NOP9	Nucleolar protein 9	NOP9_YEAST	6	83.2085	1.83208
D90 / D30	P39685	0.831482	0.831482	2.1487e-05	4.05332e-05	24	P39685	POM152	Nucleoporin POM152	PO152_YEAST	5	77.9512	1.77951
D90 / D14	Q06449	-0.675056	0.675056	2.14776e-05	4.05332e-05	24	Q06449	PIN3	[PSI+] inducibility protein 3	PIN3_YEAST	5	-37.3692	0.626308
D120 / D90	P53051	-0.92346	0.92346	2.15414e-05	4.0615e-05	24	P53051	IMA1	Oligo-1,6-glucosidase IMA1	MALX3_YEAST	6	-47.2757	0.527243
D120 / D90	Q08300	-0.90977	0.90977	2.18567e-05	4.1167e-05	24	Q08300	CSS3	Secreted protein CSS3	CSS3_YEAST	2	-46.773	0.53227
D120 / D30	P47165	0.820914	0.820914	2.19328e-05	4.12998e-05	24	P47165	XPT1	Xanthine phosphoribosyltransferase 1	XPT1_YEAST	4	76.6525	1.76652
D90 / D30	Q12034	-0.980238	0.980238	2.21233e-05	4.15626e-05	24	Q12034	SLF1	Protein SLF1	SLF1_YEAST	2	-49.3104	0.506896
D120 / D14	P51401	-0.933762	0.933762	2.22014e-05	4.16666e-05	24	P51401	RPL9B	60S ribosomal protein L9-B	RL9B_YEAST	2	-47.6509	0.523491
D90 / D14	P40478	0.604476	0.604476	2.22113e-05	4.16745e-05	24	P40478	POR2	Mitochondrial outer membrane protein porin 2	VDAC2_YEAST	10	52.0427	1.52043
D120 / D60	P52553	-0.791026	0.791026	2.25365e-05	4.21662e-05	24	P52553	YKE2	Prefoldin subunit 6	PFD6_YEAST	4	-42.2067	0.577933
D120 / D60	P00912	0.635429	0.635429	2.29817e-05	4.29463e-05	24	P00912	TRP1	N-(5'-phosphoribosyl)anthranilate isomerase	TRPF_YEAST	1	55.34	1.5534
D60 / D14	Q12009	0.877008	0.877008	2.30309e-05	4.30254e-05	24	Q12009	TRM8	tRNA (guanine-N(7)-)-methyltransferase	TRMB_YEAST	1	83.6562	1.83656
D120 / D14	P21827	0.97433	0.97433	2.33552e-05	4.3587e-05	24	P21827	SRM1	Guanine nucleotide exchange factor SRM1	RCC1_YEAST	5	96.4728	1.96473
D90 / D14	Q3E7B2	-1.9139	1.9139	2.34521e-05	4.37454e-05	22	Q3E7B2	COA3	Cytochrome c oxidase assembly factor 3, mitochondrial	COA3_YEAST	1	-73.4627	0.265373
D120 / D60	P0CX27;P0CX28	-0.712456	0.712456	2.36055e-05	4.39869e-05	24	P0CX27;P0CX28	RPL42A;RPL42B	60S ribosomal protein L42-A;60S ribosomal protein L42-B	RL44A_YEAST;RL44B_YEAST	3	-38.972	0.61028
D120 / D14	P22943	-0.764689	0.764689	2.39944e-05	4.46209e-05	24	P22943	HSP12	12 kDa heat shock protein	HSP12_YEAST	11	-41.142	0.58858
D60 / D14	P36525	0.677701	0.677701	2.47851e-05	4.59981e-05	16	P36525	MRPL24	54S ribosomal protein L24, mitochondrial	RM24_YEAST	2	59.9589	1.59959
D120 / D14	P38629	0.600354	0.600354	2.5096e-05	4.65047e-05	24	P38629	RFC3	Replication factor C subunit 3	RFC3_YEAST	5	51.6089	1.51609
D120 / D14	Q12114	-0.734804	0.734804	2.54508e-05	4.70433e-05	24	Q12114	CHS5	Chitin biosynthesis protein CHS5	CHS5_YEAST	6	-39.91	0.6009
D60 / D14	P01094	-1.09515	1.09515	2.56681e-05	4.73973e-05	24	P01094	PAI3	Protease A inhibitor 3	IPA3_YEAST	5	-53.1913	0.468087
D90 / D14	P07285	0.697135	0.697135	2.59373e-05	4.78101e-05	24	P07285	TRP4	Anthranilate phosphoribosyltransferase	TRPD_YEAST	4	62.1282	1.62128
D120 / D14	P32521	-0.594279	0.594279	2.5978e-05	4.7873e-05	24	P32521	PAN1	Actin cytoskeleton-regulatory complex protein PAN1	PAN1_YEAST	13	-33.7625	0.662375
D60 / D30	P36051	0.628722	0.628722	2.61382e-05	4.80717e-05	24	P36051	MCD4	GPI ethanolamine phosphate transferase 1	MCD4_YEAST	6	54.6195	1.54619
D90 / D30	P32897	1.06299	1.06299	2.61352e-05	4.80717e-05	22	P32897	TIM23	Mitochondrial import inner membrane translocase subunit TIM23	TIM23_YEAST	1	108.926	2.08926
D120 / D14	P53235	-0.797053	0.797053	2.62975e-05	4.83285e-05	24	P53235	YGR054W	Eukaryotic translation initiation factor 2A	EIF2A_YEAST	10	-42.4476	0.575524
D90 / D14	P0CX25;P0CX26	-0.628002	0.628002	2.63194e-05	4.83565e-05	24	P0CX25;P0CX26	RPL43A;RPL43B	60S ribosomal protein L43-A;60S ribosomal protein L43-B	RL43A_YEAST;RL43B_YEAST	9	-35.2928	0.647072
D90 / D30	P14907	-0.799837	0.799837	2.67638e-05	4.90502e-05	24	P14907	NSP1	Nucleoporin NSP1	NSP1_YEAST	7	-42.5586	0.574414
D30 / D14	P38295	-0.798097	0.798097	2.69887e-05	4.94109e-05	24	P38295	EHT1	Medium-chain fatty acid ethyl ester synthase/esterase 2	MCFS2_YEAST	2	-42.4893	0.575107
D90 / D30	P28778	-0.760272	0.760272	2.7045e-05	4.94916e-05	24	P28778	MRP17	37S ribosomal protein MRP17, mitochondrial	RT06_YEAST	2	-40.9615	0.590385
D120 / D30	P53140	0.608326	0.608326	2.71332e-05	4.96157e-05	24	P53140	RMD9	RNA-binding protein RMD9, mitochondrial	RMD9_YEAST	7	52.4489	1.52449
D120 / D30	P47045	-0.787541	0.787541	2.71766e-05	4.96828e-05	24	P47045	TIM54	Mitochondrial import inner membrane translocase subunit TIM54	TIM54_YEAST	4	-42.0669	0.579331
D90 / D14	P39954	-0.605509	0.605509	2.73087e-05	4.98993e-05	24	P39954	SAH1	Adenosylhomocysteinase	SAHH_YEAST	24	-34.2761	0.657239
D60 / D30	P32478	-1.29023	1.29023	2.76142e-05	5.03949e-05	24	P32478	HSP150	Cell wall mannoprotein HSP150	HS150_YEAST	3	-59.1115	0.408885
D60 / D14	P32263	-0.610381	0.610381	2.78047e-05	5.06921e-05	24	P32263	PRO3	Pyrroline-5-carboxylate reductase	P5CR_YEAST	9	-34.4976	0.655024
D120 / D30	Q04438	-1.52767	1.52767	2.78422e-05	5.07445e-05	24	Q04438	SPG4	Stationary phase protein 4	SPG4_YEAST	2	-65.3163	0.346837
D90 / D14	P12685	0.704535	0.704535	2.80708e-05	5.11011e-05	24	P12685	TRK1	High-affinity potassium transport protein	TRK1_YEAST	1	62.962	1.62962
D90 / D14	P38315	0.897178	0.897178	2.80944e-05	5.11188e-05	22	P38315	YBP1	YAP1-binding protein 1	YBP1_YEAST	1	86.2419	1.86242
D90 / D14	P53235	-0.84559	0.84559	2.83458e-05	5.1474e-05	24	P53235	YGR054W	Eukaryotic translation initiation factor 2A	EIF2A_YEAST	10	-44.3517	0.556483
D120 / D14	O13563	-0.594445	0.594445	2.84287e-05	5.15863e-05	24	O13563	RPN13	26S proteasome regulatory subunit RPN13	RPN13_YEAST	4	-33.7701	0.662299
D120 / D90	P23776	-0.762007	0.762007	2.87406e-05	5.20621e-05	24	P23776	EXG1	Glucan 1,3-beta-glucosidase I/II	EXG1_YEAST	15	-41.0325	0.589675
D90 / D30	Q04279	-0.798932	0.798932	2.93141e-05	5.28922e-05	24	Q04279	SEG1	Eisosome protein SEG1	SEG1_YEAST	4	-42.5226	0.574774
D120 / D30	P39692	-0.845283	0.845283	2.93948e-05	5.30117e-05	24	P39692	MET10	Sulfite reductase [NADPH] flavoprotein component	MET10_YEAST	16	-44.3398	0.556602
D120 / D14	P53278	-0.974579	0.974579	2.94277e-05	5.3032e-05	24	P53278	YGR130C	Uncharacterized protein YGR130C	YG3A_YEAST	12	-49.1112	0.508888
D60 / D14	P0CX80;P0CX81	-1.68241	1.68241	2.96026e-05	5.32817e-05	24	P0CX80;P0CX81	CUP1-1;CUP1-2	Copper metallothionein 1-1;Copper metallothionein 1-2	MTCU1_YEAST;MTCU2_YEAST	1	-68.8439	0.311561
D120 / D30	P08425	0.921282	0.921282	2.96797e-05	5.34074e-05	24	P08425	MSF1	Phenylalanine--tRNA ligase, mitochondrial	SYFM_YEAST	5	89.3798	1.8938
D120 / D90	Q06137	-0.679086	0.679086	2.97555e-05	5.35176e-05	24	Q06137	YLR345W	Putative 6-phosphofructo-2-kinase/fructose-2,6-bisphosphatase YLR345W	YL345_YEAST	5	-37.5439	0.624561
D120 / D60	Q12034	-0.853186	0.853186	2.97967e-05	5.35785e-05	24	Q12034	SLF1	Protein SLF1	SLF1_YEAST	2	-44.6439	0.553561
D120 / D14	Q08581	0.956483	0.956483	3.00589e-05	5.39707e-05	18	Q08581	SLK19	Kinetochore protein SLK19	SLK19_YEAST	1	94.0573	1.94057
D120 / D30	P00498	0.596511	0.596511	3.02573e-05	5.42871e-05	24	P00498	HIS1	ATP phosphoribosyltransferase	HIS1_YEAST	9	51.2055	1.51205
D120 / D90	P23285	-0.835559	0.835559	3.02844e-05	5.43225e-05	24	P23285	CPR2	Peptidyl-prolyl cis-trans isomerase B	CYPB_YEAST	4	-43.9634	0.560366
D120 / D30	Q08984	0.734222	0.734222	3.03255e-05	5.4383e-05	24	Q08984	YPL272C	Uncharacterized protein YPL272C	YP272_YEAST	8	66.3501	1.6635
D60 / D14	P38315	0.795226	0.795226	3.06106e-05	5.48139e-05	22	P38315	YBP1	YAP1-binding protein 1	YBP1_YEAST	1	73.5349	1.73535
D60 / D14	Q04338	-1.08062	1.08062	3.07866e-05	5.5035e-05	24	Q04338	VTI1	t-SNARE VTI1	VTI1_YEAST	2	-52.7173	0.472827
D90 / D14	P09880	-0.833155	0.833155	3.1261e-05	5.57602e-05	24	P09880	TRL1	tRNA ligase	TRNL_YEAST	1	-43.87	0.5613
D120 / D30	Q08742	-0.764968	0.764968	3.12682e-05	5.57602e-05	24	Q08742	RDL2	Thiosulfate sulfurtransferase RDL2, mitochondrial	RDL2_YEAST	2	-41.1534	0.588466
D60 / D30	Q04182	-0.6148	0.6148	3.19554e-05	5.67787e-05	24	Q04182	PDR15	ATP-dependent permease PDR15	PDR15_YEAST	4	-34.6979	0.653021
D120 / D14	P53753	1.12416	1.12416	3.21306e-05	5.70347e-05	24	P53753	DSE4	Glucan endo-1,3-beta-D-glucosidase 1	ENG1_YEAST	2	117.975	2.17975
D120 / D60	P04650	-1.09613	1.09613	3.26996e-05	5.79747e-05	18	P04650	RPL39	60S ribosomal protein L39	RL39_YEAST	1	-53.2229	0.467771
D90 / D14	P10834	1.13212	1.13212	3.31924e-05	5.87207e-05	24	P10834	PET54	Protein PET54	PET54_YEAST	3	119.18	2.1918
D120 / D14	Q12403	1.5584	1.5584	3.32155e-05	5.87474e-05	19	Q12403	ERP3	Protein ERP3	ERP3_YEAST	1	194.527	2.94527
D60 / D14	P38203	0.707384	0.707384	3.40358e-05	6.00103e-05	24	P38203	LSM2	U6 snRNA-associated Sm-like protein LSm2	LSM2_YEAST	4	63.284	1.63284
D120 / D60	P54780	-1.39599	1.39599	3.40836e-05	6.00802e-05	24	P54780	RPL15B	60S ribosomal protein L15-B	RL15B_YEAST	2	-62.0017	0.379983
D120 / D14	P36141	-0.808896	0.808896	3.42397e-05	6.02973e-05	24	P36141	FMP46	Putative redox protein FMP46, mitochondrial	FMP46_YEAST	4	-42.9182	0.570818
D90 / D14	P10863	-0.737963	0.737963	3.48691e-05	6.12581e-05	24	P10863	TIR1	Cold shock-induced protein TIR1	TIR1_YEAST	1	-40.0415	0.599585
D90 / D14	Q03322	1.23846	1.23846	3.50776e-05	6.15219e-05	14	Q03322	TLG1	t-SNARE affecting a late Golgi compartment protein 1	TLG1_YEAST	1	135.946	2.35946
D90 / D30	P40159	-0.648544	0.648544	3.51135e-05	6.15703e-05	24	P40159	YNL208W	Uncharacterized protein YNL208W	YNU8_YEAST	5	-36.2076	0.637924
D120 / D60	P53051	-0.738525	0.738525	3.54072e-05	6.19963e-05	24	P53051	IMA1	Oligo-1,6-glucosidase IMA1	MALX3_YEAST	6	-40.0648	0.599352
D120 / D14	P47044	-1.28882	1.28882	3.57361e-05	6.24828e-05	24	P47044	YJL055W	LOG family protein YJL055W	YJF5_YEAST	5	-59.0714	0.409286
D90 / D30	P29029	0.595931	0.595931	3.57802e-05	6.25451e-05	24	P29029	CTS1	Endochitinase	CHIT_YEAST	1	51.1447	1.51145
D120 / D60	P07269	-0.744736	0.744736	3.58616e-05	6.26574e-05	16	P07269	PHO2	Regulatory protein PHO2	PHO2_YEAST	1	-40.3223	0.596777
D120 / D30	P36110	1.60435	1.60435	3.61293e-05	6.31102e-05	24	P36110	PRY2	Protein PRY2	PRY2_YEAST	2	204.06	3.0406
D120 / D90	P80967	-0.80023	0.80023	3.61674e-05	6.31467e-05	24	P80967	TOM5	Mitochondrial import receptor subunit TOM5	TOM5_YEAST	1	-42.5742	0.574258
D60 / D14	P53235	-0.652804	0.652804	3.61892e-05	6.31697e-05	24	P53235	YGR054W	Eukaryotic translation initiation factor 2A	EIF2A_YEAST	10	-36.3957	0.636043
D120 / D90	P54780	-0.965136	0.965136	3.68025e-05	6.41487e-05	24	P54780	RPL15B	60S ribosomal protein L15-B	RL15B_YEAST	2	-48.777	0.51223
D90 / D30	Q08816	0.815927	0.815927	3.70046e-05	6.44552e-05	24	Q08816	YOR352W	Uncharacterized protein YOR352W	YO352_YEAST	2	76.0429	1.76043
D90 / D14	Q04080	1.33779	1.33779	3.70697e-05	6.45378e-05	20	Q04080	GPI17	GPI transamidase component GPI17	GPI17_YEAST	4	152.763	2.52763
D60 / D14	P40020	1.27657	1.27657	3.7205e-05	6.4712e-05	22	P40020	FIR1	Factor interacting with REF2	FIR1_YEAST	1	142.262	2.42262
D90 / D14	P39994	-0.890836	0.890836	3.76113e-05	6.53104e-05	24	P39994	PXP1	Putative 2-hydroxyacyl-CoA lyase	PXP1_YEAST	7	-46.0698	0.539302
D120 / D14	Q06168	1.65153	1.65153	3.79015e-05	6.57365e-05	15	Q06168	SFH1	Chromatin structure-remodeling complex subunit SFH1	SFH1_YEAST	1	214.166	3.14166
D120 / D30	Q12328	0.729677	0.729677	3.88025e-05	6.71881e-05	20	Q12328	TIM22	Mitochondrial import inner membrane translocase subunit TIM22	TIM22_YEAST	2	65.8268	1.65827
D60 / D14	Q05788	-0.719226	0.719226	3.8954e-05	6.74028e-05	23	Q05788	PNP1	Purine nucleoside phosphorylase	PNPH_YEAST	3	-39.2577	0.607423
D60 / D30	P45978	0.605616	0.605616	3.90817e-05	6.75758e-05	24	P45978	SCD6	Protein SCD6	SCD6_YEAST	6	52.1628	1.52163
D60 / D14	P20436	-0.949294	0.949294	3.91848e-05	6.77064e-05	24	P20436	RPB8	DNA-directed RNA polymerases I, II, and III subunit RPABC3	RPAB3_YEAST	3	-48.2114	0.517886
D90 / D30	Q3E7B2	-1.412	1.412	3.96195e-05	6.83288e-05	22	Q3E7B2	COA3	Cytochrome c oxidase assembly factor 3, mitochondrial	COA3_YEAST	1	-62.421	0.37579
D60 / D30	Q02642	-0.942025	0.942025	3.96891e-05	6.84167e-05	24	Q02642	EGD1	Nascent polypeptide-associated complex subunit beta-1	NACB1_YEAST	3	-47.9498	0.520502
D120 / D60	P53166	0.62535	0.62535	3.97313e-05	6.84572e-05	24	P53166	MRH4	ATP-dependent RNA helicase MRH4, mitochondrial	MRH4_YEAST	4	54.2585	1.54258
D90 / D14	Q12177	-0.993789	0.993789	3.97604e-05	6.84913e-05	24	Q12177	YLL056C	Uncharacterized protein YLL056C	YL056_YEAST	11	-49.7843	0.502157
D90 / D14	P48510	-1.47067	1.47067	3.97973e-05	6.85227e-05	24	P48510	DSK2	Ubiquitin domain-containing protein DSK2	DSK2_YEAST	5	-63.9186	0.360814
D90 / D30	P32351	0.704718	0.704718	4.00976e-05	6.89912e-05	24	P32351	IMP2'	Sugar utilization regulatory protein IMP2	IMPX_YEAST	1	62.9826	1.62983
D60 / D14	P38089	0.616962	0.616962	4.07384e-05	6.99135e-05	24	P38089	PTC4	Protein phosphatase 2C homolog 4	PP2C4_YEAST	2	53.3643	1.53364
D120 / D14	P32660	0.74419	0.74419	4.26178e-05	7.27306e-05	20	P32660	DNF1	Phospholipid-transporting ATPase DNF1	ATC5_YEAST	4	67.5033	1.67503
D120 / D30	P18962	0.618421	0.618421	4.26818e-05	7.2823e-05	24	P18962	DAP2	Dipeptidyl aminopeptidase B	DAP2_YEAST	8	53.5194	1.53519
D60 / D14	P10863	-0.590145	0.590145	4.30068e-05	7.32074e-05	24	P10863	TIR1	Cold shock-induced protein TIR1	TIR1_YEAST	1	-33.5724	0.664276
D30 / D14	P20436	-1.06491	1.06491	4.33242e-05	7.37133e-05	24	P20436	RPB8	DNA-directed RNA polymerases I, II, and III subunit RPABC3	RPAB3_YEAST	3	-52.1999	0.478001
D120 / D30	P08679	0.665505	0.665505	4.43477e-05	7.51587e-05	24	P08679	CIT2	Citrate synthase, peroxisomal	CISY2_YEAST	5	58.6123	1.58612
D30 / D14	P32478	1.04261	1.04261	4.44184e-05	7.52437e-05	24	P32478	HSP150	Cell wall mannoprotein HSP150	HS150_YEAST	3	105.995	2.05995
D120 / D14	Q07824	-0.719911	0.719911	4.44459e-05	7.5273e-05	22	Q07824	TPO1	Polyamine transporter 1	TPO1_YEAST	4	-39.2865	0.607135
D30 / D14	Q03180	1.60926	1.60926	4.46242e-05	7.55401e-05	12	Q03180	PIR3	Cell wall mannoprotein PIR3	PIR3_YEAST	1	205.095	3.05095
D120 / D14	Q06205	0.841658	0.841658	4.48371e-05	7.58581e-05	24	Q06205	FPR4	FK506-binding protein 4	FKBP4_YEAST	3	79.2109	1.79211
D30 / D14	P36022	-1.00657	1.00657	4.48692e-05	7.58847e-05	18	P36022	DYN1	Dynein heavy chain, cytoplasmic	DYHC_YEAST	1	-50.227	0.49773
D120 / D30	P08466	-0.71737	0.71737	4.51556e-05	7.62461e-05	24	P08466	NUC1	Mitochondrial nuclease	NUC1_YEAST	4	-39.1795	0.608205
D60 / D30	Q08969	-1.15114	1.15114	4.55857e-05	7.68768e-05	24	Q08969	GRE1	Protein GRE1	GRE1_YEAST	5	-54.973	0.45027
D90 / D30	P39966	-0.602525	0.602525	4.5973e-05	7.75015e-05	24	P39966	PTC2	Protein phosphatase 2C homolog 2	PP2C2_YEAST	10	-34.14	0.6586
D60 / D30	Q12191	-0.69698	0.69698	4.60592e-05	7.76291e-05	24	Q12191	BUG1	Binder of USO1 and GRH1 protein 1	BUG1_YEAST	3	-38.3138	0.616862
D60 / D30	P09880	-0.880078	0.880078	4.60967e-05	7.76744e-05	24	P09880	TRL1	tRNA ligase	TRNL_YEAST	1	-45.6662	0.543338
D120 / D14	Q06177	-1.75757	1.75757	4.61888e-05	7.77938e-05	16	Q06177	TMA10	Translation machinery-associated protein 10	TMA10_YEAST	1	-70.4255	0.295745
D120 / D14	P47032	-0.932955	0.932955	4.66163e-05	7.84711e-05	24	P47032	PRY1	Protein PRY1	PRY1_YEAST	1	-47.6216	0.523784
D120 / D30	Q06090	-0.891336	0.891336	4.7037e-05	7.91136e-05	24	Q06090	MRPL51	54S ribosomal protein L51, mitochondrial	RM51_YEAST	3	-46.0885	0.539115
D120 / D14	Q01802	0.592239	0.592239	4.7365e-05	7.95195e-05	21	Q01802	AAT1	Aspartate aminotransferase, mitochondrial	AATM_YEAST	2	50.7584	1.50758
D90 / D14	P10622	-1.58387	1.58387	4.76976e-05	8.00229e-05	24	P10622	RPP1B	60S acidic ribosomal protein P1-beta	RLA3_YEAST	1	-66.6414	0.333586
D60 / D14	Q06168	1.55077	1.55077	4.80425e-05	8.05648e-05	15	Q06168	SFH1	Chromatin structure-remodeling complex subunit SFH1	SFH1_YEAST	1	192.974	2.92974
D60 / D30	Q06819	-1.40011	1.40011	4.82e-05	8.08104e-05	24	Q06819	DIB1	Spliceosomal protein DIB1	DIB1_YEAST	1	-62.1101	0.378899
D60 / D14	P25619	0.650731	0.650731	4.82723e-05	8.08948e-05	24	P25619	HSP30	30 kDa heat shock protein	HSP30_YEAST	3	56.9964	1.56996
D90 / D14	Q12403	1.11368	1.11368	4.84946e-05	8.12486e-05	19	Q12403	ERP3	Protein ERP3	ERP3_YEAST	1	116.398	2.16398
D90 / D30	Q03362	0.789206	0.789206	4.91987e-05	8.23155e-05	24	Q03362	YDR476C	Uncharacterized protein YDR476C	YD476_YEAST	3	72.8123	1.72812
D120 / D14	P40469	0.781209	0.781209	4.93268e-05	8.25111e-05	16	P40469	MET18	DNA repair/transcription protein MET18/MMS19	MET18_YEAST	2	71.857	1.71857
D90 / D14	P53927	0.618171	0.618171	4.93828e-05	8.25859e-05	24	P53927	NOP15	Ribosome biogenesis protein 15	NOP15_YEAST	1	53.4928	1.53493
D120 / D90	P38131	-0.65904	0.65904	4.96563e-05	8.29489e-05	24	P38131	KTR4	Probable mannosyltransferase KTR4	KTR4_YEAST	7	-36.67	0.6333
D120 / D14	P41818	-1.81479	1.81479	4.96812e-05	8.29541e-05	24	P41818	GLC8	Protein GLC8	GLC8_YEAST	5	-71.5754	0.284246
D120 / D30	P39704	0.657471	0.657471	5.01005e-05	8.34823e-05	24	P39704	ERP2	Protein ERP2	ERP2_YEAST	2	57.7315	1.57732
D120 / D14	Q08108	0.588212	0.588212	5.05354e-05	8.40349e-05	18	Q08108	PLB3	Lysophospholipase 3	PLB3_YEAST	2	50.3382	1.50338
D60 / D14	P54114	0.796502	0.796502	5.07057e-05	8.42512e-05	24	P54114	ALD3	Aldehyde dehydrogenase [NAD(P)+] 2	ALDH3_YEAST	3	73.6885	1.73688
D90 / D14	P53173	2.35432	2.35432	5.11563e-05	8.49327e-05	20	P53173	ERV14	ER-derived vesicles protein ERV14	ERV14_YEAST	1	411.353	5.11353
D90 / D14	Q03835	1.10494	1.10494	5.13408e-05	8.5162e-05	24	Q03835	GRX3	Monothiol glutaredoxin-3	GLRX3_YEAST	2	115.09	2.1509
D60 / D30	P53969	0.674772	0.674772	5.16075e-05	8.55657e-05	24	P53969	SAM50	Sorting assembly machinery 50 kDa subunit	SAM50_YEAST	2	59.6344	1.59634
D60 / D30	Q03835	0.641749	0.641749	5.2043e-05	8.62681e-05	24	Q03835	GRX3	Monothiol glutaredoxin-3	GLRX3_YEAST	2	56.0219	1.56022
D120 / D14	P35997;P38711	-0.782091	0.782091	5.21551e-05	8.64149e-05	24	P35997;P38711	RPS27A;RPS27B	40S ribosomal protein S27-A;40S ribosomal protein S27-B	RS27A_YEAST;RS27B_YEAST	5	-41.8477	0.581523
D120 / D14	P38636	-0.787224	0.787224	5.26119e-05	8.71128e-05	24	P38636	ATX1	Metal homeostasis factor ATX1	ATX1_YEAST	3	-42.0542	0.579458
D90 / D14	Q05788	-0.6934	0.6934	5.26855e-05	8.71954e-05	18	Q05788	PNP1	Purine nucleoside phosphorylase	PNPH_YEAST	3	-38.1605	0.618395
D60 / D30	P04819	0.719422	0.719422	5.29671e-05	8.76052e-05	20	P04819	CDC9	DNA ligase 1	DNLI1_YEAST	1	64.6522	1.64652
D90 / D14	Q06682	-0.867414	0.867414	5.31872e-05	8.79068e-05	24	Q06682	UBX5	UBX domain-containing protein 5	UBX5_YEAST	5	-45.1872	0.548128
D120 / D30	Q12133	0.715164	0.715164	5.39123e-05	8.90251e-05	24	Q12133	SPC3	Signal peptidase complex subunit 3	SPC3_YEAST	2	64.167	1.64167
D30 / D14	Q12328	-1.05006	1.05006	5.44855e-05	8.98099e-05	20	Q12328	TIM22	Mitochondrial import inner membrane translocase subunit TIM22	TIM22_YEAST	2	-51.7052	0.482948
D60 / D14	P36526	0.592053	0.592053	5.52456e-05	9.08791e-05	20	P36526	MRPL27	54S ribosomal protein L27, mitochondrial	RM27_YEAST	1	50.7391	1.50739
D120 / D14	P34163	0.628461	0.628461	5.55765e-05	9.13826e-05	24	P34163	TGL1	Sterol esterase TGL1	TGL1_YEAST	9	54.5915	1.54591
D30 / D14	P47130	0.601045	0.601045	5.65387e-05	9.27154e-05	24	P47130	CSN12	Cop9 signalosome complex subunit 12	CSN12_YEAST	3	51.6814	1.51681
D120 / D14	P38315	0.812617	0.812617	5.65538e-05	9.27195e-05	22	P38315	YBP1	YAP1-binding protein 1	YBP1_YEAST	1	75.6395	1.75639
D120 / D30	Q06493	0.621953	0.621953	5.66997e-05	9.29171e-05	24	Q06493	YLH47	LETM1 domain-containing protein YLH47, mitochondrial	YLH47_YEAST	6	53.8957	1.53896
D90 / D30	P53736	0.882922	0.882922	5.69271e-05	9.32482e-05	24	P53736	YNR040W	Uncharacterized protein YNR040W	YN8O_YEAST	4	84.4106	1.84411
D60 / D14	P39692	-0.69193	0.69193	5.71984e-05	9.35881e-05	24	P39692	MET10	Sulfite reductase [NADPH] flavoprotein component	MET10_YEAST	16	-38.0975	0.619025
D90 / D30	P36049	0.721089	0.721089	5.73317e-05	9.37853e-05	24	P36049	EBP2	rRNA-processing protein EBP2	EBP2_YEAST	4	64.8426	1.64843
D30 / D14	Q07589	0.795631	0.795631	5.77311e-05	9.43336e-05	20	Q07589	YDL144C	Uncharacterized protein YDL144C	YD144_YEAST	1	73.5836	1.73584
D60 / D30	P40858	1.16015	1.16015	5.77979e-05	9.43958e-05	22	P40858	MRPL49	54S ribosomal protein L49, mitochondrial	RN49_YEAST	3	123.48	2.2348
D90 / D60	P49166	-0.640821	0.640821	5.78078e-05	9.43958e-05	24	P49166	RPL37A	60S ribosomal protein L37-A	RL37A_YEAST	7	-35.8652	0.641348
D60 / D30	P40002	-1.00498	1.00498	5.83411e-05	9.50974e-05	22	P40002	MIT1	Transcriptional regulator MIT1	MIT1_YEAST	1	-50.1722	0.498278
D120 / D14	P19146	1.20183	1.20183	5.86494e-05	9.55151e-05	18	P19146	ARF2	ADP-ribosylation factor 2	ARF2_YEAST	1	130.031	2.30031
D120 / D60	P53164	-0.726345	0.726345	5.87098e-05	9.5571e-05	24	P53164	NPY1	NAD-capped RNA hydrolase NPY1	NPY1_YEAST	6	-39.5567	0.604433
D120 / D14	P40970	0.735385	0.735385	5.87456e-05	9.5587e-05	24	P40970	LCB2	Serine palmitoyltransferase 2	LCB2_YEAST	8	66.4841	1.66484
D90 / D30	Q04438	-1.42265	1.42265	5.9279e-05	9.6348e-05	22	Q04438	SPG4	Stationary phase protein 4	SPG4_YEAST	2	-62.6973	0.373027
D120 / D30	P47122	-0.657281	0.657281	5.93334e-05	9.64152e-05	24	P47122	NPA3	GPN-loop GTPase 1	GPN1_YEAST	3	-36.5928	0.634072
D120 / D30	P0CX27;P0CX28	-0.758809	0.758809	5.99153e-05	9.71889e-05	24	P0CX27;P0CX28	RPL42A;RPL42B	60S ribosomal protein L42-A;60S ribosomal protein L42-B	RL44A_YEAST;RL44B_YEAST	3	-40.9016	0.590984
D120 / D30	P24031	0.806417	0.806417	6.00357e-05	9.73623e-05	24	P24031	PHO3	Constitutive acid phosphatase	PPA3_YEAST	6	74.8863	1.74886
D60 / D14	Q06146	-0.862835	0.862835	6.04934e-05	9.80396e-05	24	Q06146	YLR257W	Uncharacterized protein YLR257W	YL257_YEAST	11	-45.0129	0.549871
D90 / D60	P23776	0.612284	0.612284	6.05223e-05	9.80648e-05	24	P23776	EXG1	Glucan 1,3-beta-glucosidase I/II	EXG1_YEAST	15	52.8677	1.52868
D120 / D90	P05375	0.650316	0.650316	6.07954e-05	9.84856e-05	24	P05375	OPI3	Phosphatidyl-N-methylethanolamine N-methyltransferase	PLMT_YEAST	2	56.9512	1.56951
D120 / D14	P20436	-1.01226	1.01226	6.13491e-05	9.92073e-05	24	P20436	RPB8	DNA-directed RNA polymerases I, II, and III subunit RPABC3	RPAB3_YEAST	3	-50.4233	0.495767
D90 / D14	P53045	-0.873838	0.873838	6.15003e-05	9.943e-05	24	P53045	ERG25	C-4 methylsterol oxidase ERG25	ERG25_YEAST	3	-45.4307	0.545693
D60 / D30	Q04651	0.914947	0.914947	6.15787e-05	9.95348e-05	22	Q04651	ERV41	ER-derived vesicles protein ERV41	ERV41_YEAST	1	88.55	1.8855
D90 / D14	P0CX33;P0CX34	-1.87497	1.87497	6.16353e-05	9.96044e-05	24	P0CX33;P0CX34	RPS30A;RPS30B	40S ribosomal protein S30-A;40S ribosomal protein S30-B	RS30A_YEAST;RS30B_YEAST	3	-72.7368	0.272632
D90 / D14	Q08685	1.07206	1.07206	6.18015e-05	9.9829e-05	20	Q08685	CLP1	mRNA cleavage and polyadenylation factor CLP1	CLP1_YEAST	3	110.243	2.10243
D120 / D14	P36051	0.922336	0.922336	6.20094e-05	0.000100077	24	P36051	MCD4	GPI ethanolamine phosphate transferase 1	MCD4_YEAST	6	89.5182	1.89518
D120 / D14	P10622	-1.79664	1.79664	6.264e-05	0.000100983	24	P10622	RPP1B	60S acidic ribosomal protein P1-beta	RLA3_YEAST	1	-71.2156	0.287844
D120 / D60	Q02630	-0.837673	0.837673	6.35402e-05	0.000102322	22	Q02630	NUP116	Nucleoporin NUP116/NSP116	NU116_YEAST	6	-44.0455	0.559545
D120 / D60	Q08295	-0.72047	0.72047	6.38378e-05	0.000102734	24	Q08295	IMA2	Oligo-1,6-glucosidase IMA2	IMA2_YEAST	17	-39.31	0.6069
D90 / D30	P10834	0.859365	0.859365	6.39669e-05	0.000102919	24	P10834	PET54	Protein PET54	PET54_YEAST	3	81.424	1.81424
D90 / D30	P32864	0.984196	0.984196	6.44576e-05	0.000103572	22	P32864	MRS6	Rab proteins geranylgeranyltransferase component A	RAEP_YEAST	1	97.821	1.97821
D120 / D60	Q08910	0.640387	0.640387	6.46992e-05	0.000103915	24	Q08910	YOR387C	VEL1-related protein YOR387C	YO387_YEAST	2	55.8747	1.55875
D120 / D14	Q12034	-1.99651	1.99651	6.4889e-05	0.000104197	24	Q12034	SLF1	Protein SLF1	SLF1_YEAST	2	-74.9394	0.250606
D120 / D30	P40857	0.728622	0.728622	6.57888e-05	0.000105434	22	P40857	PHS1	Very-long-chain (3R)-3-hydroxyacyl-CoA dehydratase PHS1	HACD_YEAST	2	65.7056	1.65706
D120 / D90	P46965	0.627632	0.627632	6.69057e-05	0.000107131	24	P46965	SPC1	Signal peptidase complex subunit 1	SPC1_YEAST	1	54.5027	1.54503
D90 / D14	P42835	0.804894	0.804894	6.71605e-05	0.000107492	24	P42835	EGT2	Protein EGT2	EGT2_YEAST	3	74.7017	1.74702
D120 / D14	Q03758	1.31286	1.31286	6.75885e-05	0.000108106	20	Q03758	BUL2	Ubiquitin ligase-binding protein BUL2	BUL2_YEAST	3	148.434	2.48434
D60 / D14	P07285	0.635762	0.635762	6.76558e-05	0.00010819	24	P07285	TRP4	Anthranilate phosphoribosyltransferase	TRPD_YEAST	4	55.3759	1.55376
D30 / D14	P25338	0.763883	0.763883	6.81614e-05	0.000108886	24	P25338	MPO1	2-hydroxy-palmitic acid dioxygenase MPO1	MPO1_YEAST	1	69.8055	1.69805
D90 / D14	P32266	0.813679	0.813679	6.85604e-05	0.000109494	24	P32266	MGM1	Dynamin-like GTPase MGM1, mitochondrial	MGM1_YEAST	5	75.7688	1.75769
D120 / D30	P25580	1.13132	1.13132	6.91467e-05	0.000110406	24	P25580	PBN1	Protein PBN1	PBN1_YEAST	1	119.059	2.19059
D90 / D14	P10849	1.15565	1.15565	6.92668e-05	0.000110574	15	P10849	MTF2	Mitochondrial transcription factor 2	MTF2_YEAST	2	122.784	2.22784
D120 / D14	P35176	0.781869	0.781869	6.94142e-05	0.000110737	20	P35176	CPR5	Peptidyl-prolyl cis-trans isomerase D	CYPD_YEAST	3	71.9357	1.71936
D60 / D30	P40046	-0.635359	0.635359	6.97511e-05	0.000111202	24	P40046	VTC1	Vacuolar transporter chaperone complex subunit 1	VTC1_YEAST	1	-35.622	0.64378
D60 / D30	Q06090	-0.621286	0.621286	7.02285e-05	0.000111817	24	Q06090	MRPL51	54S ribosomal protein L51, mitochondrial	RM51_YEAST	3	-34.9909	0.650091
D90 / D30	P09620	0.601356	0.601356	7.06443e-05	0.000112414	24	P09620	KEX1	Pheromone-processing carboxypeptidase KEX1	KEX1_YEAST	7	51.7142	1.51714
D60 / D30	P22289	-0.991991	0.991991	7.23347e-05	0.000114723	24	P22289	QCR9	Cytochrome b-c1 complex subunit 9, mitochondrial	QCR9_YEAST	2	-49.7217	0.502783
D120 / D14	Q08926	-0.804175	0.804175	7.25593e-05	0.000115029	24	Q08926	UIP4	ULP1-interacting protein 4	UIP4_YEAST	4	-42.7311	0.572689
D120 / D30	P80967	-0.706898	0.706898	7.29628e-05	0.000115519	24	P80967	TOM5	Mitochondrial import receptor subunit TOM5	TOM5_YEAST	1	-38.7364	0.612636
D90 / D14	Q04170	1.10975	1.10975	7.41939e-05	0.000117064	24	Q04170	YDR391C	Uncharacterized protein YDR391C	YD391_YEAST	2	115.808	2.15808
D120 / D14	Q12133	1.1146	1.1146	7.4312e-05	0.0001172	24	Q12133	SPC3	Signal peptidase complex subunit 3	SPC3_YEAST	2	116.535	2.16535
D90 / D14	P38172	0.641828	0.641828	7.49038e-05	0.000118058	24	P38172	MRX3	MIOREX complex component 3	MRX3_YEAST	1	56.0304	1.5603
D120 / D14	O13547	-0.901704	0.901704	7.50525e-05	0.000118241	24	O13547	CCW14	Covalently-linked cell wall protein 14	CCW14_YEAST	2	-46.4746	0.535254
D60 / D14	P00045	0.963035	0.963035	7.63604e-05	0.000119967	24	P00045	CYC7	Cytochrome c isoform 2	CYC7_YEAST	7	94.9407	1.94941
D120 / D60	P41058	-0.643949	0.643949	7.66322e-05	0.000120333	24	P41058	RPS29B	40S ribosomal protein S29-B	RS29B_YEAST	4	-36.0041	0.639959
D90 / D14	P40043	-0.739774	0.739774	7.67705e-05	0.000120508	24	P40043	RGI1	Respiratory growth induced protein 1	RGI1_YEAST	2	-40.1167	0.598833
D90 / D14	P53206	0.880299	0.880299	7.78952e-05	0.000122117	24	P53206	MCY1	Putative mitochondrial cysteine synthase	MCY1_YEAST	5	84.0756	1.84076
D120 / D30	P36064	-1.27728	1.27728	7.8461e-05	0.000122899	17	P36064	CMC1	COX assembly mitochondrial protein	COXM1_YEAST	1	-58.7426	0.412574
D60 / D14	P10622	-1.4549	1.4549	7.89558e-05	0.000123542	24	P10622	RPP1B	60S acidic ribosomal protein P1-beta	RLA3_YEAST	1	-63.5219	0.364781
D120 / D14	P52553	-0.959421	0.959421	7.89523e-05	0.000123542	24	P52553	YKE2	Prefoldin subunit 6	PFD6_YEAST	4	-48.5737	0.514263
D90 / D30	P41058	-0.727902	0.727902	7.9963e-05	0.000124981	24	P41058	RPS29B	40S ribosomal protein S29-B	RS29B_YEAST	4	-39.6219	0.603781
D120 / D60	P53305	-0.879412	0.879412	8.02927e-05	0.00012542	24	P53305	RSM27	Mitochondrial 37S ribosomal protein S27	RT27_YEAST	2	-45.6411	0.543589
D120 / D14	Q08742	-1.12057	1.12057	8.04412e-05	0.000125572	24	Q08742	RDL2	Thiosulfate sulfurtransferase RDL2, mitochondrial	RDL2_YEAST	2	-54.0089	0.459911
D120 / D30	Q04410	-0.722714	0.722714	8.07302e-05	0.000125996	24	Q04410	GRH1	GRASP65 homolog protein 1	GRH1_YEAST	2	-39.4044	0.605956
D60 / D14	P43573	-0.878606	0.878606	8.07519e-05	0.000126003	24	P43573	BUD27	Bud site selection protein 27	BUD27_YEAST	2	-45.6107	0.543893
D90 / D14	P37298	0.890203	0.890203	8.091e-05	0.000126223	24	P37298	SDH4	Succinate dehydrogenase [ubiquinone] cytochrome b small subunit, mitochondrial	DHSD_YEAST	3	85.3437	1.85344
D60 / D30	Q12517	0.656981	0.656981	8.19725e-05	0.000127609	24	Q12517	DCP1	mRNA-decapping enzyme subunit 1	DCP1_YEAST	2	57.678	1.57678
D60 / D14	P32660	0.941974	0.941974	8.26558e-05	0.000128482	20	P32660	DNF1	Phospholipid-transporting ATPase DNF1	ATC5_YEAST	4	92.1155	1.92115
D90 / D30	P40858	1.05677	1.05677	8.32816e-05	0.0001294	22	P40858	MRPL49	54S ribosomal protein L49, mitochondrial	RN49_YEAST	3	108.026	2.08026
D90 / D14	P47044	-0.921341	0.921341	8.40052e-05	0.000130387	24	P47044	YJL055W	LOG family protein YJL055W	YJF5_YEAST	5	-47.1982	0.528018
D30 / D14	P32626	0.590603	0.590603	8.57211e-05	0.000132566	24	P32626	UTR4	Enolase-phosphatase E1	ENOPH_YEAST	4	50.5876	1.50588
D120 / D14	Q07688	0.801485	0.801485	8.57342e-05	0.000132566	19	Q07688	YPD1	Phosphorelay intermediate protein YPD1	YPD1_YEAST	1	74.2894	1.74289
D60 / D14	P40043	-0.735171	0.735171	8.60893e-05	0.000132947	24	P40043	RGI1	Respiratory growth induced protein 1	RGI1_YEAST	2	-39.9253	0.600747
D60 / D14	P38325	-1.52693	1.52693	8.66824e-05	0.000133789	22	P38325	OM14	Mitochondrial outer membrane protein OM14	OM14_YEAST	1	-65.2985	0.347015
D120 / D14	P50278	0.600855	0.600855	8.66895e-05	0.000133789	22	P50278	SOL1	6-phosphogluconolactonase-like protein 1	SOL1_YEAST	1	51.6615	1.51661
D90 / D14	Q12091	0.767647	0.767647	8.76473e-05	0.00013504	24	Q12091	DAP1	Damage response protein 1	DAP1_YEAST	5	70.2491	1.70249
D60 / D30	P38254	0.677264	0.677264	8.77861e-05	0.000135141	24	P38254	PBY1	Probable tubulin--tyrosine ligase PBY1	TTL_YEAST	5	59.9104	1.5991
D120 / D14	Q05778	-0.82873	0.82873	8.81775e-05	0.000135601	24	Q05778	PBA1	Proteasome chaperone 1	POC1_YEAST	5	-43.6975	0.563025
D90 / D14	P32378	0.585216	0.585216	8.92114e-05	0.000137047	24	P32378	COQ2	4-hydroxybenzoate polyprenyltransferase, mitochondrial	COQ2_YEAST	3	50.0264	1.50026
D120 / D30	P53944	-1.38464	1.38464	8.97189e-05	0.000137654	22	P53944	MTQ1	Mitochondrial MRF1 N(5)-glutamine methyltransferase MTQ1	MTQ1_YEAST	1	-61.7016	0.382984
D120 / D14	P40896	-1.04402	1.04402	9.098e-05	0.000139385	24	P40896	YJL213W	Uncharacterized protein YJL213W	YJV3_YEAST	4	-51.5025	0.484975
D90 / D14	P51401	-0.793219	0.793219	9.10571e-05	0.000139416	24	P51401	RPL9B	60S ribosomal protein L9-B	RL9B_YEAST	2	-42.2945	0.577055
D120 / D14	Q12016	1.22658	1.22658	9.13936e-05	0.000139873	10	Q12016	VPS68	Vacuolar protein sorting-associated protein 68	VPS68_YEAST	1	134.011	2.34011
D120 / D14	P48510	-1.24711	1.24711	9.54354e-05	0.00014503	24	P48510	DSK2	Ubiquitin domain-containing protein DSK2	DSK2_YEAST	5	-57.871	0.42129
D30 / D14	P25654	-1.84405	1.84405	9.57538e-05	0.000145424	20	P25654	YCR090C	UPF0587 protein YCR090C	YCY0_YEAST	2	-72.1461	0.278539
D90 / D14	Q12408	-0.634212	0.634212	9.61225e-05	0.000145893	24	Q12408	NPC2	Phosphatidylglycerol/phosphatidylinositol transfer protein	NPC2_YEAST	2	-35.5707	0.644293
D120 / D90	P53878	0.804538	0.804538	9.6856e-05	0.000146824	24	P53878	YNL181W	Uncharacterized oxidoreductase YNL181W	YNS1_YEAST	1	74.6586	1.74659
D120 / D30	P22354	-0.690545	0.690545	9.7043e-05	0.000147047	24	P22354	MRPL20	54S ribosomal protein L20, mitochondrial	RM20_YEAST	5	-38.038	0.61962
D60 / D30	P14743	-0.736271	0.736271	9.7157e-05	0.000147189	24	P14743	NMT1	Glycylpeptide N-tetradecanoyltransferase	NMT_YEAST	4	-39.9711	0.600289
D120 / D60	P49167	-0.660882	0.660882	9.72773e-05	0.000147332	24	P49167	RPL38	60S ribosomal protein L38	RL38_YEAST	4	-36.7509	0.632491
D90 / D30	P38698	0.688939	0.688939	9.7506e-05	0.000147596	24	P38698	PPX1	Polyphosphatase	PPX1_YEAST	6	61.2097	1.6121
D90 / D14	P29468	0.597925	0.597925	9.83871e-05	0.000148838	24	P29468	PAP1	Poly(A) polymerase	PAP_YEAST	4	51.3538	1.51354
D90 / D14	Q02642	-1.55958	1.55958	9.96485e-05	0.000150529	24	Q02642	EGD1	Nascent polypeptide-associated complex subunit beta-1	NACB1_YEAST	3	-66.075	0.33925
D60 / D14	Q06682	-0.789537	0.789537	0.000100311	0.000151405	24	Q06682	UBX5	UBX domain-containing protein 5	UBX5_YEAST	5	-42.147	0.57853
D120 / D60	Q12233	0.87742	0.87742	0.000100645	0.000151847	24	Q12233	ATP20	ATP synthase subunit g, mitochondrial	ATPN_YEAST	3	83.7087	1.83709
D120 / D30	P00546	0.627626	0.627626	0.00010091	0.000152153	24	P00546	CDC28	Cyclin-dependent kinase 1	CDK1_YEAST	7	54.502	1.54502
D120 / D30	P38248	0.807493	0.807493	0.000101813	0.000153169	24	P38248	ECM33	Cell wall protein ECM33	ECM33_YEAST	6	75.0168	1.75017
D120 / D30	Q06143	0.702238	0.702238	0.000102025	0.000153456	24	Q06143	DIC1	Mitochondrial dicarboxylate transporter	DIC1_YEAST	5	62.7027	1.62703
D90 / D14	P19146	0.821009	0.821009	0.000102069	0.00015349	18	P19146	ARF2	ADP-ribosylation factor 2	ARF2_YEAST	1	76.6641	1.76664
D90 / D14	Q00618	0.764672	0.764672	0.000104693	0.000156953	24	Q00618	BET4	Geranylgeranyl transferase type-2 subunit alpha	PGTA_YEAST	4	69.8984	1.69898
D60 / D30	P41895	1.45331	1.45331	0.000104844	0.000157052	16	P41895	TFG1	Transcription initiation factor IIF subunit alpha	T2FA_YEAST	1	173.835	2.73835
D120 / D14	P54114	0.929817	0.929817	0.000105246	0.00015759	24	P54114	ALD3	Aldehyde dehydrogenase [NAD(P)+] 2	ALDH3_YEAST	3	90.5034	1.90503
D60 / D14	P53927	0.731453	0.731453	0.000105492	0.000157926	24	P53927	NOP15	Ribosome biogenesis protein 15	NOP15_YEAST	1	66.0311	1.66031
D90 / D60	Q03667	-0.721341	0.721341	0.000109781	0.000163647	24	Q03667	MIX17	Mitochondrial intermembrane space cysteine motif-containing protein MIX17	MIX17_YEAST	2	-39.3466	0.606534
D120 / D14	Q12512	0.845106	0.845106	0.00011005	0.000164004	24	Q12512	ZPS1	Protein ZPS1	ZPS1_YEAST	10	79.6396	1.7964
D120 / D60	P32495	-0.594806	0.594806	0.000110944	0.000165145	24	P32495	NHP2	H/ACA ribonucleoprotein complex subunit NHP2	NHP2_YEAST	5	-33.7866	0.662134
D120 / D14	P47160	-0.870824	0.870824	0.000111331	0.000165653	24	P47160	ENT3	Epsin-3	ENT3_YEAST	4	-45.3166	0.546834
D90 / D30	Q03835	0.674931	0.674931	0.000111394	0.000165714	24	Q03835	GRX3	Monothiol glutaredoxin-3	GLRX3_YEAST	2	59.652	1.59652
D60 / D30	P36014	0.659952	0.659952	0.00011295	0.000167825	24	P36014	GPX1	Glutathione peroxidase-like peroxiredoxin 1	GPX1_YEAST	1	58.003	1.58003
D120 / D14	Q3E846	-0.590301	0.590301	0.000113731	0.000168848	24	Q3E846	COA6	Cytochrome c oxidase assembly factor 6	COA6_YEAST	4	-33.5796	0.664204
D120 / D90	P07255	-0.601465	0.601465	0.000114376	0.000169668	24	P07255	COX9	Cytochrome c oxidase subunit 9, mitochondrial	COX9_YEAST	1	-34.0916	0.659084
D60 / D14	Q00618	0.75559	0.75559	0.000114644	0.000169964	24	Q00618	BET4	Geranylgeranyl transferase type-2 subunit alpha	PGTA_YEAST	4	68.8322	1.68832
D60 / D14	P38903	0.60149	0.60149	0.000115331	0.000170809	24	P38903	RTS1	Serine/threonine-protein phosphatase 2A 56 kDa regulatory subunit delta isoform	2A5D_YEAST	3	51.7283	1.51728
D120 / D14	P07269	-1.38549	1.38549	0.000115633	0.000171099	16	P07269	PHO2	Regulatory protein PHO2	PHO2_YEAST	1	-61.7241	0.382759
D90 / D30	Q06168	1.34991	1.34991	0.000116239	0.000171842	16	Q06168	SFH1	Chromatin structure-remodeling complex subunit SFH1	SFH1_YEAST	1	154.897	2.54897
D60 / D14	Q12480	-0.606469	0.606469	0.000118273	0.000174536	24	Q12480	AIM45	Probable electron transfer flavoprotein subunit alpha, mitochondrial	ETFA_YEAST	8	-34.3198	0.656802
D120 / D90	P39692	-0.614961	0.614961	0.000120289	0.000177152	24	P39692	MET10	Sulfite reductase [NADPH] flavoprotein component	MET10_YEAST	16	-34.7052	0.652948
D90 / D30	P41318	0.588613	0.588613	0.000120391	0.00017723	24	P41318	LST8	Target of rapamycin complex subunit LST8	LST8_YEAST	2	50.38	1.5038
D90 / D14	Q12034	-1.62949	1.62949	0.000121685	0.000178919	24	Q12034	SLF1	Protein SLF1	SLF1_YEAST	2	-67.6798	0.323202
D120 / D14	P38911	0.627677	0.627677	0.000123003	0.000180496	24	P38911	FPR3	Peptidyl-prolyl cis-trans isomerase	FKBP3_YEAST	6	54.5075	1.54508
D120 / D30	Q12396	0.850633	0.850633	0.000123067	0.000180519	22	Q12396	EMP46	Protein EMP46	EMP46_YEAST	5	80.3292	1.80329
D120 / D14	Q02892	-1.0908	1.0908	0.000123458	0.000181055	24	Q02892	NOG1	Nucleolar GTP-binding protein 1	NOG1_YEAST	3	-53.0499	0.469501
D90 / D14	P03871	0.703991	0.703991	0.00012354	0.000181139	24	P03871	REP1	Partitioning protein REP1	REP1_YEAST	3	62.9005	1.629
D60 / D14	Q3E7B2	-1.7407	1.7407	0.000127044	0.000185795	22	Q3E7B2	COA3	Cytochrome c oxidase assembly factor 3, mitochondrial	COA3_YEAST	1	-70.0775	0.299225
D60 / D14	Q06089	0.616944	0.616944	0.000128558	0.000187747	24	Q06089	YPR098C	Uncharacterized mitochondrial outer membrane protein YPR098C	YP098_YEAST	4	53.3623	1.53362
D30 / D14	Q03362	0.760044	0.760044	0.000129128	0.000188498	24	Q03362	YDR476C	Uncharacterized protein YDR476C	YD476_YEAST	3	69.3543	1.69354
D120 / D30	Q03103	0.723869	0.723869	0.000131343	0.000191357	24	Q03103	ERO1	Endoplasmic oxidoreductin-1	ERO1_YEAST	6	65.1606	1.65161
D120 / D90	Q04225	-0.654481	0.654481	0.000131498	0.000191544	24	Q04225	RRB1	Ribosome assembly protein RRB1	RRB1_YEAST	4	-36.4696	0.635304
D60 / D14	P53058	-0.911006	0.911006	0.000133348	0.000193856	24	P53058	VEL1	Protein VEL1	VEL1_YEAST	2	-46.8186	0.531814
D120 / D90	P32867	-0.727689	0.727689	0.000133598	0.000194142	24	P32867	SSO1	Protein SSO1	SSO1_YEAST	2	-39.613	0.60387
D90 / D14	P53885	-1.09363	1.09363	0.00013489	0.000195803	24	P53885	MDG1	Signal transduction protein MDG1	MDG1_YEAST	7	-53.1419	0.468581
D120 / D30	Q99190	-0.743779	0.743779	0.000135384	0.000196434	24	Q99190	TSC13	Very-long-chain enoyl-CoA reductase	TECR_YEAST	3	-40.2827	0.597173
D60 / D14	Q01590	-0.586742	0.586742	0.000135795	0.000196866	24	Q01590	SED5	Integral membrane protein SED5	SED5_YEAST	4	-33.4155	0.665845
D90 / D30	P38251	0.707582	0.707582	0.00013643	0.000197709	24	P38251	RFC5	Replication factor C subunit 5	RFC5_YEAST	3	63.3065	1.63306
D120 / D30	P32603	0.711097	0.711097	0.00013742	0.000198986	20	P32603	SPR1	Sporulation-specific glucan 1,3-beta-glucosidase	SPR1_YEAST	1	63.7048	1.63705
D120 / D14	P53885	-0.745427	0.745427	0.000139591	0.000201852	24	P53885	MDG1	Signal transduction protein MDG1	MDG1_YEAST	7	-40.3509	0.596491
D90 / D30	P09368	1.05002	1.05002	0.000139704	0.000201974	24	P09368	PUT1	Proline dehydrogenase, mitochondrial	PUT1_YEAST	3	107.056	2.07056
D90 / D30	P10863	-1.01297	1.01297	0.000140658	0.000203155	24	P10863	TIR1	Cold shock-induced protein TIR1	TIR1_YEAST	1	-50.4475	0.495525
D60 / D14	P09880	-0.821818	0.821818	0.000142438	0.000205489	24	P09880	TRL1	tRNA ligase	TRNL_YEAST	1	-43.4271	0.565729
D60 / D30	P08679	0.607828	0.607828	0.00014304	0.000206188	24	P08679	CIT2	Citrate synthase, peroxisomal	CISY2_YEAST	5	52.3963	1.52396
D60 / D30	Q12396	1.21511	1.21511	0.000146901	0.000211133	22	Q12396	EMP46	Protein EMP46	EMP46_YEAST	5	132.159	2.32159
D90 / D14	Q08300	1.0641	1.0641	0.000150139	0.000215155	24	Q08300	CSS3	Secreted protein CSS3	CSS3_YEAST	2	109.087	2.09087
D120 / D14	P14908	0.632267	0.632267	0.000152545	0.000218134	21	P14908	MTF1	Mitochondrial transcription factor 1	MTF1_YEAST	2	54.9999	1.55
D120 / D14	P33331	-0.882605	0.882605	0.000152525	0.000218134	24	P33331	NTF2	Nuclear transport factor 2	NTF2_YEAST	3	-45.7613	0.542387
D90 / D14	P36024	-0.870086	0.870086	0.000154469	0.000220499	20	P36024	SIS2	Phosphopantothenoylcysteine decarboxylase subunit SIS2	SIS2_YEAST	2	-45.2886	0.547114
D120 / D30	Q3E754	0.994974	0.994974	0.000154685	0.000220763	12	Q3E754	RPS21B	40S ribosomal protein S21-B	RS21B_YEAST	1	99.3044	1.99304
D120 / D14	P40089	0.58565	0.58565	0.000155428	0.000221608	20	P40089	LSM5	U6 snRNA-associated Sm-like protein LSm5	LSM5_YEAST	4	50.0715	1.50071
D120 / D60	P40046	0.744246	0.744246	0.000156572	0.000223153	24	P40046	VTC1	Vacuolar transporter chaperone complex subunit 1	VTC1_YEAST	1	67.5098	1.6751
D90 / D60	P32864	0.782041	0.782041	0.000157947	0.000224982	24	P32864	MRS6	Rab proteins geranylgeranyltransferase component A	RAEP_YEAST	1	71.9561	1.71956
D120 / D30	P36014	0.602096	0.602096	0.000160381	0.000227962	24	P36014	GPX1	Glutathione peroxidase-like peroxiredoxin 1	GPX1_YEAST	1	51.792	1.51792
D90 / D14	Q2V2P9	0.863413	0.863413	0.000161312	0.00022902	24	Q2V2P9	COX26	Cytochrome c oxidase subunit 26, mitochondrial	COX26_YEAST	1	81.9337	1.81934
D60 / D30	P10863	-0.865152	0.865152	0.000161393	0.000229089	24	P10863	TIR1	Cold shock-induced protein TIR1	TIR1_YEAST	1	-45.1011	0.548989
D30 / D14	P51401	-0.832817	0.832817	0.000162022	0.0002298	24	P51401	RPL9B	60S ribosomal protein L9-B	RL9B_YEAST	2	-43.8568	0.561432
D120 / D14	O94742	-1.66358	1.66358	0.000162423	0.000230285	24	O94742	SEM1	26S proteasome complex subunit SEM1	SEM1_YEAST	1	-68.4345	0.315655
D60 / D30	P38221	-0.735589	0.735589	0.000162642	0.000230512	24	P38221	CDS1	Phosphatidate cytidylyltransferase	CDS1_YEAST	3	-39.9427	0.600573
D120 / D30	P32591	-1.32385	1.32385	0.00016371	0.000231931	24	P32591	SWI3	SWI/SNF complex subunit SWI3	SWI3_YEAST	1	-60.0532	0.399468
D120 / D90	Q08295	-0.630126	0.630126	0.000164286	0.000232612	24	Q08295	IMA2	Oligo-1,6-glucosidase IMA2	IMA2_YEAST	17	-35.388	0.64612
D90 / D14	P15891	-0.829022	0.829022	0.000164806	0.000233258	24	P15891	ABP1	Actin-binding protein	ABP1_YEAST	25	-43.7089	0.562911
D60 / D14	P36024	-1.37691	1.37691	0.000165148	0.000233697	22	P36024	SIS2	Phosphopantothenoylcysteine decarboxylase subunit SIS2	SIS2_YEAST	2	-61.4958	0.385042
D120 / D14	P36064	-2.64922	2.64922	0.000165736	0.000234439	19	P36064	CMC1	COX assembly mitochondrial protein	COXM1_YEAST	1	-84.0594	0.159406
D120 / D14	Q04279	-1.4201	1.4201	0.000166509	0.000235381	24	Q04279	SEG1	Eisosome protein SEG1	SEG1_YEAST	4	-62.6314	0.373686
D60 / D30	P00424	0.823931	0.823931	0.000166855	0.000235704	24	P00424	COX5A	Cytochrome c oxidase subunit 5A, mitochondrial	COX5A_YEAST	5	77.0223	1.77022
D60 / D14	Q06177	-1.77208	1.77208	0.000167124	0.000235948	20	Q06177	TMA10	Translation machinery-associated protein 10	TMA10_YEAST	1	-70.7213	0.292787
D60 / D14	P14908	0.910352	0.910352	0.000167539	0.000236442	21	P14908	MTF1	Mitochondrial transcription factor 1	MTF1_YEAST	2	87.9504	1.8795
D60 / D14	P43598	-0.600683	0.600683	0.000168677	0.000237683	24	P43598	IGD1	Inhibitor of glycogen debranching 1	IGD1_YEAST	8	-34.0558	0.659442
D60 / D14	P29468	1.00045	1.00045	0.000170791	0.000240339	24	P29468	PAP1	Poly(A) polymerase	PAP_YEAST	4	100.062	2.00062
D120 / D30	P53845	0.760807	0.760807	0.000171846	0.000241525	16	P53845	YIF1	Protein transport protein YIF1	YIF1_YEAST	1	69.4438	1.69444
D120 / D60	Q04410	-0.647253	0.647253	0.000172203	0.000241879	24	Q04410	GRH1	GRASP65 homolog protein 1	GRH1_YEAST	2	-36.1505	0.638495
D90 / D14	Q99190	-1.2707	1.2707	0.000172463	0.000242042	24	Q99190	TSC13	Very-long-chain enoyl-CoA reductase	TECR_YEAST	3	-58.5542	0.414458
D60 / D14	Q06505	-0.604682	0.604682	0.00017393	0.000243681	24	Q06505	SPN1	Transcription factor SPN1	IWS1_YEAST	10	-34.2384	0.657616
D120 / D60	Q03559	-1.44682	1.44682	0.000174692	0.000244469	14	Q03559	YMR295C	Uncharacterized protein YMR295C	YM8V_YEAST	1	-63.3172	0.366828
D90 / D14	P14908	0.657452	0.657452	0.000175039	0.000244907	21	P14908	MTF1	Mitochondrial transcription factor 1	MTF1_YEAST	2	57.7295	1.57729
D90 / D14	P39015	-0.648445	0.648445	0.000175609	0.000245611	24	P39015	STM1	Suppressor protein STM1	STM1_YEAST	12	-36.2032	0.637968
D90 / D30	P38929	-0.654284	0.654284	0.000175835	0.000245834	24	P38929	PMC1	Calcium-transporting ATPase 2	ATC2_YEAST	6	-36.4609	0.635391
D120 / D60	Q08300	-0.764609	0.764609	0.000177987	0.000248465	24	Q08300	CSS3	Secreted protein CSS3	CSS3_YEAST	2	-41.1387	0.588613
D60 / D30	Q12328	1.05793	1.05793	0.000179169	0.000249971	20	Q12328	TIM22	Mitochondrial import inner membrane translocase subunit TIM22	TIM22_YEAST	2	108.195	2.08195
D30 / D14	Q02805	0.900216	0.900216	0.000180296	0.000251272	22	Q02805	ROD1	Protein ROD1	ROD1_YEAST	1	86.6345	1.86635
D60 / D14	Q03919	0.718531	0.718531	0.000180307	0.000251272	24	Q03919	RUB1	NEDD8-like protein RUB1	RUB1_YEAST	1	64.5506	1.64551
D120 / D14	P53166	1.08482	1.08482	0.000182118	0.000253507	20	P53166	MRH4	ATP-dependent RNA helicase MRH4, mitochondrial	MRH4_YEAST	4	112.111	2.12111
D90 / D14	Q12016	1.31065	1.31065	0.000182844	0.000254421	8	Q12016	VPS68	Vacuolar protein sorting-associated protein 68	VPS68_YEAST	1	148.053	2.48053
D120 / D14	Q08412	-0.586725	0.586725	0.000183037	0.000254594	24	Q08412	CUE5	Ubiquitin-binding protein CUE5	CUE5_YEAST	10	-33.4147	0.665853
D120 / D30	P38837	0.800475	0.800475	0.000183689	0.000255258	24	P38837	NSG1	Protein NSG1	NSG1_YEAST	1	74.1675	1.74167
D90 / D14	P41734	1.0259	1.0259	0.000186511	0.000258884	24	P41734	IAH1	Isoamyl acetate-hydrolyzing esterase	IAH1_YEAST	3	103.624	2.03624
D60 / D14	P25365	0.613789	0.613789	0.000186946	0.000259252	24	P25365	SED4	Putative guanine nucleotide-exchange factor SED4	SED4_YEAST	3	53.0273	1.53027
D120 / D14	P32447	-1.08333	1.08333	0.000186951	0.000259252	24	P32447	ASF1	Histone chaperone ASF1	ASF1_YEAST	3	-52.8063	0.471937
D120 / D14	P40563	-1.59122	1.59122	0.000187439	0.000259782	20	P40563	AIM21	Altered inheritance of mitochondria protein 21	AIM21_YEAST	3	-66.811	0.33189
D60 / D14	P22354	-0.630793	0.630793	0.000187479	0.000259788	24	P22354	MRPL20	54S ribosomal protein L20, mitochondrial	RM20_YEAST	5	-35.4179	0.645821
D60 / D14	P37298	0.879497	0.879497	0.000187651	0.000259928	24	P37298	SDH4	Succinate dehydrogenase [ubiquinone] cytochrome b small subunit, mitochondrial	DHSD_YEAST	3	83.9733	1.83973
D120 / D14	P38235	-0.634289	0.634289	0.000187882	0.000260198	24	P38235	YBR053C	Uncharacterized protein YBR053C	YBQ3_YEAST	4	-35.5742	0.644258
D120 / D30	P42840	1.06153	1.06153	0.000188271	0.00026064	24	P42840	YNL320W	Uncharacterized membrane protein YNL320W	YN60_YEAST	1	108.714	2.08714
D90 / D14	P40070	0.59174	0.59174	0.000189001	0.000261502	24	P40070	LSM4	U6 snRNA-associated Sm-like protein LSm4	LSM4_YEAST	5	50.7063	1.50706
D120 / D14	Q12442	-0.610021	0.610021	0.000191454	0.000264199	24	Q12442	IZH2	ADIPOR-like receptor IZH2	IZH2_YEAST	3	-34.4813	0.655187
D120 / D14	P36110	1.30378	1.30378	0.000191981	0.000264727	24	P36110	PRY2	Protein PRY2	PRY2_YEAST	2	146.876	2.46876
D90 / D30	P35202	0.58555	0.58555	0.000192225	0.000264914	19	P35202	THI80	Thiamine pyrophosphokinase	THI80_YEAST	5	50.0611	1.50061
D120 / D14	Q03705	-0.730139	0.730139	0.000192195	0.000264914	22	Q03705	CGI121	EKC/KEOPS complex subunit CGI121	CG121_YEAST	2	-39.7154	0.602846
D120 / D14	Q12497	-1.23525	1.23525	0.000192601	0.000265283	24	Q12497	FMP16	Protein FMP16, mitochondrial	FMP16_YEAST	6	-57.5232	0.424768
D90 / D14	P32447	-1.20865	1.20865	0.000192828	0.000265545	24	P32447	ASF1	Histone chaperone ASF1	ASF1_YEAST	3	-56.7327	0.432673
D60 / D30	Q04438	-0.870596	0.870596	0.000193604	0.000266464	24	Q04438	SPG4	Stationary phase protein 4	SPG4_YEAST	2	-45.3079	0.546921
D90 / D30	Q03010	-0.718781	0.718781	0.00019519	0.000268459	24	Q03010	UME1	Transcriptional regulatory protein UME1	UME1_YEAST	3	-39.239	0.60761
D60 / D14	Q06819	-1.12433	1.12433	0.000195236	0.000268459	24	Q06819	DIB1	Spliceosomal protein DIB1	DIB1_YEAST	1	-54.1286	0.458714
D90 / D14	Q03919	0.664794	0.664794	0.000195726	0.000268982	24	Q03919	RUB1	NEDD8-like protein RUB1	RUB1_YEAST	1	58.5342	1.58534
D120 / D14	P38837	1.76231	1.76231	0.000196303	0.000269673	24	P38837	NSG1	Protein NSG1	NSG1_YEAST	1	239.241	3.39241
D120 / D60	P35196	1.12794	1.12794	0.00019649	0.00026988	24	P35196	RER2	Dehydrodolichyl diphosphate synthase complex subunit RER2	RER2_YEAST	2	118.546	2.18546
D120 / D30	Q08601	-0.924155	0.924155	0.000197014	0.000270448	24	Q08601	MCA1	Metacaspase-1	MCA1_YEAST	5	-47.3011	0.526989
D60 / D30	P38172	1.02185	1.02185	0.000197869	0.000271519	24	P38172	MRX3	MIOREX complex component 3	MRX3_YEAST	1	103.052	2.03052
D120 / D30	P38251	0.863684	0.863684	0.000200163	0.000274411	24	P38251	RFC5	Replication factor C subunit 5	RFC5_YEAST	3	81.9679	1.81968
D60 / D14	P23968	0.723775	0.723775	0.000203681	0.000278709	20	P23968	VMA16	V-type proton ATPase subunit c''	VATO_YEAST	1	65.1498	1.6515
D30 / D14	P32864	-1.78029	1.78029	0.000203716	0.000278709	22	P32864	MRS6	Rab proteins geranylgeranyltransferase component A	RAEP_YEAST	1	-70.8876	0.291124
D60 / D14	O75012	-0.782264	0.782264	0.000204382	0.000279464	24	O75012	MRP10	37S ribosomal protein MRP10, mitochondrial	MRP10_YEAST	1	-41.8547	0.581453
D60 / D30	P36064	-0.846882	0.846882	0.000207141	0.000282816	18	P36064	CMC1	COX assembly mitochondrial protein	COXM1_YEAST	1	-44.4015	0.555985
D90 / D14	Q06177	-1.26993	1.26993	0.000207859	0.000283585	18	Q06177	TMA10	Translation machinery-associated protein 10	TMA10_YEAST	1	-58.5319	0.414681
D90 / D14	Q12133	0.817913	0.817913	0.000209726	0.000285707	24	Q12133	SPC3	Signal peptidase complex subunit 3	SPC3_YEAST	2	76.2854	1.76285
D120 / D30	P19146	1.24832	1.24832	0.000209904	0.000285897	16	P19146	ARF2	ADP-ribosylation factor 2	ARF2_YEAST	1	137.564	2.37564
D120 / D90	Q04279	-0.631918	0.631918	0.000211126	0.000287294	24	Q04279	SEG1	Eisosome protein SEG1	SEG1_YEAST	4	-35.4682	0.645318
D120 / D14	P38912	-0.603613	0.603613	0.000212482	0.000288764	24	P38912	TIF11	Eukaryotic translation initiation factor 1A	IF1A_YEAST	7	-34.1896	0.658104
D90 / D14	Q06204	1.44659	1.44659	0.000213217	0.00028955	14	Q06204	NGK1	N-acetylglucosamine kinase	NGK1_YEAST	1	172.563	2.72563
D90 / D14	Q04951	0.60831	0.60831	0.00021363	0.000290057	24	Q04951	SCW10	Probable family 17 glucosidase SCW10	SCW10_YEAST	12	52.4472	1.52447
D120 / D14	P38689	-0.6507	0.6507	0.000215274	0.000291862	24	P38689	PRS3	Ribose-phosphate pyrophosphokinase 3	KPR3_YEAST	6	-36.3029	0.636971
D90 / D30	Q03180	0.606084	0.606084	0.000215798	0.00029235	20	Q03180	PIR3	Cell wall mannoprotein PIR3	PIR3_YEAST	1	52.2122	1.52212
D120 / D14	P53327	1.35376	1.35376	0.000216032	0.000292614	23	P53327	SLH1	RQC trigger complex helicase SLH1	SLH1_YEAST	3	155.577	2.55577
D90 / D14	P28321	-0.884039	0.884039	0.000216328	0.000292961	24	P28321	YJU3	Monoglyceride lipase	MGLL_YEAST	4	-45.8152	0.541848
D30 / D14	P07703	-0.868267	0.868267	0.000216783	0.000293523	24	P07703	RPC40	DNA-directed RNA polymerases I and III subunit RPAC1	RPAC1_YEAST	6	-45.2195	0.547805
D120 / D14	Q03180	1.59884	1.59884	0.000217468	0.000294342	12	Q03180	PIR3	Cell wall mannoprotein PIR3	PIR3_YEAST	1	202.9	3.029
D120 / D30	P47013	-1.1005	1.1005	0.000217823	0.000294768	20	P47013	LCB3	Dihydrosphingosine 1-phosphate phosphatase LCB3	DS1P1_YEAST	1	-53.3646	0.466354
D60 / D14	Q08295	0.660101	0.660101	0.000218312	0.000295321	24	Q08295	IMA2	Oligo-1,6-glucosidase IMA2	IMA2_YEAST	17	58.0193	1.58019
D60 / D30	Q12403	0.999863	0.999863	0.000219197	0.00029619	24	Q12403	ERP3	Protein ERP3	ERP3_YEAST	1	99.981	1.99981
D120 / D60	P38286	-0.695505	0.695505	0.000219945	0.000297091	24	P38286	IFA38	Very-long-chain 3-oxoacyl-CoA reductase	MKAR_YEAST	2	-38.2507	0.617493
D60 / D14	O13539	-1.22311	1.22311	0.000220248	0.000297391	24	O13539	THP2	THO complex subunit THP2	THP2_YEAST	2	-57.1642	0.428358
D120 / D90	P43597	-0.875064	0.875064	0.000220667	0.000297848	24	P43597	YFR016C	Uncharacterized protein YFR016C	YFI6_YEAST	7	-45.477	0.54523
D90 / D14	P16965	-1.90956	1.90956	0.000222607	0.00030019	22	P16965	STF2	ATPase-stabilizing factor 15 kDa protein	STF2_YEAST	1	-73.3827	0.266173
D120 / D30	P39104	-0.881954	0.881954	0.000222956	0.000300551	24	P39104	PIK1	Phosphatidylinositol 4-kinase PIK1	PIK1_YEAST	2	-45.7368	0.542632
D60 / D30	P20107	0.702662	0.702662	0.000224993	0.000303074	24	P20107	ZRC1	Vacuolar zinc transporter ZRC1	ZRC1_YEAST	2	62.7505	1.62751
D60 / D14	P47044	-0.87585	0.87585	0.000225464	0.00030354	24	P47044	YJL055W	LOG family protein YJL055W	YJF5_YEAST	5	-45.5067	0.544933
D60 / D14	Q06543	-1.06723	1.06723	0.000226613	0.000304808	18	Q06543	GPN3	GPN-loop GTPase 3	GPN3_YEAST	1	-52.2766	0.477234
D60 / D14	Q12133	0.952449	0.952449	0.000227228	0.000305468	24	Q12133	SPC3	Signal peptidase complex subunit 3	SPC3_YEAST	2	93.5155	1.93516
D90 / D14	Q06005	0.870354	0.870354	0.000230461	0.000309247	18	Q06005	LIP2	Octanoyltransferase, mitochondrial	LIPB_YEAST	1	82.8111	1.82811
D60 / D14	P53008	0.655209	0.655209	0.000230519	0.000309268	22	P53008	CWH41	Mannosyl-oligosaccharide glucosidase	CWH41_YEAST	4	57.4844	1.57484
D30 / D14	P39726	0.681724	0.681724	0.000231956	0.000311027	24	P39726	GCV3	Glycine cleavage system H protein, mitochondrial	GCSH_YEAST	3	60.4056	1.60406
D120 / D30	Q12403	1.23354	1.23354	0.000232549	0.000311651	24	Q12403	ERP3	Protein ERP3	ERP3_YEAST	1	135.143	2.35143
D60 / D30	P38226	-0.852478	0.852478	0.000232957	0.000312083	24	P38226	CST26	2-acyl-1-lysophosphatidylinositol acyltransferase	CST26_YEAST	1	-44.6167	0.553833
D120 / D14	P07285	0.747844	0.747844	0.000233662	0.000312685	24	P07285	TRP4	Anthranilate phosphoribosyltransferase	TRPD_YEAST	4	67.9282	1.67928
D120 / D30	Q99260	1.11397	1.11397	0.000234865	0.000313952	24	Q99260	YPT6	GTP-binding protein YPT6	YPT6_YEAST	4	116.44	2.1644
D90 / D30	Q08742	-0.734768	0.734768	0.000240378	0.000320562	24	Q08742	RDL2	Thiosulfate sulfurtransferase RDL2, mitochondrial	RDL2_YEAST	2	-39.9085	0.600915
D90 / D14	P32628	-0.64883	0.64883	0.000243439	0.000324114	24	P32628	RAD23	UV excision repair protein RAD23	RAD23_YEAST	9	-36.2203	0.637797
D90 / D14	P00401	-0.87108	0.87108	0.000244655	0.00032532	24	P00401	COX1	Cytochrome c oxidase subunit 1	COX1_YEAST	2	-45.3263	0.546737
D120 / D14	Q05050	-0.715371	0.715371	0.000244703	0.000325325	24	Q05050	EIS1	Eisosome protein 1	EIS1_YEAST	19	-39.0952	0.609048
D120 / D14	P53101	-1.04993	1.04993	0.000247196	0.000327986	24	P53101	STR3	Cystathionine beta-lyase	STR3_YEAST	2	-51.7009	0.482991
D90 / D30	P32478	-0.924816	0.924816	0.0002492	0.000330107	24	P32478	HSP150	Cell wall mannoprotein HSP150	HS150_YEAST	3	-47.3252	0.526748
D120 / D60	Q02772	-0.615344	0.615344	0.000249748	0.000330416	24	Q02772	PET191	Mitochondrial protein PET191	PT191_YEAST	4	-34.7226	0.652774
D120 / D14	Q07589	0.688488	0.688488	0.000251878	0.000332935	18	Q07589	YDL144C	Uncharacterized protein YDL144C	YD144_YEAST	1	61.1594	1.61159
D120 / D30	P49687	-0.7171	0.7171	0.000252518	0.000333655	24	P49687	NUP145	Nucleoporin NUP145	NU145_YEAST	5	-39.1681	0.608319
D30 / D14	Q06505	-0.590585	0.590585	0.000253917	0.000335267	24	Q06505	SPN1	Transcription factor SPN1	IWS1_YEAST	10	-33.5927	0.664073
D30 / D14	Q06177	-0.672609	0.672609	0.000256285	0.000337786	18	Q06177	TMA10	Translation machinery-associated protein 10	TMA10_YEAST	1	-37.2629	0.627371
D120 / D14	O14455	-0.641285	0.641285	0.00025691	0.000338428	24	O14455	RPL36B	60S ribosomal protein L36-B	RL36B_YEAST	2	-35.8858	0.641142
D90 / D30	Q04338	-0.597617	0.597617	0.000258773	0.000340577	24	Q04338	VTI1	t-SNARE VTI1	VTI1_YEAST	2	-33.9155	0.660845
D60 / D30	P32802	1.1306	1.1306	0.000260745	0.000342803	24	P32802	EMP70	Transmembrane 9 superfamily member 1	TMN1_YEAST	2	118.95	2.1895
D120 / D30	Q03667	-0.660512	0.660512	0.000263482	0.000345967	24	Q03667	MIX17	Mitochondrial intermembrane space cysteine motif-containing protein MIX17	MIX17_YEAST	2	-36.7346	0.632654
D120 / D60	P53058	0.779092	0.779092	0.000265151	0.000347785	24	P53058	VEL1	Protein VEL1	VEL1_YEAST	2	71.605	1.71605
D120 / D30	P47077	0.863916	0.863916	0.000265632	0.000348292	24	P47077	NOP9	Nucleolar protein 9	NOP9_YEAST	6	81.9971	1.81997
D30 / D14	Q03758	-1.69236	1.69236	0.000268438	0.000351657	14	Q03758	BUL2	Ubiquitin ligase-binding protein BUL2	BUL2_YEAST	3	-69.0579	0.309421
D90 / D14	P25372	-0.71747	0.71747	0.0002705	0.000353916	24	P25372	TRX3	Thioredoxin-3, mitochondrial	TRX3_YEAST	6	-39.1837	0.608163
D120 / D30	P38775	0.659593	0.659593	0.00027497	0.000359316	24	P38775	YHR045W	Putative uncharacterized protein YHR045W	YHK5_YEAST	3	57.9637	1.57964
D60 / D30	Q06106	1.00898	1.00898	0.000277012	0.000361728	22	Q06106	MRD1	Multiple RNA-binding domain-containing protein 1	MRD1_YEAST	1	101.249	2.01249
D60 / D14	Q12177	-0.70075	0.70075	0.000278601	0.000363349	24	Q12177	YLL056C	Uncharacterized protein YLL056C	YL056_YEAST	11	-38.4748	0.615252
D90 / D14	P54114	0.7979	0.7979	0.000282526	0.000368076	24	P54114	ALD3	Aldehyde dehydrogenase [NAD(P)+] 2	ALDH3_YEAST	3	73.8569	1.73857
D120 / D60	P39985	0.631806	0.631806	0.00028341	0.000369097	22	P39985	POL5	rDNA transcriptional regulator POL5	DPO5_YEAST	1	54.9504	1.5495
D90 / D14	P35997;P38711	-0.695504	0.695504	0.000285425	0.000371523	24	P35997;P38711	RPS27A;RPS27B	40S ribosomal protein S27-A;40S ribosomal protein S27-B	RS27A_YEAST;RS27B_YEAST	5	-38.2506	0.617494
D120 / D30	P40463	-0.748626	0.748626	0.000288123	0.000374371	24	P40463	VHS2	Protein VHS2	VHS2_YEAST	2	-40.483	0.59517
D120 / D14	Q03919	0.658367	0.658367	0.000288604	0.000374864	24	Q03919	RUB1	NEDD8-like protein RUB1	RUB1_YEAST	1	57.8295	1.57829
D90 / D14	P36051	0.761144	0.761144	0.000289231	0.000375611	24	P36051	MCD4	GPI ethanolamine phosphate transferase 1	MCD4_YEAST	6	69.4834	1.69483
D60 / D30	Q3E7B2	-1.23879	1.23879	0.000291895	0.000378735	22	Q3E7B2	COA3	Cytochrome c oxidase assembly factor 3, mitochondrial	COA3_YEAST	1	-57.6272	0.423728
D60 / D14	P36064	-2.21882	2.21882	0.000295625	0.000382832	20	P36064	CMC1	COX assembly mitochondrial protein	COXM1_YEAST	1	-78.5184	0.214816
D120 / D14	P05747	-1.61909	1.61909	0.000297775	0.000385343	20	P05747	RPL29	60S ribosomal protein L29	RL29_YEAST	1	-67.446	0.32554
D120 / D14	Q04338	-1.02162	1.02162	0.0002984	0.000386076	24	Q04338	VTI1	t-SNARE VTI1	VTI1_YEAST	2	-50.7437	0.492563
D60 / D14	Q9P305	-1.0194	1.0194	0.000298784	0.00038642	22	Q9P305	IGO2	mRNA stability protein IGO2	IGO2_YEAST	2	-50.6678	0.493322
D120 / D60	P23285	-0.770687	0.770687	0.000299274	0.000386924	24	P23285	CPR2	Peptidyl-prolyl cis-trans isomerase B	CYPB_YEAST	4	-41.3862	0.586138
D60 / D14	Q02805	0.839825	0.839825	0.000299365	0.000386924	20	Q02805	ROD1	Protein ROD1	ROD1_YEAST	1	78.9833	1.78983
D120 / D60	P41056	-0.640743	0.640743	0.000299692	0.000387278	24	P41056	RPL33B	60S ribosomal protein L33-B	RL33B_YEAST	2	-35.8618	0.641382
D120 / D14	Q3E824	-0.809032	0.809032	0.000305812	0.000394493	24	Q3E824	YOR020W-A	Uncharacterized protein YOR020W-A	YO020_YEAST	3	-42.9235	0.570765
D90 / D14	P57743	-0.863647	0.863647	0.000306716	0.00039552	24	P57743	LSM3	U6 snRNA-associated Sm-like protein LSm3	LSM3_YEAST	1	-45.0438	0.549562
D120 / D30	P47166	-0.824859	0.824859	0.000307136	0.000395786	24	P47166	SGM1	Protein SGM1	SGM1_YEAST	2	-43.5463	0.564537
D60 / D30	Q06168	0.77249	0.77249	0.000307589	0.000396297	14	Q06168	SFH1	Chromatin structure-remodeling complex subunit SFH1	SFH1_YEAST	1	70.8216	1.70822
D30 / D14	P53753	0.675194	0.675194	0.000309741	0.000398579	24	P53753	DSE4	Glucan endo-1,3-beta-D-glucosidase 1	ENG1_YEAST	2	59.6811	1.59681
D90 / D14	P53278	-0.81685	0.81685	0.000311636	0.000400456	24	P53278	YGR130C	Uncharacterized protein YGR130C	YG3A_YEAST	12	-43.232	0.56768
D90 / D14	P21826	-1.21715	1.21715	0.00031187	0.000400687	18	P21826	DAL7	Malate synthase 2	MLS2_YEAST	4	-56.987	0.43013
D120 / D60	P40858	-1.32104	1.32104	0.000312137	0.00040096	24	P40858	MRPL49	54S ribosomal protein L49, mitochondrial	RN49_YEAST	3	-59.9754	0.400246
D120 / D60	P38226	-1.03629	1.03629	0.000316652	0.000405979	24	P38226	CST26	2-acyl-1-lysophosphatidylinositol acyltransferase	CST26_YEAST	1	-51.242	0.48758
D120 / D30	Q06168	0.873243	0.873243	0.000318624	0.000408222	14	Q06168	SFH1	Chromatin structure-remodeling complex subunit SFH1	SFH1_YEAST	1	83.1776	1.83178
D60 / D14	P32864	-1.57814	1.57814	0.000322846	0.000412694	24	P32864	MRS6	Rab proteins geranylgeranyltransferase component A	RAEP_YEAST	1	-66.5086	0.334914
D120 / D14	Q07653	-0.881846	0.881846	0.000325895	0.000416084	24	Q07653	HBT1	Protein HBT1	HBT1_YEAST	42	-45.7327	0.542673
D90 / D14	P23394	0.608898	0.608898	0.000331729	0.000422798	16	P23394	PRP28	Pre-mRNA-splicing ATP-dependent RNA helicase PRP28	PRP28_YEAST	1	52.5094	1.52509
D120 / D30	P40896	-0.779514	0.779514	0.000335837	0.000427492	24	P40896	YJL213W	Uncharacterized protein YJL213W	YJV3_YEAST	4	-41.7437	0.582563
D120 / D30	Q3E846	-0.616456	0.616456	0.000336306	0.000427888	24	Q3E846	COA6	Cytochrome c oxidase assembly factor 6	COA6_YEAST	4	-34.7729	0.652271
D120 / D60	Q08601	-1.15212	1.15212	0.000337198	0.000428874	24	Q08601	MCA1	Metacaspase-1	MCA1_YEAST	5	-55.0036	0.449964
D60 / D14	P0CX33;P0CX34	-1.30546	1.30546	0.000343392	0.00043562	24	P0CX33;P0CX34	RPS30A;RPS30B	40S ribosomal protein S30-A;40S ribosomal protein S30-B	RS30A_YEAST;RS30B_YEAST	3	-59.5408	0.404592
D90 / D14	Q08742	-1.09037	1.09037	0.000343993	0.000436307	24	Q08742	RDL2	Thiosulfate sulfurtransferase RDL2, mitochondrial	RDL2_YEAST	2	-53.036	0.46964
D60 / D14	P25340	-0.608732	0.608732	0.000345641	0.000438171	24	P25340	ERG4	Delta(24(24(1)))-sterol reductase ERG4	ERG4_YEAST	3	-34.4227	0.655773
D60 / D14	P51402	-1.20115	1.20115	0.000350916	0.000443784	24	P51402	RPL37B	60S ribosomal protein L37-B	RL37B_YEAST	2	-56.5072	0.434928
D120 / D30	P06776	0.828735	0.828735	0.000351384	0.000444223	24	P06776	PDE2	3',5'-cyclic-nucleotide phosphodiesterase 2	PDE2_YEAST	1	77.6127	1.77613
D120 / D60	Q04279	-0.834344	0.834344	0.000354103	0.000446967	24	Q04279	SEG1	Eisosome protein SEG1	SEG1_YEAST	4	-43.9162	0.560838
D30 / D14	P38860	2.27298	2.27298	0.000357371	0.000450396	20	P38860	MTG2	GTPase MTG2, mitochondrial	MTG2_YEAST	1	383.321	4.83321
D120 / D14	P32628	-0.594615	0.594615	0.000358987	0.000452199	24	P32628	RAD23	UV excision repair protein RAD23	RAD23_YEAST	9	-33.7779	0.662221
D120 / D60	Q12349	-0.635724	0.635724	0.000361358	0.000454718	24	Q12349	ATP14	ATP synthase subunit H, mitochondrial	ATP14_YEAST	1	-35.6382	0.643618
D120 / D90	Q99247	0.72146	0.72146	0.000361587	0.000454928	24	Q99247	DUF1	DUB-associated factor 1	DUF1_YEAST	1	64.885	1.64885
D60 / D30	P46974	0.693505	0.693505	0.000363215	0.000456897	24	P46974	RSF2	Respiration factor 2	RSF2_YEAST	4	61.7208	1.61721
D120 / D30	Q12072	0.600411	0.600411	0.000365255	0.00045915	24	Q12072	IOC2	ISWI one complex protein 2	IOC2_YEAST	1	51.6149	1.51615
D120 / D14	Q04410	-1.12412	1.12412	0.000366823	0.000460884	24	Q04410	GRH1	GRASP65 homolog protein 1	GRH1_YEAST	2	-54.1219	0.458781
D90 / D14	P33310	0.732961	0.732961	0.000371042	0.000465388	24	P33310	MDL1	ATP-dependent permease MDL1, mitochondrial	MDL1_YEAST	3	66.2047	1.66205
D120 / D14	P51402	-1.62298	1.62298	0.000371146	0.000465422	24	P51402	RPL37B	60S ribosomal protein L37-B	RL37B_YEAST	2	-67.5336	0.324664
D60 / D14	Q08685	1.01944	1.01944	0.000371196	0.000465422	20	Q08685	CLP1	mRNA cleavage and polyadenylation factor CLP1	CLP1_YEAST	3	102.713	2.02713
D30 / D14	Q08685	1.00233	1.00233	0.000373539	0.00046804	20	Q08685	CLP1	mRNA cleavage and polyadenylation factor CLP1	CLP1_YEAST	3	100.324	2.00324
D60 / D14	Q07589	1.00911	1.00911	0.000374425	0.00046867	20	Q07589	YDL144C	Uncharacterized protein YDL144C	YD144_YEAST	1	101.267	2.01267
D30 / D14	P50087	-0.618149	0.618149	0.000378823	0.000473609	24	P50087	MIC26	MICOS subunit MIC26	MIC26_YEAST	3	-34.8494	0.651506
D120 / D14	P49687	-0.871631	0.871631	0.000380512	0.000475317	24	P49687	NUP145	Nucleoporin NUP145	NU145_YEAST	5	-45.3471	0.546529
D90 / D14	P38911	0.613748	0.613748	0.000381544	0.000476038	24	P38911	FPR3	Peptidyl-prolyl cis-trans isomerase	FKBP3_YEAST	6	53.0229	1.53023
D60 / D30	Q12024	0.606987	0.606987	0.000383949	0.000478551	24	Q12024	YTM1	Ribosome biogenesis protein YTM1	YTM1_YEAST	3	52.3075	1.52308
D120 / D14	P08466	-0.767275	0.767275	0.000384961	0.000479544	24	P08466	NUC1	Mitochondrial nuclease	NUC1_YEAST	4	-41.2474	0.587526
D120 / D14	Q99190	-1.10763	1.10763	0.000384961	0.000479544	24	Q99190	TSC13	Very-long-chain enoyl-CoA reductase	TECR_YEAST	3	-53.5945	0.464055
D60 / D14	P32447	-1.10005	1.10005	0.000385674	0.000480212	24	P32447	ASF1	Histone chaperone ASF1	ASF1_YEAST	3	-53.35	0.4665
D90 / D30	P53953	-0.634485	0.634485	0.000386679	0.0004813	24	P53953	SFB2	SED5-binding protein 2	SFB2_YEAST	5	-35.5829	0.644171
D60 / D14	P54780	1.11238	1.11238	0.000388946	0.000483466	22	P54780	RPL15B	60S ribosomal protein L15-B	RL15B_YEAST	2	116.201	2.16201
D90 / D14	P36526	1.35502	1.35502	0.000389231	0.000483738	16	P36526	MRPL27	54S ribosomal protein L27, mitochondrial	RM27_YEAST	1	155.801	2.55801
D90 / D14	P39692	-0.600904	0.600904	0.000389475	0.000483959	24	P39692	MET10	Sulfite reductase [NADPH] flavoprotein component	MET10_YEAST	16	-34.0659	0.659341
D120 / D14	P47013	-1.02601	1.02601	0.000389563	0.000483986	20	P47013	LCB3	Dihydrosphingosine 1-phosphate phosphatase LCB3	DS1P1_YEAST	1	-50.8934	0.491066
D120 / D60	P38131	-0.715466	0.715466	0.000390285	0.000484727	24	P38131	KTR4	Probable mannosyltransferase KTR4	KTR4_YEAST	7	-39.0991	0.609009
D120 / D14	P14747	-0.791641	0.791641	0.000392351	0.000487038	24	P14747	CMP2	Serine/threonine-protein phosphatase 2B catalytic subunit A2	PP2B2_YEAST	7	-42.2313	0.577687
D120 / D14	Q08162	-0.832285	0.832285	0.000393512	0.000488358	24	Q08162	DIS3	Exosome complex exonuclease DIS3	RRP44_YEAST	3	-43.8361	0.561639
D60 / D30	P53290	0.866798	0.866798	0.000396834	0.000491771	24	P53290	GTR2	GTP-binding protein GTR2	GTR2_YEAST	3	82.3611	1.82361
D60 / D14	P38771	0.584707	0.584707	0.000400554	0.000495795	24	P38771	RRF1	Ribosome-recycling factor, mitochondrial	RRF1_YEAST	4	49.9734	1.49973
D60 / D14	Q08300	0.91894	0.91894	0.000401334	0.000496593	24	Q08300	CSS3	Secreted protein CSS3	CSS3_YEAST	2	89.0726	1.89073
D120 / D30	Q03705	-0.669917	0.669917	0.000402905	0.000498117	24	Q03705	CGI121	EKC/KEOPS complex subunit CGI121	CG121_YEAST	2	-37.1457	0.628543
D60 / D30	P32875	-0.794619	0.794619	0.000403634	0.000498851	24	P32875	LIP5	Lipoyl synthase, mitochondrial	LIPA_YEAST	4	-42.3504	0.576496
D90 / D60	Q03758	0.892552	0.892552	0.000410395	0.000505759	24	Q03758	BUL2	Ubiquitin ligase-binding protein BUL2	BUL2_YEAST	3	85.6458	1.85646
D30 / D14	P50088	0.943911	0.943911	0.000436381	0.000533661	24	P50088	SPG1	Stationary phase gene 1 protein	SPG1_YEAST	3	92.3736	1.92374
D120 / D14	P53164	-1.1543	1.1543	0.000436377	0.000533661	24	P53164	NPY1	NAD-capped RNA hydrolase NPY1	NPY1_YEAST	6	-55.0715	0.449285
D90 / D14	Q04182	-0.696691	0.696691	0.000436324	0.000533661	24	Q04182	PDR15	ATP-dependent permease PDR15	PDR15_YEAST	4	-38.3014	0.616986
D120 / D14	P43587	-1.01243	1.01243	0.000438534	0.000535938	24	P43587	YPI1	Type 1 phosphatases regulator YPI1	YPI1_YEAST	2	-50.4291	0.495709
D120 / D14	P29468	0.723431	0.723431	0.000446109	0.000544289	24	P29468	PAP1	Poly(A) polymerase	PAP_YEAST	4	65.1104	1.6511
D60 / D14	Q02642	-1.41795	1.41795	0.000447213	0.000545364	24	Q02642	EGD1	Nascent polypeptide-associated complex subunit beta-1	NACB1_YEAST	3	-62.5755	0.374245
D60 / D14	P41734	0.629289	0.629289	0.00045077	0.000549063	24	P41734	IAH1	Isoamyl acetate-hydrolyzing esterase	IAH1_YEAST	3	54.6803	1.5468
D90 / D14	P00127	1.93348	1.93348	0.000451557	0.000549748	12	P00127	QCR6	Cytochrome b-c1 complex subunit 6, mitochondrial	QCR6_YEAST	1	281.976	3.81976
D90 / D14	P41920	0.706547	0.706547	0.000458484	0.000557657	24	P41920	YRB1	Ran-specific GTPase-activating protein 1	YRB1_YEAST	5	63.1894	1.63189
D90 / D30	P39006	0.597111	0.597111	0.000460985	0.000560296	24	P39006	PSD1	Phosphatidylserine decarboxylase proenzyme 1, mitochondrial	PSD1_YEAST	5	51.2685	1.51268
D120 / D30	P40368	-1.20195	1.20195	0.000468097	0.000567182	22	P40368	NUP82	Nucleoporin NUP82	NUP82_YEAST	2	-56.5314	0.434686
D60 / D30	P38203	0.727985	0.727985	0.000468363	0.000567197	24	P38203	LSM2	U6 snRNA-associated Sm-like protein LSm2	LSM2_YEAST	4	65.6324	1.65632
D90 / D30	P40055	1.76256	1.76256	0.000472124	0.000571092	19	P40055	UTP7	U3 small nucleolar RNA-associated protein 7	UTP7_YEAST	2	239.299	3.39299
D120 / D14	P07274	-0.727048	0.727048	0.000472373	0.0005713	24	P07274	PFY1	Profilin	PROF_YEAST	4	-39.5861	0.604139
D90 / D30	P19146	0.867498	0.867498	0.000475683	0.00057456	16	P19146	ARF2	ADP-ribosylation factor 2	ARF2_YEAST	1	82.4496	1.8245
D120 / D60	P21672	-0.672949	0.672949	0.000475774	0.00057456	24	P21672	RNR3	Ribonucleoside-diphosphate reductase large chain 2	RIR3_YEAST	3	-37.2777	0.627223
D90 / D30	Q05533	-0.595088	0.595088	0.000477386	0.000576128	24	Q05533	INM2	Inositol monophosphatase 2	INM2_YEAST	4	-33.7996	0.662004
D90 / D30	P40459	-0.865345	0.865345	0.00047975	0.000578601	24	P40459	PAN6	Pantoate--beta-alanine ligase	PANC_YEAST	3	-45.1085	0.548915
D120 / D60	Q00416	-0.755256	0.755256	0.000482915	0.000582227	24	Q00416	SEN1	Helicase SEN1	SEN1_YEAST	3	-40.7559	0.592441
D30 / D14	P43545;P53824;Q03148	-0.814688	0.814688	0.000484984	0.000584412	24	P43545;P53824;Q03148	SNZ3;SNZ2;SNZ1	Probable pyridoxal 5'-phosphate synthase subunit SNZ3;Probable pyridoxal 5'-phosphate synthase subunit SNZ2;Pyridoxal 5'-phosphate synthase subunit SNZ1	SNZ3_YEAST;SNZ2_YEAST;SNZ1_YEAST	1	-43.1469	0.568531
D90 / D60	P25577	1.16558	1.16558	0.000487074	0.000586683	24	P25577	YCL049C	Uncharacterized protein YCL049C	YCE9_YEAST	1	124.324	2.24324
D120 / D60	Q03254	-1.04464	1.04464	0.000489822	0.00058941	24	Q03254	FCP1	RNA polymerase II subunit A C-terminal domain phosphatase	FCP1_YEAST	3	-51.5233	0.484767
D120 / D90	P51979	-0.761657	0.761657	0.000492461	0.000591986	24	P51979	HFM1	ATP-dependent DNA helicase MER3	HFM1_YEAST	2	-41.0182	0.589818
D120 / D90	P36141	-0.617623	0.617623	0.000496196	0.000595889	24	P36141	FMP46	Putative redox protein FMP46, mitochondrial	FMP46_YEAST	4	-34.8256	0.651744
D120 / D30	P28272	-0.927175	0.927175	0.000501927	0.00060169	24	P28272	URA1	Dihydroorotate dehydrogenase (fumarate)	PYRD_YEAST	3	-47.4113	0.525887
D30 / D14	P45978	-0.906362	0.906362	0.00050962	0.000609816	24	P45978	SCD6	Protein SCD6	SCD6_YEAST	6	-46.6471	0.533529
D60 / D30	P33399	0.590164	0.590164	0.000510912	0.000610963	24	P33399	LHP1	La protein homolog	LHP1_YEAST	6	50.5418	1.50542
D120 / D30	O75012	-1.20559	1.20559	0.000516598	0.000616658	17	O75012	MRP10	37S ribosomal protein MRP10, mitochondrial	MRP10_YEAST	1	-56.6408	0.433592
D90 / D30	P40335	0.971031	0.971031	0.000529849	0.000630629	24	P40335	PEP8	Carboxypeptidase Y-deficient protein 8	PEP8_YEAST	6	96.0241	1.96024
D90 / D30	P53927	0.628261	0.628261	0.000533646	0.000634428	24	P53927	NOP15	Ribosome biogenesis protein 15	NOP15_YEAST	1	54.57	1.5457
D90 / D30	Q06819	-0.928876	0.928876	0.000533479	0.000634428	24	Q06819	DIB1	Spliceosomal protein DIB1	DIB1_YEAST	1	-47.4733	0.525267
D60 / D30	P38145	0.967308	0.967308	0.000548363	0.000650025	24	P38145	RIB5	Riboflavin synthase	RISA_YEAST	4	95.5189	1.95519
D120 / D14	Q08685	1.15827	1.15827	0.000549177	0.000650679	20	Q08685	CLP1	mRNA cleavage and polyadenylation factor CLP1	CLP1_YEAST	3	123.19	2.2319
D120 / D14	P46669	-0.830715	0.830715	0.000551421	0.000652917	24	P46669	RPA43	DNA-directed RNA polymerase I subunit RPA43	RPA43_YEAST	4	-43.7749	0.562251
D90 / D14	P40102	0.635331	0.635331	0.000553298	0.000654716	24	P40102	YER187W	Uncharacterized protein YER187W	YE17_YEAST	1	55.3294	1.55329
D120 / D30	Q12408	0.947059	0.947059	0.000558234	0.000659919	24	Q12408	NPC2	Phosphatidylglycerol/phosphatidylinositol transfer protein	NPC2_YEAST	2	92.7939	1.92794
D120 / D30	P23968	0.903787	0.903787	0.000558932	0.000660638	22	P23968	VMA16	V-type proton ATPase subunit c''	VATO_YEAST	1	87.097	1.87097
D120 / D30	P47064	0.732912	0.732912	0.00056004	0.000661734	24	P47064	APS3	AP-3 complex subunit sigma	AP3S_YEAST	1	66.199	1.66199
D90 / D14	P25577	1.38937	1.38937	0.000568876	0.000670556	19	P25577	YCL049C	Uncharacterized protein YCL049C	YCE9_YEAST	1	161.964	2.61964
D120 / D60	P47166	-0.922843	0.922843	0.000570967	0.000672805	24	P47166	SGM1	Protein SGM1	SGM1_YEAST	2	-47.2531	0.527469
D60 / D14	P15891	-0.664316	0.664316	0.000574113	0.000676185	24	P15891	ABP1	Actin-binding protein	ABP1_YEAST	25	-36.9012	0.630988
D60 / D30	P47089	0.834285	0.834285	0.000575575	0.000677799	24	P47089	TMA22	Translation machinery-associated protein 22	DENR_YEAST	2	78.2973	1.78297
D120 / D30	P15367	0.822883	0.822883	0.000579643	0.000681714	15	P15367	SEC11	Signal peptidase complex catalytic subunit SEC11	SEC11_YEAST	1	76.8938	1.76894
D90 / D14	P41818	-1.38917	1.38917	0.000583103	0.000685344	24	P41818	GLC8	Protein GLC8	GLC8_YEAST	5	-61.8215	0.381785
D90 / D14	P53058	-0.768087	0.768087	0.000584897	0.000687012	24	P53058	VEL1	Protein VEL1	VEL1_YEAST	2	-41.2805	0.587195
D120 / D90	Q03559	-1.74302	1.74302	0.000588947	0.000691106	10	Q03559	YMR295C	Uncharacterized protein YMR295C	YM8V_YEAST	1	-70.1255	0.298745
D60 / D30	P47171	1.40432	1.40432	0.000591737	0.000694269	11	P47171	HIR3	Histone transcription regulator 3	HIR3_YEAST	1	164.694	2.64694
D120 / D90	P40858	-1.21766	1.21766	0.000595001	0.000697764	24	P40858	MRPL49	54S ribosomal protein L49, mitochondrial	RN49_YEAST	3	-57.002	0.42998
D120 / D14	P28000	-2.10444	2.10444	0.000599624	0.000702625	24	P28000	RPC19	DNA-directed RNA polymerases I and III subunit RPAC2	RPAC2_YEAST	3	-76.7459	0.232541
D60 / D14	Q08581	1.04929	1.04929	0.000602088	0.000705054	18	Q08581	SLK19	Kinetochore protein SLK19	SLK19_YEAST	1	106.952	2.06952
D60 / D14	Q12396	0.672027	0.672027	0.00060379	0.000706603	24	Q12396	EMP46	Protein EMP46	EMP46_YEAST	5	59.331	1.59331
D60 / D14	P53305	1.11217	1.11217	0.000604022	0.000706762	18	P53305	RSM27	Mitochondrial 37S ribosomal protein S27	RT27_YEAST	2	116.171	2.16171
D60 / D14	P57743	-0.803341	0.803341	0.000613904	0.000717068	24	P57743	LSM3	U6 snRNA-associated Sm-like protein LSm3	LSM3_YEAST	1	-42.698	0.57302
D90 / D30	Q12403	0.788818	0.788818	0.000615741	0.0007191	24	Q12403	ERP3	Protein ERP3	ERP3_YEAST	1	72.7659	1.72766
D30 / D14	P37298	0.725945	0.725945	0.000619881	0.000723033	24	P37298	SDH4	Succinate dehydrogenase [ubiquinone] cytochrome b small subunit, mitochondrial	DHSD_YEAST	3	65.3984	1.65398
D120 / D30	P40459	-0.717678	0.717678	0.000620799	0.00072397	24	P40459	PAN6	Pantoate--beta-alanine ligase	PANC_YEAST	3	-39.1925	0.608075
D30 / D14	P10622	-1.14128	1.14128	0.000621266	0.000724399	24	P10622	RPP1B	60S acidic ribosomal protein P1-beta	RLA3_YEAST	1	-54.6644	0.453356
D60 / D14	P48510	-1.16772	1.16772	0.000626228	0.000729142	24	P48510	DSK2	Ubiquitin domain-containing protein DSK2	DSK2_YEAST	5	-55.4877	0.445123
D60 / D30	P26364	-1.35663	1.35663	0.000627977	0.000730947	20	P26364	ADK2	GTP:AMP phosphotransferase, mitochondrial	KAD3_YEAST	1	-60.9507	0.390493
D60 / D14	P25369	-0.947282	0.947282	0.000632061	0.000735235	24	P25369	LSB5	LAS seventeen-binding protein 5	LSB5_YEAST	4	-48.1391	0.518609
D120 / D14	P14743	-1.01865	1.01865	0.000634778	0.00073781	24	P14743	NMT1	Glycylpeptide N-tetradecanoyltransferase	NMT_YEAST	4	-50.6422	0.493578
D120 / D14	Q12305	-0.607332	0.607332	0.000638366	0.000740925	24	Q12305	RDL1	Thiosulfate:glutathione sulfurtransferase	RDL1_YEAST	5	-34.3591	0.656409
D90 / D14	P25369	-0.844128	0.844128	0.000641897	0.000744434	24	P25369	LSB5	LAS seventeen-binding protein 5	LSB5_YEAST	4	-44.2953	0.557047
D120 / D14	P14741	1.2845	1.2845	0.000645051	0.000747738	16	P14741	GCN3	Translation initiation factor eIF-2B subunit alpha	EI2BA_YEAST	2	143.598	2.43598
D60 / D14	Q00416	0.75299	0.75299	0.000649778	0.000752267	24	Q00416	SEN1	Helicase SEN1	SEN1_YEAST	3	68.5282	1.68528
D60 / D14	Q2V2P9	0.646704	0.646704	0.000653924	0.000756275	24	Q2V2P9	COX26	Cytochrome c oxidase subunit 26, mitochondrial	COX26_YEAST	1	56.5587	1.56559
D120 / D14	P38248	0.686224	0.686224	0.000655953	0.00075834	24	P38248	ECM33	Cell wall protein ECM33	ECM33_YEAST	6	60.9067	1.60907
D60 / D14	P10834	0.922106	0.922106	0.000663275	0.000765493	24	P10834	PET54	Protein PET54	PET54_YEAST	3	89.4879	1.89488
D120 / D90	P04650	-1.06974	1.06974	0.000663136	0.000765493	16	P04650	RPL39	60S ribosomal protein L39	RL39_YEAST	1	-52.3596	0.476404
D120 / D14	Q01590	-0.594379	0.594379	0.000664571	0.000766732	24	Q01590	SED5	Integral membrane protein SED5	SED5_YEAST	4	-33.767	0.66233
D90 / D14	P54780	0.681518	0.681518	0.000665191	0.000767236	22	P54780	RPL15B	60S ribosomal protein L15-B	RL15B_YEAST	2	60.3827	1.60383
D120 / D14	P0CX27;P0CX28	-0.848976	0.848976	0.000666525	0.000768625	24	P0CX27;P0CX28	RPL42A;RPL42B	60S ribosomal protein L42-A;60S ribosomal protein L42-B	RL44A_YEAST;RL44B_YEAST	3	-44.4821	0.555179
D90 / D14	P38295	-0.780934	0.780934	0.000671916	0.000774233	24	P38295	EHT1	Medium-chain fatty acid ethyl ester synthase/esterase 2	MCFS2_YEAST	2	-41.801	0.58199
D120 / D90	P06776	0.701066	0.701066	0.000681356	0.000783757	24	P06776	PDE2	3',5'-cyclic-nucleotide phosphodiesterase 2	PDE2_YEAST	1	62.5706	1.62571
D120 / D14	Q06005	1.44669	1.44669	0.000684046	0.000786481	18	Q06005	LIP2	Octanoyltransferase, mitochondrial	LIPB_YEAST	1	172.581	2.72581
D120 / D90	Q12512	-0.656771	0.656771	0.000686121	0.000788374	24	Q12512	ZPS1	Protein ZPS1	ZPS1_YEAST	10	-36.5704	0.634296
D90 / D14	Q12184	-1.69425	1.69425	0.000686827	0.000789061	24	Q12184	YAH1	Adrenodoxin homolog, mitochondrial	ADRX_YEAST	1	-69.0985	0.309015
D90 / D30	Q12500	0.728319	0.728319	0.000687965	0.000789997	24	Q12500	AVL9	Late secretory pathway protein AVL9	AVL9_YEAST	6	65.6708	1.65671
D120 / D60	P21538	0.652795	0.652795	0.000694678	0.000796336	24	P21538	REB1	DNA-binding protein REB1	REB1_YEAST	2	57.2212	1.57221
D60 / D14	P04039	-0.760823	0.760823	0.000701643	0.000803567	24	P04039	COX8	Cytochrome c oxidase subunit 8, mitochondrial	COX8_YEAST	1	-40.984	0.59016
D60 / D14	Q99190	-1.00763	1.00763	0.000701929	0.000803769	24	Q99190	TSC13	Very-long-chain enoyl-CoA reductase	TECR_YEAST	3	-50.2637	0.497363
D120 / D30	Q06624	-0.957735	0.957735	0.000702369	0.000804147	22	Q06624	AOS1	DNA damage tolerance protein RHC31	RHC31_YEAST	1	-48.5136	0.514864
D120 / D30	Q04969	0.588253	0.588253	0.000702677	0.000804374	24	Q04969	SPC2	Signal peptidase complex subunit 2	SPC2_YEAST	2	50.3425	1.50343
D120 / D14	P06776	0.833788	0.833788	0.000705057	0.00080647	24	P06776	PDE2	3',5'-cyclic-nucleotide phosphodiesterase 2	PDE2_YEAST	1	78.2359	1.78236
D120 / D14	P07703	-0.730839	0.730839	0.000723546	0.000825047	24	P07703	RPC40	DNA-directed RNA polymerases I and III subunit RPAC1	RPAC1_YEAST	6	-39.7447	0.602553
D90 / D30	Q12091	0.733153	0.733153	0.000724518	0.000825899	24	Q12091	DAP1	Damage response protein 1	DAP1_YEAST	5	66.2268	1.66227
D90 / D14	P38804	-0.871417	0.871417	0.000725786	0.000826958	24	P38804	RTC3	Restriction of telomere capping protein 3	SDO1L_YEAST	5	-45.339	0.54661
D90 / D14	P39935	-0.595853	0.595853	0.00073278	0.000834022	24	P39935	TIF4631	Eukaryotic initiation factor 4F subunit p150	IF4F1_YEAST	16	-33.8347	0.661653
D120 / D60	Q03028	0.638148	0.638148	0.000748412	0.000849706	24	Q03028	ODC1	Mitochondrial 2-oxodicarboxylate carrier 1	ODC1_YEAST	3	55.633	1.55633
D120 / D14	P32623	2.1746	2.1746	0.000748949	0.000850184	22	P32623	UTR2	Probable glycosidase CRH2	CRH2_YEAST	1	351.459	4.51459
D90 / D30	Q9P305	-1.59798	1.59798	0.000750197	0.000851468	20	Q9P305	IGO2	mRNA stability protein IGO2	IGO2_YEAST	2	-66.9661	0.330339
D120 / D90	P36064	-1.02729	1.02729	0.000750591	0.000851783	13	P36064	CMC1	COX assembly mitochondrial protein	COXM1_YEAST	1	-50.9369	0.490631
D90 / D14	P47135	0.583685	0.583685	0.000751249	0.000852399	18	P47135	JSN1	Protein JSN1	JSN1_YEAST	2	49.8673	1.49867
D120 / D14	Q12184	-1.70443	1.70443	0.000754336	0.000855164	24	Q12184	YAH1	Adrenodoxin homolog, mitochondrial	ADRX_YEAST	1	-69.3158	0.306842
D120 / D14	P40477	-0.634916	0.634916	0.000754824	0.000855529	24	P40477	NUP159	Nucleoporin NUP159	NU159_YEAST	7	-35.6022	0.643978
D120 / D14	Q03559	-2.45489	2.45489	0.000759917	0.000860372	14	Q03559	YMR295C	Uncharacterized protein YMR295C	YM8V_YEAST	1	-81.7608	0.182392
D90 / D14	P22211	0.768659	0.768659	0.000767233	0.00086705	23	P22211	NPR1	Nitrogen permease reactivator protein	NPR1_YEAST	2	70.3686	1.70369
D30 / D14	P53261	-0.606047	0.606047	0.000770118	0.000870043	24	P53261	NOP7	Pescadillo homolog	PESC_YEAST	6	-34.3006	0.656994
D30 / D14	P46669	-0.582353	0.582353	0.000779316	0.000879081	24	P46669	RPA43	DNA-directed RNA polymerase I subunit RPA43	RPA43_YEAST	4	-33.2126	0.667874
D120 / D30	Q12512	0.66641	0.66641	0.000779729	0.000879369	24	Q12512	ZPS1	Protein ZPS1	ZPS1_YEAST	10	58.7119	1.58712
D30 / D14	P10849	0.669005	0.669005	0.000787981	0.000887628	19	P10849	MTF2	Mitochondrial transcription factor 2	MTF2_YEAST	2	58.9976	1.58998
D60 / D30	P36145	-0.90762	0.90762	0.000788927	0.000888148	21	P36145	TFA2	Transcription initiation factor IIE subunit beta	T2EB_YEAST	1	-46.6936	0.533064
D90 / D14	P40188	-0.603194	0.603194	0.000789249	0.000888374	24	P40188	RGI2	Respiratory growth induced protein 2	RGI2_YEAST	3	-34.1705	0.658295
D30 / D14	Q03579	-0.701806	0.701806	0.000790041	0.000889129	24	Q03579	LIP1	Ceramide synthase subunit LIP1	LIP1_YEAST	1	-38.5198	0.614802
D60 / D14	P40563	-1.37705	1.37705	0.000794236	0.000893439	24	P40563	AIM21	Altered inheritance of mitochondria protein 21	AIM21_YEAST	3	-61.4995	0.385005
D90 / D14	P38122	-0.713741	0.713741	0.000796363	0.000895569	24	P38122	ECM31	3-methyl-2-oxobutanoate hydroxymethyltransferase	PANB_YEAST	8	-39.0263	0.609737
D30 / D14	P23394	0.746052	0.746052	0.000801055	0.000899594	18	P23394	PRP28	Pre-mRNA-splicing ATP-dependent RNA helicase PRP28	PRP28_YEAST	1	67.7197	1.6772
D120 / D14	P53868	0.67591	0.67591	0.000801029	0.000899594	24	P53868	ALG9	Alpha-1,2-mannosyltransferase ALG9	ALG9_YEAST	7	59.7604	1.5976
D120 / D30	P36086	0.661172	0.661172	0.000802188	0.000900728	20	P36086	YKL071W	Uncharacterized oxidoreductase YKL071W	YKH1_YEAST	1	58.1366	1.58137
D120 / D14	P32895	-0.691518	0.691518	0.000802882	0.000901231	24	P32895	PRS1	Ribose-phosphate pyrophosphokinase 1	KPR1_YEAST	5	-38.0798	0.619202
D90 / D14	Q06011	0.624238	0.624238	0.000802761	0.000901231	20	Q06011	ECM19	Protein ECM19	ECM19_YEAST	1	54.1397	1.5414
D90 / D60	Q3E731	-0.950421	0.950421	0.000807612	0.000905986	24	Q3E731	COX19	Cytochrome c oxidase assembly protein COX19	COX19_YEAST	3	-48.2519	0.517481
D90 / D14	Q08162	-0.881919	0.881919	0.000814952	0.000913662	24	Q08162	DIS3	Exosome complex exonuclease DIS3	RRP44_YEAST	3	-45.7355	0.542645
D90 / D30	Q03559	0.857502	0.857502	0.000820401	0.000918929	16	Q03559	YMR295C	Uncharacterized protein YMR295C	YM8V_YEAST	1	81.1898	1.8119
D60 / D14	P53278	-0.751481	0.751481	0.000821754	0.000920304	24	P53278	YGR130C	Uncharacterized protein YGR130C	YG3A_YEAST	12	-40.6006	0.593994
D120 / D30	P36533	-0.952744	0.952744	0.000821883	0.000920308	24	P36533	MRPL39	54S ribosomal protein L39, mitochondrial	RM39_YEAST	2	-48.3351	0.516649
D120 / D30	P25567	-0.769108	0.769108	0.000828574	0.000926811	24	P25567	SRO9	RNA-binding protein SRO9	SRO9_YEAST	2	-41.322	0.58678
D120 / D90	P0C2H9	-0.76008	0.76008	0.000835158	0.000933179	22	P0C2H9	RPL31B	60S ribosomal protein L31-B	RL31B_YEAST	1	-40.9536	0.590464
D120 / D14	Q06204	0.940111	0.940111	0.000840616	0.000938564	12	Q06204	NGK1	N-acetylglucosamine kinase	NGK1_YEAST	1	91.8676	1.91868
D120 / D30	Q9P305	-1.13361	1.13361	0.000840949	0.000938687	20	Q9P305	IGO2	mRNA stability protein IGO2	IGO2_YEAST	2	-54.4226	0.455774
D120 / D14	P36533	-1.23973	1.23973	0.000842759	0.00094006	24	P36533	MRPL39	54S ribosomal protein L39, mitochondrial	RM39_YEAST	2	-57.6547	0.423453
D120 / D90	Q12233	0.730901	0.730901	0.000843305	0.000940422	24	Q12233	ATP20	ATP synthase subunit g, mitochondrial	ATPN_YEAST	3	65.9675	1.65968
D90 / D30	P54780	0.695327	0.695327	0.000843617	0.000940628	24	P54780	RPL15B	60S ribosomal protein L15-B	RL15B_YEAST	2	61.9251	1.61925
D120 / D14	P53944	-1.37355	1.37355	0.000846364	0.000943152	16	P53944	MTQ1	Mitochondrial MRF1 N(5)-glutamine methyltransferase MTQ1	MTQ1_YEAST	1	-61.406	0.38594
D120 / D14	P00163;P03873;P03879;Q9ZZW7	0.640711	0.640711	0.000850411	0.000947051	20	P00163;P03873;P03879;Q9ZZW7	COB;BI2;BI4;BI3	Cytochrome b;Cytochrome b mRNA maturase bI2;Intron-encoded RNA maturase bI4;Cytochrome b mRNA maturase bI3	CYB_YEAST;MBI2_YEAST;MBI4_YEAST;MBI3_YEAST	2	55.9098	1.5591
D60 / D30	P54780	1.12618	1.12618	0.000852117	0.000948664	24	P54780	RPL15B	60S ribosomal protein L15-B	RL15B_YEAST	2	118.281	2.18281
D60 / D14	P52918	0.752314	0.752314	0.000855019	0.000951606	18	P52918	MSN5	Protein MSN5	MSN5_YEAST	4	68.4493	1.68449
D60 / D30	P21826	-0.852319	0.852319	0.000857551	0.000953989	24	P21826	DAL7	Malate synthase 2	MLS2_YEAST	4	-44.6106	0.553894
D60 / D14	P33328	1.34175	1.34175	0.000860339	0.000956801	20	P33328	SNC2	Synaptobrevin homolog 2	SNC2_YEAST	3	153.459	2.53459
D30 / D14	P47057	0.842091	0.842091	0.000861565	0.000957729	24	P47057	SNX4	Sorting nexin-4	SNX4_YEAST	2	79.2647	1.79265
D120 / D30	P36224	1.08563	1.08563	0.0008683	0.000964778	20	P36224	JNM1	Nuclear migration protein JNM1	JNM1_YEAST	1	112.231	2.12231
D120 / D60	P38845	-0.653608	0.653608	0.000875332	0.000972296	24	P38845	CRP1	Cruciform DNA-recognizing protein 1	CRP1_YEAST	10	-36.4312	0.635688
D30 / D14	P04819	-0.666896	0.666896	0.000877656	0.000974583	18	P04819	CDC9	DNA ligase 1	DNLI1_YEAST	1	-37.014	0.62986
D90 / D14	P40469	0.678243	0.678243	0.000882685	0.000979426	10	P40469	MET18	DNA repair/transcription protein MET18/MMS19	MET18_YEAST	2	60.019	1.60019
D60 / D14	P22214	-0.60765	0.60765	0.000901732	0.000997696	24	P22214	SEC22	Protein transport protein SEC22	SEC22_YEAST	2	-34.3735	0.656265
D120 / D14	P47068	-0.588697	0.588697	0.000903207	0.000999177	24	P47068	BBC1	Myosin tail region-interacting protein MTI1	BBC1_YEAST	32	-33.5057	0.664943
D120 / D14	Q06137	-1.26343	1.26343	0.000923875	0.00101989	24	Q06137	YLR345W	Putative 6-phosphofructo-2-kinase/fructose-2,6-bisphosphatase YLR345W	YL345_YEAST	5	-58.3447	0.416553
D120 / D60	P47045	-1.08749	1.08749	0.000951452	0.00104561	24	P47045	TIM54	Mitochondrial import inner membrane translocase subunit TIM54	TIM54_YEAST	4	-52.942	0.47058
D120 / D14	Q12349	-0.623626	0.623626	0.000953346	0.00104723	24	Q12349	ATP14	ATP synthase subunit H, mitochondrial	ATP14_YEAST	1	-35.0963	0.649037
D120 / D14	P47122	-0.890089	0.890089	0.000955791	0.0010496	24	P47122	NPA3	GPN-loop GTPase 1	GPN1_YEAST	3	-46.0419	0.539581
D90 / D14	Q04651	1.25708	1.25708	0.000962637	0.00105632	22	Q04651	ERV41	ER-derived vesicles protein ERV41	ERV41_YEAST	1	139.011	2.39011
D120 / D60	P23369	-0.675503	0.675503	0.000985683	0.00107739	24	P23369	MRPL25	54S ribosomal protein L25, mitochondrial	RM25_YEAST	3	-37.3886	0.626114
D30 / D14	Q12256	-1.36143	1.36143	0.000985566	0.00107739	24	Q12256	TPO4	Polyamine transporter 4	TPO4_YEAST	3	-61.0804	0.389196
D60 / D14	Q12034	-1.14332	1.14332	0.000987443	0.00107887	24	Q12034	SLF1	Protein SLF1	SLF1_YEAST	2	-54.7283	0.452717
D120 / D14	Q3E7B2	-1.44922	1.44922	0.000991388	0.00108253	20	Q3E7B2	COA3	Cytochrome c oxidase assembly factor 3, mitochondrial	COA3_YEAST	1	-63.3782	0.366218
D120 / D30	P19812	-1.06701	1.06701	0.000999251	0.00108982	24	P19812	UBR1	E3 ubiquitin-protein ligase UBR1	UBR1_YEAST	3	-52.2692	0.477308
D60 / D30	P53927	0.741543	0.741543	0.00100565	0.00109566	24	P53927	NOP15	Ribosome biogenesis protein 15	NOP15_YEAST	1	67.1964	1.67196
D60 / D14	Q99260	0.599782	0.599782	0.00100805	0.00109763	24	Q99260	YPT6	GTP-binding protein YPT6	YPT6_YEAST	4	51.5488	1.51549
D90 / D14	P40019	-1.89426	1.89426	0.00101165	0.00110105	14	P40019	CHZ1	Histone H2A.Z-specific chaperone CHZ1	CHZ1_YEAST	1	-73.0988	0.269012
D120 / D90	Q03180	-0.616498	0.616498	0.00101583	0.00110495	20	Q03180	PIR3	Cell wall mannoprotein PIR3	PIR3_YEAST	1	-34.7748	0.652252
D90 / D14	Q02908	1.42367	1.42367	0.00101622	0.00110521	22	Q02908	ELP3	Elongator complex protein 3	ELP3_YEAST	3	168.266	2.68266
D120 / D30	Q3E769	0.904357	0.904357	0.00102509	0.0011137	24	Q3E769	YOL159C-A	Uncharacterized protein YOL159C-A	YO59A_YEAST	2	87.171	1.87171
D120 / D90	P36049	-0.63605	0.63605	0.00102691	0.00111502	24	P36049	EBP2	rRNA-processing protein EBP2	EBP2_YEAST	4	-35.6528	0.643472
D120 / D14	P10834	0.772743	0.772743	0.00102724	0.00111505	24	P10834	PET54	Protein PET54	PET54_YEAST	3	70.8515	1.70851
D120 / D14	P36525	0.795187	0.795187	0.00102868	0.00111628	16	P36525	MRPL24	54S ribosomal protein L24, mitochondrial	RM24_YEAST	2	73.5303	1.7353
D120 / D14	Q12256	-0.752326	0.752326	0.00103473	0.00112185	24	Q12256	TPO4	Polyamine transporter 4	TPO4_YEAST	3	-40.6354	0.593646
D120 / D30	P51402	-1.98232	1.98232	0.0010441	0.00112984	24	P51402	RPL37B	60S ribosomal protein L37-B	RL37B_YEAST	2	-74.6918	0.253082
D90 / D14	P40896	-0.740005	0.740005	0.00104585	0.0011314	24	P40896	YJL213W	Uncharacterized protein YJL213W	YJV3_YEAST	4	-40.1263	0.598737
D120 / D30	P38688	0.619993	0.619993	0.00105177	0.00113697	24	P38688	SRP72	Signal recognition particle subunit SRP72	SRP72_YEAST	5	53.6867	1.53687
D120 / D14	P15454	-0.648005	0.648005	0.00105626	0.00114132	24	P15454	GUK1	Guanylate kinase	KGUA_YEAST	11	-36.1838	0.638162
D120 / D30	Q08816	1.4166	1.4166	0.00107143	0.0011562	24	Q08816	YOR352W	Uncharacterized protein YOR352W	YO352_YEAST	2	166.955	2.66955
D60 / D14	P25846	-1.41475	1.41475	0.00109319	0.00117603	22	P25846	MSH1	DNA mismatch repair protein MSH1, mitochondrial	MSH1_YEAST	1	-62.4924	0.375076
D120 / D14	Q06143	0.641325	0.641325	0.00109876	0.00118115	24	Q06143	DIC1	Mitochondrial dicarboxylate transporter	DIC1_YEAST	5	55.9761	1.55976
D60 / D30	P38825	0.605241	0.605241	0.00111607	0.00119678	24	P38825	TOM71	Protein TOM71	TOM71_YEAST	4	52.1233	1.52123
D120 / D30	P36141	-0.697504	0.697504	0.00111937	0.00119997	24	P36141	FMP46	Putative redox protein FMP46, mitochondrial	FMP46_YEAST	4	-38.3362	0.616638
D90 / D30	Q00618	0.805246	0.805246	0.00112275	0.00120324	24	Q00618	BET4	Geranylgeranyl transferase type-2 subunit alpha	PGTA_YEAST	4	74.7444	1.74744
D30 / D14	P40089	0.722921	0.722921	0.00112428	0.0012047	20	P40089	LSM5	U6 snRNA-associated Sm-like protein LSm5	LSM5_YEAST	4	65.0521	1.65052
D120 / D30	P21826	-0.880408	0.880408	0.0011249	0.00120519	24	P21826	DAL7	Malate synthase 2	MLS2_YEAST	4	-45.6786	0.543214
D90 / D30	P40019	-1.21935	1.21935	0.00112728	0.00120685	18	P40019	CHZ1	Histone H2A.Z-specific chaperone CHZ1	CHZ1_YEAST	1	-57.0523	0.429477
D120 / D14	P47057	0.760763	0.760763	0.00113479	0.00121384	22	P47057	SNX4	Sorting nexin-4	SNX4_YEAST	2	69.4386	1.69439
D120 / D14	Q03254	-2.227	2.227	0.00113699	0.00121495	22	Q03254	FCP1	RNA polymerase II subunit A C-terminal domain phosphatase	FCP1_YEAST	3	-78.6397	0.213603
D60 / D14	Q12408	-0.633513	0.633513	0.00114593	0.00122273	24	Q12408	NPC2	Phosphatidylglycerol/phosphatidylinositol transfer protein	NPC2_YEAST	2	-35.5395	0.644605
D90 / D14	P52871	0.638735	0.638735	0.00118429	0.00125781	24	P52871	SBH2	Protein transport protein SBH2	SC6B2_YEAST	1	55.6963	1.55696
D120 / D14	P38628	0.582299	0.582299	0.00118774	0.00126038	24	P38628	PCM1	Phosphoacetylglucosamine mutase	AGM1_YEAST	6	49.7233	1.49723
D90 / D30	O13547	-0.809096	0.809096	0.0012028	0.00127433	24	O13547	CCW14	Covalently-linked cell wall protein 14	CCW14_YEAST	2	-42.9261	0.570739
D120 / D14	P38804	-0.747232	0.747232	0.00120426	0.00127551	24	P38804	RTC3	Restriction of telomere capping protein 3	SDO1L_YEAST	5	-40.4255	0.595745
D90 / D14	Q12497	-0.927944	0.927944	0.00120498	0.00127599	24	Q12497	FMP16	Protein FMP16, mitochondrial	FMP16_YEAST	6	-47.4393	0.525607
D120 / D14	Q03103	0.602159	0.602159	0.00121091	0.00128144	24	Q03103	ERO1	Endoplasmic oxidoreductin-1	ERO1_YEAST	6	51.7986	1.51799
D120 / D90	Q02959	-0.905375	0.905375	0.00121856	0.00128871	22	Q02959	HOS3	Histone deacetylase HOS3	HOS3_YEAST	3	-46.6106	0.533894
D120 / D60	Q06137	-0.953617	0.953617	0.0012199	0.0012897	24	Q06137	YLR345W	Putative 6-phosphofructo-2-kinase/fructose-2,6-bisphosphatase YLR345W	YL345_YEAST	5	-48.3664	0.516336
D90 / D14	Q04660	-1.4558	1.4558	0.00124542	0.00131285	24	Q04660	ERB1	Ribosome biogenesis protein ERB1	ERB1_YEAST	3	-63.5447	0.364553
D120 / D14	Q12009	1.13943	1.13943	0.00126766	0.0013338	24	Q12009	TRM8	tRNA (guanine-N(7)-)-methyltransferase	TRMB_YEAST	1	120.294	2.20294
D90 / D14	P53076	0.772135	0.772135	0.0012688	0.0013348	24	P53076	VID30	Vacuolar import and degradation protein 30	VID30_YEAST	9	70.7795	1.70779
D120 / D14	P53008	1.00657	1.00657	0.00127335	0.00133865	22	P53008	CWH41	Mannosyl-oligosaccharide glucosidase	CWH41_YEAST	4	100.913	2.00913
D120 / D30	P25654	1.4215	1.4215	0.0012752	0.0013402	20	P25654	YCR090C	UPF0587 protein YCR090C	YCY0_YEAST	2	167.864	2.67864
D90 / D14	P40020	1.06246	1.06246	0.00129519	0.00135888	22	P40020	FIR1	Factor interacting with REF2	FIR1_YEAST	1	108.849	2.08849
D120 / D60	P40463	-0.580038	0.580038	0.00132364	0.00138456	24	P40463	VHS2	Protein VHS2	VHS2_YEAST	2	-33.1054	0.668946
D90 / D14	P32769	-0.953223	0.953223	0.00133065	0.00138992	24	P32769	HBS1	Elongation factor 1 alpha-like protein	HBS1_YEAST	2	-48.3523	0.516477
D120 / D14	Q08193	-0.688666	0.688666	0.00134044	0.00139856	24	Q08193	GAS5	1,3-beta-glucanosyltransferase GAS5	GAS5_YEAST	4	-37.9573	0.620427
D120 / D14	Q12206	0.641859	0.641859	0.00134626	0.00140323	24	Q12206	WTM2	Transcriptional modulator WTM2	WTM2_YEAST	6	56.0338	1.56034
D60 / D30	Q00618	0.796164	0.796164	0.00134912	0.00140602	24	Q00618	BET4	Geranylgeranyl transferase type-2 subunit alpha	PGTA_YEAST	4	73.6478	1.73648
D120 / D14	P17106	-2.32746	2.32746	0.00136194	0.00141817	18	P17106	CBF1	Centromere-binding protein 1	CBF1_YEAST	2	-80.0766	0.199234
D30 / D14	Q12283	-0.643425	0.643425	0.00138947	0.00144274	24	Q12283	MCT1	Malonyl CoA-acyl carrier protein transacylase, mitochondrial	FABD_YEAST	2	-35.9809	0.640191
D120 / D60	O13585	-0.777334	0.777334	0.00139181	0.00144475	22	O13585	YPR089W	Dilute domain-containing protein YPR089W	YP089_YEAST	1	-41.6556	0.583444
D90 / D30	P53140	0.646567	0.646567	0.00139515	0.00144781	24	P53140	RMD9	RNA-binding protein RMD9, mitochondrial	RMD9_YEAST	7	56.5439	1.56544
D60 / D30	P17890	-0.949174	0.949174	0.00139585	0.00144834	20	P17890	RPC31	DNA-directed RNA polymerase III subunit RPC7	RPC7_YEAST	1	-48.2071	0.517929
D90 / D30	P25654	1.787	1.787	0.00140834	0.00145985	17	P25654	YCR090C	UPF0587 protein YCR090C	YCY0_YEAST	2	245.097	3.45097
D120 / D30	Q08951	0.740138	0.740138	0.0014107	0.00146209	22	Q08951	APL5	AP-3 complex subunit delta	AP3D_YEAST	2	67.0336	1.67034
D90 / D60	P53301	0.682483	0.682483	0.00141183	0.00146264	24	P53301	CRH1	Probable glycosidase CRH1	CRH1_YEAST	5	60.49	1.6049
D120 / D14	P47054	0.691485	0.691485	0.00143976	0.00148696	24	P47054	NUP192	Nucleoporin NUP192	NU192_YEAST	3	61.4944	1.61494
D60 / D14	P47160	-0.588531	0.588531	0.00144242	0.00148908	24	P47160	ENT3	Epsin-3	ENT3_YEAST	4	-33.498	0.66502
D90 / D30	P15367	1.57651	1.57651	0.00144765	0.00149364	17	P15367	SEC11	Signal peptidase complex catalytic subunit SEC11	SEC11_YEAST	1	198.248	2.98248
D120 / D14	Q12191	-0.991231	0.991231	0.00146174	0.00150585	24	Q12191	BUG1	Binder of USO1 and GRH1 protein 1	BUG1_YEAST	3	-49.6952	0.503048
D90 / D30	Q04182	-0.666385	0.666385	0.00146281	0.00150653	24	Q04182	PDR15	ATP-dependent permease PDR15	PDR15_YEAST	4	-36.9916	0.630084
D60 / D30	P47082	0.6921	0.6921	0.00146648	0.00150925	24	P47082	AVT1	Vacuolar amino acid transporter 1	AVT1_YEAST	1	61.5634	1.61563
D90 / D30	P43573	-0.689908	0.689908	0.00146895	0.00151158	24	P43573	BUD27	Bud site selection protein 27	BUD27_YEAST	2	-38.0107	0.619893
D120 / D60	P43597	-0.586493	0.586493	0.00147791	0.00151909	24	P43597	YFR016C	Uncharacterized protein YFR016C	YFI6_YEAST	7	-33.404	0.66596
D120 / D60	P40368	-0.89629	0.89629	0.00148268	0.00152336	22	P40368	NUP82	Nucleoporin NUP82	NUP82_YEAST	2	-46.2733	0.537267
D120 / D14	P32458	-0.587481	0.587481	0.00149438	0.00153366	24	P32458	CDC11	Cell division control protein 11	CDC11_YEAST	4	-33.4496	0.665504
D60 / D14	P41920	0.628739	0.628739	0.00150119	0.00154044	24	P41920	YRB1	Ran-specific GTPase-activating protein 1	YRB1_YEAST	5	54.6213	1.54621
D30 / D14	O13539	-1.1317	1.1317	0.0015081	0.00154666	24	O13539	THP2	THO complex subunit THP2	THP2_YEAST	2	-54.3622	0.456378
D120 / D90	Q06011	-0.867041	0.867041	0.00151385	0.00155126	22	Q06011	ECM19	Protein ECM19	ECM19_YEAST	1	-45.173	0.54827
D90 / D14	Q12033	1.51918	1.51918	0.00152538	0.00156154	18	Q12033	RIM20	pH-response regulator protein palA/RIM20	PALA_YEAST	1	186.628	2.86628
D120 / D14	P32329	0.789616	0.789616	0.00153061	0.00156603	22	P32329	YPS1	Aspartic proteinase 3	YPS1_YEAST	2	72.8614	1.72861
D90 / D14	P25332	-0.658874	0.658874	0.0015319	0.00156691	24	P25332	RBK1	Ribokinase	RBSK_YEAST	6	-36.6628	0.633372
D60 / D30	P30657	0.620769	0.620769	0.00153864	0.00157292	24	P30657	PRE4	Proteasome subunit beta type-7	PSB7_YEAST	5	53.7695	1.53769
D60 / D14	P35997;P38711	-0.587502	0.587502	0.00155323	0.00158542	24	P35997;P38711	RPS27A;RPS27B	40S ribosomal protein S27-A;40S ribosomal protein S27-B	RS27A_YEAST;RS27B_YEAST	5	-33.4506	0.665494
D120 / D30	P53072	-0.642394	0.642394	0.00155876	0.00159084	24	P53072	TAN1	tRNA acetyltransferase TAN1	TAN1_YEAST	4	-35.9351	0.640649
D120 / D60	Q06011	-0.832777	0.832777	0.00157685	0.00160617	22	Q06011	ECM19	Protein ECM19	ECM19_YEAST	1	-43.8552	0.561448
D60 / D14	P42835	0.600293	0.600293	0.00157975	0.00160846	24	P42835	EGT2	Protein EGT2	EGT2_YEAST	3	51.6024	1.51602
D120 / D14	Q12287	-1.37408	1.37408	0.00158077	0.00160893	24	Q12287	COX17	Cytochrome c oxidase copper chaperone	COX17_YEAST	4	-61.4202	0.385798
D60 / D30	P47148	-1.23176	1.23176	0.0015827	0.00160958	22	P47148	PXP2	Peroxisomal protein 2	PXP2_YEAST	1	-57.4202	0.425798
D30 / D14	P47160	-0.742521	0.742521	0.00159101	0.00161723	24	P47160	ENT3	Epsin-3	ENT3_YEAST	4	-40.2306	0.597694
D90 / D30	P06785	0.798084	0.798084	0.00160091	0.00162662	24	P06785	CDC21	Thymidylate synthase	TYSY_YEAST	1	73.879	1.73879
D60 / D14	P40896	-0.585171	0.585171	0.00160164	0.00162691	24	P40896	YJL213W	Uncharacterized protein YJL213W	YJV3_YEAST	4	-33.343	0.66657
D30 / D14	P47089	-1.2659	1.2659	0.00160997	0.00163447	24	P47089	TMA22	Translation machinery-associated protein 22	DENR_YEAST	2	-58.416	0.41584
D30 / D14	Q04660	-1.29321	1.29321	0.0016159	0.00163947	24	Q04660	ERB1	Ribosome biogenesis protein ERB1	ERB1_YEAST	3	-59.1957	0.408043
D90 / D30	Q04847	0.642375	0.642375	0.00167302	0.00169099	18	Q04847	ROY1	Non-SCF-type F-box protein ROY1	ROY1_YEAST	1	56.0897	1.5609
D90 / D14	P38837	1.36617	1.36617	0.00168856	0.00170435	24	P38837	NSG1	Protein NSG1	NSG1_YEAST	1	157.786	2.57786
D120 / D30	P32623	1.81252	1.81252	0.00170546	0.00171975	24	P32623	UTR2	Probable glycosidase CRH2	CRH2_YEAST	1	251.255	3.51255
D90 / D14	P53177	0.670092	0.670092	0.00171936	0.00173258	20	P53177	TYW3	tRNA wybutosine-synthesizing protein 3	TYW3_YEAST	2	59.1174	1.59117
D60 / D14	P53885	-0.751405	0.751405	0.00172594	0.00173802	24	P53885	MDG1	Signal transduction protein MDG1	MDG1_YEAST	7	-40.5975	0.594025
D120 / D14	Q02630	-1.76087	1.76087	0.00172941	0.00174103	22	Q02630	NUP116	Nucleoporin NUP116/NSP116	NU116_YEAST	6	-70.493	0.29507
D120 / D14	P25369	-0.679697	0.679697	0.00173701	0.00174772	24	P25369	LSB5	LAS seventeen-binding protein 5	LSB5_YEAST	4	-37.5704	0.624296
D120 / D90	Q07589	-0.656632	0.656632	0.00173911	0.00174936	22	Q07589	YDL144C	Uncharacterized protein YDL144C	YD144_YEAST	1	-36.5643	0.634357
D120 / D14	P25580	0.930164	0.930164	0.00174384	0.00175342	22	P25580	PBN1	Protein PBN1	PBN1_YEAST	1	90.5492	1.90549
D90 / D30	P38768	0.746125	0.746125	0.00174697	0.0017551	24	P38768	PIH1	Protein interacting with Hsp90 1	PIH1_YEAST	1	67.7282	1.67728
D90 / D30	P05747	-0.875495	0.875495	0.00175086	0.00175828	24	P05747	RPL29	60S ribosomal protein L29	RL29_YEAST	1	-45.4933	0.545067
D90 / D14	P38636	-0.58304	0.58304	0.00177215	0.00177651	24	P38636	ATX1	Metal homeostasis factor ATX1	ATX1_YEAST	3	-33.2444	0.667556
D120 / D90	Q04410	-0.654948	0.654948	0.00177628	0.00177918	24	Q04410	GRH1	GRASP65 homolog protein 1	GRH1_YEAST	2	-36.4902	0.635098
D60 / D30	Q03976	0.601806	0.601806	0.00178245	0.00178415	21	Q03976	RSM24	37S ribosomal protein S24, mitochondrial	RT24_YEAST	1	51.7615	1.51761
D30 / D14	P0CX80;P0CX81	-1.10536	1.10536	0.00179156	0.00179181	24	P0CX80;P0CX81	CUP1-1;CUP1-2	Copper metallothionein 1-1;Copper metallothionein 1-2	MTCU1_YEAST;MTCU2_YEAST	1	-53.5215	0.464785
D120 / D90	P17106	-1.04646	1.04646	0.00181444	0.0018127	18	P17106	CBF1	Centromere-binding protein 1	CBF1_YEAST	2	-51.5846	0.484154
D60 / D14	P38244	-2.49507	2.49507	0.00183056	0.00182757	18	P38244	PFF1	Vacuolar membrane protease	PFF1_YEAST	2	-82.2618	0.177382
D30 / D14	P38986	-0.669445	0.669445	0.00183705	0.00183256	24	P38986	ASP1	L-asparaginase 1	ASPG1_YEAST	4	-37.1252	0.628748
D120 / D90	P49775	-0.990792	0.990792	0.00183886	0.00183411	24	P49775	HNT2	Bis(5'-adenosyl)-triphosphatase	HNT2_YEAST	2	-49.6799	0.503201
D120 / D60	Q2V2P9	0.590636	0.590636	0.00185435	0.0018468	24	Q2V2P9	COX26	Cytochrome c oxidase subunit 26, mitochondrial	COX26_YEAST	1	50.591	1.50591
D90 / D60	Q9P305	-0.72507	0.72507	0.0018618	0.00185346	18	Q9P305	IGO2	mRNA stability protein IGO2	IGO2_YEAST	2	-39.5032	0.604968
D120 / D14	P33328	1.18167	1.18167	0.00188657	0.00187482	18	P33328	SNC2	Synaptobrevin homolog 2	SNC2_YEAST	3	126.84	2.2684
D90 / D60	P47103	-0.8329	0.8329	0.001899	0.00188565	24	P47103	CPR7	Peptidyl-prolyl cis-trans isomerase CYP7	CYP7_YEAST	3	-43.86	0.5614
D120 / D14	P05749	-1.14151	1.14151	0.00192941	0.00191264	24	P05749	RPL22A	60S ribosomal protein L22-A	RL22A_YEAST	2	-54.6714	0.453286
D90 / D30	P26364	-1.22435	1.22435	0.00194009	0.00192072	22	P26364	ADK2	GTP:AMP phosphotransferase, mitochondrial	KAD3_YEAST	1	-57.201	0.42799
D90 / D60	P36064	0.596896	0.596896	0.00193977	0.00192072	14	P36064	CMC1	COX assembly mitochondrial protein	COXM1_YEAST	1	51.2459	1.51246
D30 / D14	P32795	-0.64819	0.64819	0.00194084	0.00192121	24	P32795	YME1	Mitochondrial inner membrane i-AAA protease supercomplex subunit YME1	YME1_YEAST	7	-36.1919	0.638081
D120 / D90	P53058	0.636173	0.636173	0.0019446	0.00192415	24	P53058	VEL1	Protein VEL1	VEL1_YEAST	2	55.4201	1.5542
D120 / D60	P32867	-0.597495	0.597495	0.00195209	0.00193052	24	P32867	SSO1	Protein SSO1	SSO1_YEAST	2	-33.91	0.6609
D90 / D60	P49775	0.715031	0.715031	0.00195544	0.00193357	24	P49775	HNT2	Bis(5'-adenosyl)-triphosphatase	HNT2_YEAST	2	64.1518	1.64152
D120 / D90	P52593	0.757326	0.757326	0.00195792	0.0019355	24	P52593	NUP188	Nucleoporin NUP188	NU188_YEAST	3	69.0355	1.69035
D120 / D14	P06182	-0.780765	0.780765	0.00200202	0.00197326	24	P06182	CYC3	Holocytochrome-c synthase	CCHL_YEAST	2	-41.7942	0.582058
D30 / D14	P15367	-1.27101	1.27101	0.00200736	0.00197773	15	P15367	SEC11	Signal peptidase complex catalytic subunit SEC11	SEC11_YEAST	1	-58.563	0.41437
D60 / D30	P53119	-0.963104	0.963104	0.00200894	0.00197902	24	P53119	HUL5	E3 ubiquitin-protein ligase HUL5	HUL5_YEAST	1	-48.7048	0.512952
D30 / D14	P20107	-0.617155	0.617155	0.00201236	0.00198132	24	P20107	ZRC1	Vacuolar zinc transporter ZRC1	ZRC1_YEAST	2	-34.8045	0.651955
D60 / D30	P36024	-1.45187	1.45187	0.00202413	0.00199157	22	P36024	SIS2	Phosphopantothenoylcysteine decarboxylase subunit SIS2	SIS2_YEAST	2	-63.4452	0.365548
D60 / D30	Q02908	0.781678	0.781678	0.00206348	0.00202622	24	Q02908	ELP3	Elongator complex protein 3	ELP3_YEAST	3	71.9129	1.71913
D120 / D30	Q12523	0.622158	0.622158	0.00207998	0.0020405	14	Q12523	YPL247C	WD repeat-containing protein YPL247C	YP247_YEAST	2	53.9176	1.53918
D30 / D14	P47032	-0.620512	0.620512	0.00208211	0.00204232	24	P47032	PRY1	Protein PRY1	PRY1_YEAST	1	-34.956	0.65044
D30 / D14	P09032	-0.656368	0.656368	0.00208544	0.00204504	24	P09032	GCD1	Translation initiation factor eIF-2B subunit gamma	EI2BG_YEAST	5	-36.5526	0.634474
D120 / D14	P47045	-0.716407	0.716407	0.00209948	0.00205552	24	P47045	TIM54	Mitochondrial import inner membrane translocase subunit TIM54	TIM54_YEAST	4	-39.1389	0.608611
D120 / D30	P22579	-0.936184	0.936184	0.00210546	0.00206082	24	P22579	SIN3	Transcriptional regulatory protein SIN3	SIN3_YEAST	3	-47.7387	0.522613
D120 / D30	O13547	-0.89571	0.89571	0.00210663	0.00206136	24	O13547	CCW14	Covalently-linked cell wall protein 14	CCW14_YEAST	2	-46.2518	0.537482
D60 / D30	Q3E795	-0.939968	0.939968	0.00210635	0.00206136	20	Q3E795	YLR361C-A	Uncharacterized protein YLR361C-A	YL361_YEAST	1	-47.8755	0.521245
D120 / D14	Q04322	0.734011	0.734011	0.00211092	0.00206478	24	Q04322	GYL1	Probable GTPase-activating protein GYL1	GYL1_YEAST	2	66.3257	1.66326
D90 / D30	P32802	1.08459	1.08459	0.00211348	0.00206702	24	P32802	EMP70	Transmembrane 9 superfamily member 1	TMN1_YEAST	2	112.077	2.12077
D60 / D14	P21538	-0.726667	0.726667	0.00212525	0.00207717	24	P21538	REB1	DNA-binding protein REB1	REB1_YEAST	2	-39.5701	0.604299
D90 / D14	P33328	1.37126	1.37126	0.0021344	0.00208498	20	P33328	SNC2	Synaptobrevin homolog 2	SNC2_YEAST	3	158.696	2.58696
D60 / D30	O13547	-0.828604	0.828604	0.00213962	0.00208924	24	O13547	CCW14	Covalently-linked cell wall protein 14	CCW14_YEAST	2	-43.6926	0.563074
D90 / D14	P51979	0.698408	0.698408	0.00214037	0.00208942	23	P51979	HFM1	ATP-dependent DNA helicase MER3	HFM1_YEAST	2	62.2714	1.62271
D120 / D30	P17106	-1.14788	1.14788	0.00215049	0.00209745	18	P17106	CBF1	Centromere-binding protein 1	CBF1_YEAST	2	-54.8713	0.451287
D30 / D14	Q06344	-1.40905	1.40905	0.00217732	0.00211873	18	Q06344	ESF1	Pre-rRNA-processing protein ESF1	ESF1_YEAST	1	-62.344	0.37656
D120 / D30	P36036	-0.590575	0.590575	0.00220056	0.00213737	24	P36036	YRA2	RNA annealing protein YRA2	YRA2_YEAST	1	-33.5922	0.664078
D60 / D30	Q99190	-0.643776	0.643776	0.00220394	0.00214008	24	Q99190	TSC13	Very-long-chain enoyl-CoA reductase	TECR_YEAST	3	-35.9964	0.640036
D120 / D14	Q99260	1.04147	1.04147	0.00223623	0.00216829	24	Q99260	YPT6	GTP-binding protein YPT6	YPT6_YEAST	4	105.832	2.05832
D90 / D30	P00127	1.42771	1.42771	0.0022373	0.00216904	12	P00127	QCR6	Cytochrome b-c1 complex subunit 6, mitochondrial	QCR6_YEAST	1	169.019	2.69019
D60 / D14	P17890	-1.70461	1.70461	0.0022486	0.00217971	18	P17890	RPC31	DNA-directed RNA polymerase III subunit RPC7	RPC7_YEAST	1	-69.3196	0.306804
D60 / D14	Q06011	0.589975	0.589975	0.0022648	0.00219425	20	Q06011	ECM19	Protein ECM19	ECM19_YEAST	1	50.522	1.50522
D120 / D60	Q03758	1.01002	1.01002	0.00226726	0.00219634	24	Q03758	BUL2	Ubiquitin ligase-binding protein BUL2	BUL2_YEAST	3	101.395	2.01395
D120 / D60	P47064	0.661841	0.661841	0.00226793	0.00219671	24	P47064	APS3	AP-3 complex subunit sigma	AP3S_YEAST	1	58.21	1.5821
D60 / D30	Q08951	1.00268	1.00268	0.00228119	0.00220851	22	Q08951	APL5	AP-3 complex subunit delta	AP3D_YEAST	2	100.372	2.00372
D120 / D14	P20084	-0.69075	0.69075	0.00231904	0.00224	24	P20084	MRPL33	54S ribosomal protein L33, mitochondrial	RM33_YEAST	4	-38.0468	0.619532
D30 / D14	Q03559	-1.56937	1.56937	0.00232133	0.00224162	20	Q03559	YMR295C	Uncharacterized protein YMR295C	YM8V_YEAST	1	-66.3045	0.336955
D90 / D14	P53732	-1.2448	1.2448	0.0023451	0.00226219	24	P53732	MRPS12	37S ribosomal protein S12, mitochondrial	RT12_YEAST	3	-57.8034	0.421966
D90 / D14	P53900	-0.953782	0.953782	0.0023506	0.00226661	24	P53900	GIM3	Prefoldin subunit 4	PFD4_YEAST	4	-48.3723	0.516277
D60 / D30	P38986	-0.856233	0.856233	0.00235312	0.00226844	24	P38986	ASP1	L-asparaginase 1	ASPG1_YEAST	4	-44.7607	0.552393
D120 / D14	P09032	-0.659913	0.659913	0.00238257	0.00229382	24	P09032	GCD1	Translation initiation factor eIF-2B subunit gamma	EI2BG_YEAST	5	-36.7084	0.632916
D90 / D30	P36525	0.721342	0.721342	0.0023845	0.00229537	22	P36525	MRPL24	54S ribosomal protein L24, mitochondrial	RM24_YEAST	2	64.8715	1.64872
D60 / D30	P53753	0.597954	0.597954	0.00240413	0.00231184	24	P53753	DSE4	Glucan endo-1,3-beta-D-glucosidase 1	ENG1_YEAST	2	51.3569	1.51357
D120 / D14	P40566	-1.0645	1.0645	0.00240688	0.00231419	24	P40566	EGH1	Ergosteryl-beta-glucosidase	EGH1_YEAST	4	-52.1861	0.478139
D90 / D30	P36024	-0.945039	0.945039	0.00240798	0.00231494	20	P36024	SIS2	Phosphopantothenoylcysteine decarboxylase subunit SIS2	SIS2_YEAST	2	-48.0585	0.519415
D60 / D14	P33331	-0.596538	0.596538	0.00240865	0.00231528	24	P33331	NTF2	Nuclear transport factor 2	NTF2_YEAST	3	-33.8661	0.661339
D90 / D30	P46974	1.16255	1.16255	0.00240939	0.00231569	24	P46974	RSF2	Respiration factor 2	RSF2_YEAST	4	123.853	2.23853
D120 / D60	P40100	0.768333	0.768333	0.00240986	0.00231576	24	P40100	PUG1	Protoporphyrin uptake protein 1	PUG1_YEAST	1	70.3301	1.7033
D60 / D14	P32351	1.19357	1.19357	0.00241526	0.00231993	22	P32351	IMP2'	Sugar utilization regulatory protein IMP2	IMPX_YEAST	1	128.718	2.28718
D60 / D30	Q03178	-1.20205	1.20205	0.00246744	0.00236528	24	Q03178	PIR1	Cell wall mannoprotein PIR1	PIR1_YEAST	1	-56.5344	0.434656
D60 / D14	Q08910	-0.846522	0.846522	0.00248024	0.00237694	24	Q08910	YOR387C	VEL1-related protein YOR387C	YO387_YEAST	2	-44.3876	0.556124
D120 / D60	P25567	-0.655168	0.655168	0.00248585	0.0023817	24	P25567	SRO9	RNA-binding protein SRO9	SRO9_YEAST	2	-36.4999	0.635001
D60 / D14	P49687	-1.08232	1.08232	0.00253526	0.00242365	24	P49687	NUP145	Nucleoporin NUP145	NU145_YEAST	5	-52.7732	0.472268
D30 / D14	Q3E754	-1.61412	1.61412	0.00255463	0.00244058	12	Q3E754	RPS21B	40S ribosomal protein S21-B	RS21B_YEAST	1	-67.3336	0.326664
D30 / D14	Q04080	1.11315	1.11315	0.0025645	0.00244937	20	Q04080	GPI17	GPI transamidase component GPI17	GPI17_YEAST	4	116.318	2.16318
D120 / D90	Q08601	-1.0256	1.0256	0.00258424	0.00246631	24	Q08601	MCA1	Metacaspase-1	MCA1_YEAST	5	-50.8793	0.491207
D90 / D14	P22133	0.712126	0.712126	0.00258506	0.00246658	24	P22133	MDH2	Malate dehydrogenase, cytoplasmic	MDHC_YEAST	6	63.8217	1.63822
D120 / D14	P47089	-0.587974	0.587974	0.0025852	0.00246658	24	P47089	TMA22	Translation machinery-associated protein 22	DENR_YEAST	2	-33.4723	0.665277
D90 / D30	P40020	-0.876786	0.876786	0.00259247	0.00247223	24	P40020	FIR1	Factor interacting with REF2	FIR1_YEAST	1	-45.5421	0.544579
D120 / D90	Q08962	-0.945869	0.945869	0.0026044	0.00248199	22	Q08962	NIP7	60S ribosome subunit biogenesis protein NIP7	NIP7_YEAST	2	-48.0883	0.519117
D120 / D14	P06787	-0.838515	0.838515	0.00260549	0.00248271	24	P06787	CMD1	Calmodulin	CALM_YEAST	7	-44.0781	0.559219
D120 / D14	P20433	-1.29778	1.29778	0.00260986	0.00248655	24	P20433	RPB4	DNA-directed RNA polymerase II subunit RPB4	RPB4_YEAST	4	-59.3248	0.406752
D120 / D14	Q08816	1.32866	1.32866	0.00262383	0.00249759	20	Q08816	YOR352W	Uncharacterized protein YOR352W	YO352_YEAST	2	151.169	2.51169
D90 / D60	Q03322	0.645418	0.645418	0.00263871	0.00250948	12	Q03322	TLG1	t-SNARE affecting a late Golgi compartment protein 1	TLG1_YEAST	1	56.4192	1.56419
D120 / D60	P25580	0.98406	0.98406	0.00270778	0.0025642	24	P25580	PBN1	Protein PBN1	PBN1_YEAST	1	97.8025	1.97802
D120 / D14	P32769	-0.695455	0.695455	0.00271082	0.00256675	24	P32769	HBS1	Elongation factor 1 alpha-like protein	HBS1_YEAST	2	-38.2485	0.617515
[truncated: 793 more rows]
